# Supplementary material for: Genomic conservation and putative downstream functionality of the phosphatidylinositol signalling pathway in the cnidarian-dinoflagellate symbiosis
Source: Front Microbiol. 2023 Jan 26;13:1094255. doi: 10.3389/fmicb.2022.1094255 (PMC9909359; doi:10.3389/fmicb.2022.1094255)
Supplement: Supplementary file 1 [file Data_Sheet_1.xlsx]

## Sheet: 1) Symbiodiniaceae PIPK
Species/dataset	Number of proteins contianing PIP5K domain	Genome/Transcriptome
Symbiodinium microadriaticum	16	Genome
Symbiodinium sp. #1	7	Transcriptome
Symbiodinium sp. #2 (CassKB8)	22	Transcriptome
Symbiodinium tridacnidorum #1 (CCMP2430)	13	Transcriptome
Symbiodinium tridacnidorum #2	24	Genome
Breviolum minutum #1	18	Transcriptome		Average for genome and transcriptome
Breviolum aenigmaticum	11	Transcriptome	G	15
Breviolum psygomophilum	17	Transcriptome	T	14.75
Breviolum pseudominutum	15	Transcriptome
Breviolum sp. #1 (SSB01)	16	Transcriptome		Transcriptomes above 78 busco
Breviolum minutum #2	19	Transcriptome		21.25
Breviolum minutum #3	10	Genome
Breviolum sp. #2 B1	15	Transcriptome		Average above 50% BUSCO
Cladocopium goreaui #1 C1	15	Transcriptome		17.05
Cladocopium sp. #1 C15	12	Transcriptome
Cladocopium goreaui #2	15	Transcriptome
Cladocopium sp. #2	5	Transcriptome
Cladocopium sp. #3	15	Transcriptome
Cladocopium goreaui #3 – MI population	23	Transcriptome
Cladocopium goreaui #4 – SM population	27	Transcriptome
Cladocopium goreaui #5	16	Genome
Cladocopium sp. #4 C92	19	Genome
Cladocopium sp. #5	17	Transcriptome
Durusdinium sp. #1	2	Transcriptome
Durusdinium trenchii #1	20	Transcriptome
Durusdinium trenchii #2	6	Transcriptome
Effrenium voratum (CCMP421)	28	Transcriptome
Fugacium kawagutii #1 (CCMP2468)	1	Transcriptome
Fugacium kawagutii #3 v2	12	Genome
Fugacium kawagutii #2 v1	8	Genome
Fugacium kawagutii #4 v3	15	Transcriptome

## Sheet: 2) Anthozoan PIPK
Species	Number of proteins contianing PIP5K domain	Genome/Transcriptome
Exaiptasia diaphana v1	7	Genome
Exaiptasia diaphana v2	3	Genome
Acropora digitifera	3	Transcriptome
Acropora millepora	3	Genome
Dipsastraea rotumana	4	Transcriptome
Favites acuticollis	3	Transcriptome
Fungia scutaria	3	Genome
Galaxea fascicularis	3	Transcriptome
Goniastrea aspera	3	Genome
Goniopora lobata	3	Transcriptome
Hydnophora exesa	3	Transcriptome
Leptastrea purpurea	4	Transcriptome
Lithophyllon undulatum	3	Transcriptome
Montastraea cavernosa	4	Genome
Montipora peltiformis	4	Transcriptome
Pavona decussata	4	Transcriptome
Platygyra carnosa	4	Transcriptome
Pocillopora damicornis	3	Genome
Porites australiensis	3	Genome
Porites lutea	3	Transcriptome
Turbinaria pelata	3	Transcriptome
Average PIPK in genomes	3.625
Average PIPK in transcriptomes	3.38462

## Sheet: 3) Ortholog_Cnidarian
Orthogroup	Acropora digitifera	Acropora millepora	Actinia equina	Exaiptasia diaphana v1	Exaiptasia diaphana v2	Amphimedon queenslandica	Dipsastraea rotumana	Ephydatia muelleri	Favites acuticollis	Fungia scutaria	Galaxea fascicularis	Goniastrea aspera	Goniopora lobata	Hydnophora exesa	Leptastrea purpurea	Lithophyllon undulatum	Montastraea cavernosa	Montipora peltiformis	Nematostella vectensis	Pavona decussata	Platygyra carnosa	Pocillopora damicornis	Porites australiensis	Porites lutea	Tubastraea coccinea	Turbinaria pelata
OG0000000	TRINITY_DN10915_c0_g1_i1__g.682, TRINITY_DN14689_c0_g1_i1__g.4385, TRINITY_DN1524_c0_g1_i1__g.5028, TRINITY_DN16236_c0_g1_i1__g.6171, TRINITY_DN19146_c0_g1_i1__g.9492, TRINITY_DN20759_c0_g3_i1__g.13094, TRINITY_DN21751_c0_g1_i1__g.15211, TRINITY_DN22089_c0_g1_i1__g.15993, TRINITY_DN22609_c0_g1_i1__g.16865, TRINITY_DN22609_c0_g3_i1__g.16867, TRINITY_DN2353_c1_g1_i1__g.18936, TRINITY_DN23542_c0_g1_…	Acropora_millepora_10257, Acropora_millepora_10259, Acropora_millepora_10536, Acropora_millepora_10537, Acropora_millepora_10880, Acropora_millepora_10881, Acropora_millepora_10882, Acropora_millepora_11440, Acropora_millepora_11931, Acropora_millepora_11932, Acropora_millepora_12569, Acropora_millepora_12571, Acropora_millepora_13124, Acropora_millepora_13254, Acropora_millepora_1327, Acropora_m…	evm.utg116.94, evm.utg126.72, evm.utg1708.49, evm.utg1796.28, evm.utg1796.29, evm.utg1866.8, evm.utg18686.17, evm.utg1970.17, evm.utg2013.9, evm.utg2097.21, evm.utg2097.33, evm.utg2159.24, evm.utg2269.1, evm.utg2599.22, evm.utg4605.49, evm.utg4737.30, evm.utg695.35, evm.utg695.36, evm.utg7286.19, evm.utg7840.12, evm.utg912.22, evm.utg920.11, utg9602.equina_smart_551309.mrna4	AIPGENE10192, AIPGENE1035, AIPGENE10404, AIPGENE10818, AIPGENE1083, AIPGENE10886, AIPGENE10894, AIPGENE11249, AIPGENE11259, AIPGENE11296, AIPGENE113, AIPGENE11834, AIPGENE11937, AIPGENE12273, AIPGENE12368, AIPGENE12510, AIPGENE12623, AIPGENE12625, AIPGENE12866, AIPGENE12868, AIPGENE12881, AIPGENE13066, AIPGENE13294, AIPGENE13314, AIPGENE13494, AIPGENE13525, AIPGENE13808, AIPGENE14123, AIPGENE1412…	KXJ04420.1, KXJ04512.1, KXJ04654.1, KXJ04875.1, KXJ04916.1, KXJ05029.1, KXJ05044.1, KXJ05115.1, KXJ05134.1, KXJ05159.1, KXJ05205.1, KXJ05230.1, KXJ05246.1, KXJ05260.1, KXJ05441.1, KXJ05475.1, KXJ05494.1, KXJ05544.1, KXJ05699.1, KXJ05844.1, KXJ05855.1, KXJ06021.1, KXJ06346.1, KXJ06360.1, KXJ06448.1, KXJ06493.1, KXJ06639.1, KXJ06667.1, KXJ06711.1, KXJ06735.1, KXJ06738.1, KXJ06816.1, KXJ06818.1, KXJ…	Amphimedon_queenslandica_10131, Amphimedon_queenslandica_10137, Amphimedon_queenslandica_10420, Amphimedon_queenslandica_10421, Amphimedon_queenslandica_10425, Amphimedon_queenslandica_10489, Amphimedon_queenslandica_10530, Amphimedon_queenslandica_10794, Amphimedon_queenslandica_10930, Amphimedon_queenslandica_11063, Amphimedon_queenslandica_11064, Amphimedon_queenslandica_11065, Amphimedon_quee…	TRINITY_DN100556_c0_g1_i1__g.136, TRINITY_DN104852_c0_g1_i1__g.1472, TRINITY_DN105512_c0_g1_i1__g.1683, TRINITY_DN106375_c0_g1_i1__g.2006, TRINITY_DN116771_c0_g1_i1__g.6122, TRINITY_DN121741_c0_g1_i1__g.8068, TRINITY_DN125161_c0_g2_i1__g.9457, TRINITY_DN126880_c0_g1_i1__g.10224, TRINITY_DN126959_c0_g1_i1__g.10272, TRINITY_DN129622_c0_g1_i1__g.11778, TRINITY_DN134706_c0_g1_i1__g.13961, TRINITY_DN1…	Ephydatia_muelleri_1, Ephydatia_muelleri_120533, Ephydatia_muelleri_12591, Ephydatia_muelleri_13286, Ephydatia_muelleri_13287, Ephydatia_muelleri_13988, Ephydatia_muelleri_1480, Ephydatia_muelleri_15039, Ephydatia_muelleri_15040, Ephydatia_muelleri_1522, Ephydatia_muelleri_1546, Ephydatia_muelleri_15785, Ephydatia_muelleri_16406, Ephydatia_muelleri_16765, Ephydatia_muelleri_16766, Ephydatia_muell…	TRINITY_DN102142_c0_g1_i1__g.560, TRINITY_DN104324_c0_g1_i1__g.1862, TRINITY_DN112728_c0_g1_i1__g.5584, TRINITY_DN121181_c0_g1_i1__g.9440, TRINITY_DN12135_c0_g1_i1__g.9540, TRINITY_DN123423_c0_g1_i1__g.10649, TRINITY_DN124791_c0_g1_i1__g.11160, TRINITY_DN124821_c0_g1_i1__g.11166, TRINITY_DN131356_c0_g1_i1__g.12717, TRINITY_DN137524_c0_g1_i1__g.16163, TRINITY_DN144510_c0_g1_i1__g.18163, TRINITY_DN…	Fungia_scutaria_10858, Fungia_scutaria_11062, Fungia_scutaria_11911, Fungia_scutaria_13741, Fungia_scutaria_14345, Fungia_scutaria_14621, Fungia_scutaria_15609, Fungia_scutaria_15900, Fungia_scutaria_15970, Fungia_scutaria_16128, Fungia_scutaria_16145, Fungia_scutaria_16517, Fungia_scutaria_16811, Fungia_scutaria_17077, Fungia_scutaria_17300, Fungia_scutaria_17520, Fungia_scutaria_17569, Fungia_s…	TRINITY_DN12911_c0_g1_i1__g.1514, TRINITY_DN13110_c0_g2_i1__g.1688, TRINITY_DN15214_c0_g1_i1__g.3672, TRINITY_DN17271_c0_g1_i1__g.5585, TRINITY_DN19517_c0_g1_i2__g.7368, TRINITY_DN25762_c0_g1_i1__g.13055, TRINITY_DN26277_c0_g1_i1__g.13795, TRINITY_DN26384_c1_g1_i1__g.13985, TRINITY_DN28101_c0_g1_i1__g.17085, TRINITY_DN29494_c0_g1_i1__g.19267, TRINITY_DN30169_c0_g1_i1__g.20703, TRINITY_DN30798_c0_…	gasp1.m1b.11558.m1, gasp1.m1b.11562.m1, gasp1.m1b.12103.m1, gasp1.m1b.12104.m1, gasp1.m1b.16399.m1, gasp1.m1b.16571.m1, gasp1.m1b.18024.m1, gasp1.m1b.18151.m1, gasp1.m1b.20612.m1, gasp1.m1b.26651.m1, gasp1.m1b.27110.m1, gasp1.m1b.27113.m1, gasp1.m1b.27610.m1, gasp1.m1b.30101.m1, gasp1.m1b.33264.m1, gasp1.m1b.33394.m1, gasp1.m1b.33709.m1, gasp1.m1b.34383.m1, gasp1.m1b.35195.m1, gasp1.m1b.35731.m1,…	TRINITY_DN100152_c0_g1_i1__g.63, TRINITY_DN113927_c0_g1_i1__g.6007, TRINITY_DN118100_c0_g1_i1__g.8351, TRINITY_DN119614_c0_g1_i1__g.9311, TRINITY_DN119751_c0_g1_i1__g.9401, TRINITY_DN121471_c0_g1_i1__g.10189, TRINITY_DN12961_c0_g1_i1__g.13757, TRINITY_DN129740_c0_g1_i1__g.13849, TRINITY_DN131801_c0_g1_i1__g.15070, TRINITY_DN136336_c0_g1_i1__g.16871, TRINITY_DN18274_c0_g1_i1__g.19868, TRINITY_DN19…	TRINITY_DN103398_c0_g2_i1__g.1880, TRINITY_DN116121_c0_g1_i1__g.7047, TRINITY_DN158395_c0_g1_i1__g.19660, TRINITY_DN174132_c0_g2_i1__g.24829, TRINITY_DN176521_c0_g1_i1__g.27742, TRINITY_DN177227_c0_g1_i1__g.28644, TRINITY_DN182030_c0_g1_i1__g.35534, TRINITY_DN182242_c0_g2_i1__g.35975, TRINITY_DN203897_c0_g2_i1__g.65192, TRINITY_DN213805_c0_g2_i1__g.86746, TRINITY_DN221785_c0_g1_i2__g.106441, TRIN…	TRINITY_DN113612_c0_g1_i1__g.9159, TRINITY_DN125512_c0_g1_i2__g.25319, TRINITY_DN133743_c0_g1_i2__g.38613, TRINITY_DN137316_c0_g1_i1__g.45837, TRINITY_DN139079_c0_g2_i1__g.49597, TRINITY_DN150418_c0_g3_i1__g.76610, TRINITY_DN15613_c0_g1_i1__g.96080, TRINITY_DN158587_c0_g1_i1__g.106103, TRINITY_DN160466_c0_g1_i1__g.114386, TRINITY_DN163990_c0_g2_i2__g.133743, TRINITY_DN164552_c0_g1_i1__g.137149, T…	TRINITY_DN13376_c0_g2_i1__g.1997, TRINITY_DN15643_c0_g1_i2__g.3321, TRINITY_DN15797_c0_g1_i1__g.3470, TRINITY_DN16559_c0_g1_i1__g.4184, TRINITY_DN19016_c0_g1_i1__g.5568, TRINITY_DN19790_c0_g1_i1__g.6015, TRINITY_DN25282_c0_g1_i1__g.14977, TRINITY_DN25282_c0_g2_i3__g.14978, TRINITY_DN26866_c0_g2_i1__g.18087, TRINITY_DN28002_c0_g1_i1__g.20608, TRINITY_DN29802_c0_g1_i1__g.23905, TRINITY_DN32717_c0_g…	Montastraea_cavernosa_10103, Montastraea_cavernosa_101485, Montastraea_cavernosa_10208, Montastraea_cavernosa_10214, Montastraea_cavernosa_10224, Montastraea_cavernosa_10246, Montastraea_cavernosa_102990, Montastraea_cavernosa_103051, Montastraea_cavernosa_103612, Montastraea_cavernosa_103613, Montastraea_cavernosa_103617, Montastraea_cavernosa_10411, Montastraea_cavernosa_104693, Montastraea_cav…	TRINITY_DN100207_c0_g1_i1__g.50, TRINITY_DN11146_c0_g1_i1__g.996, TRINITY_DN12155_c0_g1_i1__g.1784, TRINITY_DN12350_c0_g2_i1__g.2051, TRINITY_DN1441_c0_g1_i1__g.3839, TRINITY_DN15444_c0_g1_i1__g.4646, TRINITY_DN18948_c0_g1_i1__g.7106, TRINITY_DN21508_c0_g2_i1__g.9316, TRINITY_DN22022_c0_g1_i1__g.9579, TRINITY_DN23217_c0_g1_i1__g.10172, TRINITY_DN28450_c0_g1_i1__g.14252, TRINITY_DN28735_c0_g1_i1__…	Nematostella_vectensis_12185, Nematostella_vectensis_13500, Nematostella_vectensis_17125, Nematostella_vectensis_21246, Nematostella_vectensis_21833, Nematostella_vectensis_4115	TRINITY_DN100891_c0_g1_i1__g.110, TRINITY_DN129550_c0_g1_i1__g.8231, TRINITY_DN139879_c0_g1_i1__g.10828, TRINITY_DN140248_c0_g1_i1__g.10909, TRINITY_DN30822_c0_g1_i1__g.18229, TRINITY_DN33175_c0_g2_i1__g.20179, TRINITY_DN33828_c0_g1_i1__g.21124, TRINITY_DN35223_c0_g1_i1__g.23260, TRINITY_DN35960_c0_g1_i1__g.23650, TRINITY_DN35960_c0_g2_i1__g.23651, TRINITY_DN39024_c0_g1_i1__g.26393, TRINITY_DN391…	TRINITY_DN100756_c0_g1_i1__g.175, TRINITY_DN101174_c0_g1_i1__g.376, TRINITY_DN101355_c0_g1_i1__g.535, TRINITY_DN101445_c0_g1_i1__g.626, TRINITY_DN101779_c0_g1_i1__g.880, TRINITY_DN102113_c0_g1_i1__g.1158, TRINITY_DN1021_c0_g1_i1__g.1222, TRINITY_DN102572_c0_g1_i1__g.1427, TRINITY_DN102794_c0_g1_i1__g.1535, TRINITY_DN103543_c0_g1_i1__g.1950, TRINITY_DN103664_c0_g1_i1__g.2033, TRINITY_DN103867_c0_g…	pdam_00000420-RA, pdam_00001468-RA, pdam_00001472-RA, pdam_00001473-RA, pdam_00002380-RA, pdam_00003090-RA, pdam_00003592-RA, pdam_00003866-RA, pdam_00004037-RA, pdam_00004093-RA, pdam_00006007-RA, pdam_00006008-RA, pdam_00006009-RA, pdam_00006018-RA, pdam_00006020-RA, pdam_00006895-RA, pdam_00007944-RA, pdam_00007945-RA, pdam_00009704-RA, pdam_00009980-RA, pdam_00010091-RA, pdam_00011563-RA, pda…	Porites_australiensis_1086, Porites_australiensis_11599, Porites_australiensis_12660, Porites_australiensis_12963, Porites_australiensis_13236, Porites_australiensis_13845, Porites_australiensis_14118, Porites_australiensis_14119, Porites_australiensis_14502, Porites_australiensis_15872, Porites_australiensis_16715, Porites_australiensis_16716, Porites_australiensis_16945, Porites_australiensis_1…	TRINITY_DN104344_c0_g1_i1__g.1226, TRINITY_DN107828_c0_g1_i1__g.3885, TRINITY_DN107978_c0_g1_i1__g.3962, TRINITY_DN108831_c0_g1_i1__g.4455, TRINITY_DN109602_c0_g1_i1__g.4896, TRINITY_DN111569_c0_g1_i1__g.5697, TRINITY_DN116681_c0_g1_i1__g.7362, TRINITY_DN11789_c0_g1_i1__g.8527, TRINITY_DN125499_c0_g1_i1__g.12490, TRINITY_DN128921_c0_g1_i1__g.13764, TRINITY_DN13592_c0_g1_i2__g.17497, TRINITY_DN201…	TRINITY_DN110644_c0_g1_i1__g.8725, TRINITY_DN112439_c0_g1_i1__g.10169, TRINITY_DN118153_c0_g2_i1__g.16198, TRINITY_DN119434_c0_g2_i1__g.17773, TRINITY_DN122669_c0_g1_i1__g.22011, TRINITY_DN123601_c0_g1_i1__g.23288, TRINITY_DN130750_c0_g1_i1__g.37544, TRINITY_DN131575_c0_g1_i1__g.39810, TRINITY_DN133736_c0_g1_i1__g.46559, TRINITY_DN133941_c0_g1_i3__g.47314, TRINITY_DN134828_c0_g2_i1__g.50930, TRIN…	TRINITY_DN103831_c0_g1_i1__g.6954, TRINITY_DN105306_c0_g1_i1__g.9689, TRINITY_DN109117_c0_g1_i1__g.14803, TRINITY_DN109741_c0_g1_i1__g.15564, TRINITY_DN109865_c0_g1_i1__g.15697, TRINITY_DN109887_c0_g1_i2__g.15718, TRINITY_DN118797_c0_g5_i1__g.33650, TRINITY_DN121179_c0_g3_i1__g.39972, TRINITY_DN128883_c1_g1_i2__g.64177, TRINITY_DN132488_c0_g1_i3__g.79615, TRINITY_DN133293_c0_g2_i2__g.83906, TRINI…
OG0000001	TRINITY_DN10270_c0_g1_i1__g.177, TRINITY_DN1111_c0_g1_i1__g.869, TRINITY_DN12598_c0_g1_i2__g.2217, TRINITY_DN12652_c0_g1_i1__g.2270, TRINITY_DN14311_c0_g1_i1__g.4070, TRINITY_DN14465_c0_g1_i2__g.4170, TRINITY_DN15861_c0_g1_i1__g.5723, TRINITY_DN17096_c0_g1_i1__g.7203, TRINITY_DN1767_c0_g1_i1__g.7601, TRINITY_DN18962_c0_g2_i1__g.8984, TRINITY_DN19171_c0_g1_i1__g.9549, TRINITY_DN19242_c0_g1_i1__g.9…	Acropora_millepora_10310, Acropora_millepora_10311, Acropora_millepora_11042, Acropora_millepora_11043, Acropora_millepora_11481, Acropora_millepora_12286, Acropora_millepora_13133, Acropora_millepora_13135, Acropora_millepora_13993, Acropora_millepora_14171, Acropora_millepora_14172, Acropora_millepora_14173, Acropora_millepora_14251, Acropora_millepora_14252, Acropora_millepora_14253, Acropora_…	evm.utg10156.14, evm.utg10628.21, evm.utg112.33, evm.utg113.27, evm.utg11497.12, evm.utg116.307, evm.utg116.308, evm.utg12551.5, evm.utg12551.6, evm.utg126.144, evm.utg1271.59, evm.utg1271.60, evm.utg13091.4, evm.utg1345.1, evm.utg14114.3, evm.utg14114.4, evm.utg14556.3, evm.utg14676.11, evm.utg15164.30, evm.utg15164.31, evm.utg15281.19, evm.utg15281.20, evm.utg15281.21, evm.utg15281.27, evm.utg1…	AIPGENE10249, AIPGENE10294, AIPGENE10352, AIPGENE10382, AIPGENE10405, AIPGENE1058, AIPGENE10671, AIPGENE10714, AIPGENE10775, AIPGENE10780, AIPGENE10831, AIPGENE11052, AIPGENE11146, AIPGENE11159, AIPGENE11221, AIPGENE11242, AIPGENE11245, AIPGENE11247, AIPGENE11250, AIPGENE11253, AIPGENE1134, AIPGENE11350, AIPGENE11475, AIPGENE11515, AIPGENE1154, AIPGENE11755, AIPGENE11842, AIPGENE11856, AIPGENE122…	KXJ04446.1, KXJ04486.1, KXJ04498.1, KXJ04755.1, KXJ04813.1, KXJ04815.1, KXJ04902.1, KXJ05063.1, KXJ05128.1, KXJ05250.1, KXJ05381.1, KXJ05384.1, KXJ05527.1, KXJ05542.1, KXJ05551.1, KXJ05628.1, KXJ05683.1, KXJ05688.1, KXJ05705.1, KXJ05715.1, KXJ05802.1, KXJ05870.1, KXJ05874.1, KXJ06007.1, KXJ06259.1, KXJ06273.1, KXJ06274.1, KXJ06327.1, KXJ06466.1, KXJ06472.1, KXJ06511.1, KXJ06585.1, KXJ06599.1, KXJ…	Amphimedon_queenslandica_1028, Amphimedon_queenslandica_10314, Amphimedon_queenslandica_10315, Amphimedon_queenslandica_10423, Amphimedon_queenslandica_1089, Amphimedon_queenslandica_11401, Amphimedon_queenslandica_11553, Amphimedon_queenslandica_11554, Amphimedon_queenslandica_11713, Amphimedon_queenslandica_11714, Amphimedon_queenslandica_11715, Amphimedon_queenslandica_11780, Amphimedon_queens…	TRINITY_DN100290_c0_g1_i1__g.67, TRINITY_DN10576_c0_g1_i1__g.1776, TRINITY_DN107868_c0_g1_i1__g.2431, TRINITY_DN108420_c0_g1_i1__g.2659, TRINITY_DN111312_c0_g1_i1__g.3555, TRINITY_DN116076_c0_g1_i1__g.5767, TRINITY_DN117661_c0_g1_i2__g.6587, TRINITY_DN121396_c0_g1_i1__g.7976, TRINITY_DN126738_c0_g1_i1__g.10134, TRINITY_DN127631_c0_g1_i1__g.10612, TRINITY_DN128064_c0_g1_i1__g.10742, TRINITY_DN1281…	Ephydatia_muelleri_10057, Ephydatia_muelleri_10191, Ephydatia_muelleri_10315, Ephydatia_muelleri_10456, Ephydatia_muelleri_10457, Ephydatia_muelleri_10508, Ephydatia_muelleri_1105, Ephydatia_muelleri_1116, Ephydatia_muelleri_1137, Ephydatia_muelleri_11451, Ephydatia_muelleri_1153, Ephydatia_muelleri_12014, Ephydatia_muelleri_120579, Ephydatia_muelleri_12706, Ephydatia_muelleri_12707, Ephydatia_mu…	TRINITY_DN107901_c0_g1_i1__g.3857, TRINITY_DN108221_c0_g1_i1__g.3983, TRINITY_DN113158_c0_g1_i1__g.5730, TRINITY_DN135479_c0_g1_i1__g.15349, TRINITY_DN154413_c0_g1_i1__g.22718, TRINITY_DN27999_c0_g1_i1__g.34190, TRINITY_DN33712_c0_g1_i1__g.36579, TRINITY_DN40988_c0_g1_i1__g.39598, TRINITY_DN49176_c0_g1_i1__g.42579, TRINITY_DN49894_c0_g1_i1__g.42824, TRINITY_DN52501_c0_g2_i1__g.44216, TRINITY_DN55…	Fungia_scutaria_11301, Fungia_scutaria_11761, Fungia_scutaria_12470, Fungia_scutaria_12587, Fungia_scutaria_12756, Fungia_scutaria_14697, Fungia_scutaria_16042, Fungia_scutaria_16108, Fungia_scutaria_16182, Fungia_scutaria_16910, Fungia_scutaria_176699, Fungia_scutaria_18165, Fungia_scutaria_18678, Fungia_scutaria_19602, Fungia_scutaria_20427, Fungia_scutaria_20576, Fungia_scutaria_20612, Fungia_…	TRINITY_DN14015_c0_g2_i1__g.2306, TRINITY_DN18738_c0_g1_i1__g.6793, TRINITY_DN2363_c0_g1_i1__g.10242, TRINITY_DN24268_c0_g1_i1__g.10661, TRINITY_DN24630_c0_g1_i1__g.10992, TRINITY_DN25208_c0_g1_i1__g.12081, TRINITY_DN25849_c0_g1_i1__g.13215, TRINITY_DN26270_c0_g1_i1__g.13788, TRINITY_DN26577_c0_g1_i1__g.14307, TRINITY_DN28434_c0_g1_i1__g.17653, TRINITY_DN29274_c0_g1_i1__g.18808, TRINITY_DN29703_c…	gasp1.m1b.11230.m1, gasp1.m1b.11947.m1, gasp1.m1b.19071.m1, gasp1.m1b.19868.m1, gasp1.m1b.25544.m1, gasp1.m1b.27743.m1, gasp1.m1b.31127.m1, gasp1.m1b.34885.m1, gasp1.m1b.34946.m1, gasp1.m1b.34995.m1, gasp1.m1b.35245.m1, gasp1.m1b.40558.m1, gasp1.m1b.40787.m1, gasp1.m1b.42332.m1, gasp1.m1b.42816.m1, gasp1.m1b.43384.m1, gasp1.m1b.43642.m1, gasp1.m1b.43875.m1, gasp1.m1b.6909.m1, gasp1.m1b.7627.m1, g…	TRINITY_DN100552_c0_g1_i1__g.262, TRINITY_DN110767_c0_g1_i1__g.4825, TRINITY_DN111198_c0_g1_i1__g.5022, TRINITY_DN117257_c0_g1_i1__g.7666, TRINITY_DN117970_c0_g1_i1__g.8259, TRINITY_DN11862_c0_g1_i1__g.8730, TRINITY_DN118774_c0_g1_i1__g.8829, TRINITY_DN130702_c0_g1_i1__g.14474, TRINITY_DN130973_c0_g1_i1__g.14619, TRINITY_DN14901_c0_g1_i1__g.17886, TRINITY_DN18006_c0_g1_i1__g.19699, TRINITY_DN1864…	TRINITY_DN110643_c0_g2_i1__g.5155, TRINITY_DN113687_c0_g1_i2__g.6148, TRINITY_DN131453_c0_g2_i1__g.12645, TRINITY_DN158039_c0_g1_i1__g.19592, TRINITY_DN174745_c0_g2_i1__g.25631, TRINITY_DN183143_c0_g1_i1__g.37658, TRINITY_DN183858_c0_g1_i1__g.38944, TRINITY_DN19488_c0_g1_i1__g.53568, TRINITY_DN196028_c0_g2_i1__g.54729, TRINITY_DN196068_c0_g1_i1__g.54790, TRINITY_DN196310_c0_g1_i3__g.55157, TRINIT…	TRINITY_DN101066_c0_g1_i1__g.319, TRINITY_DN108175_c0_g1_i1__g.2969, TRINITY_DN116223_c0_g1_i2__g.12325, TRINITY_DN118585_c0_g1_i1__g.15531, TRINITY_DN130031_c0_g1_i1__g.32144, TRINITY_DN134111_c0_g1_i1__g.39357, TRINITY_DN134793_c0_g1_i1__g.40695, TRINITY_DN135255_c0_g1_i1__g.41432, TRINITY_DN135507_c0_g1_i2__g.42044, TRINITY_DN144526_c0_g2_i1__g.60865, TRINITY_DN145499_c0_g3_i1__g.63448, TRINIT…	TRINITY_DN15494_c0_g2_i1__g.3215, TRINITY_DN18141_c0_g1_i1__g.5093, TRINITY_DN18582_c0_g1_i1__g.5356, TRINITY_DN21661_c0_g2_i1__g.8461, TRINITY_DN225_c0_g1_i1__g.9920, TRINITY_DN23041_c0_g1_i2__g.10801, TRINITY_DN27123_c0_g3_i1__g.18744, TRINITY_DN28618_c1_g1_i1__g.21863, TRINITY_DN29593_c0_g1_i1__g.23521, TRINITY_DN30042_c0_g2_i1__g.24540, TRINITY_DN30557_c0_g1_i1__g.26171, TRINITY_DN30557_c0_g2…	Montastraea_cavernosa_100803, Montastraea_cavernosa_101054, Montastraea_cavernosa_101554, Montastraea_cavernosa_102852, Montastraea_cavernosa_104409, Montastraea_cavernosa_104968, Montastraea_cavernosa_104977, Montastraea_cavernosa_105068, Montastraea_cavernosa_105139, Montastraea_cavernosa_105179, Montastraea_cavernosa_105181, Montastraea_cavernosa_105889, Montastraea_cavernosa_105890, Montastra…	TRINITY_DN10612_c0_g1_i1__g.655, TRINITY_DN12177_c0_g1_i1__g.1795, TRINITY_DN13875_c0_g1_i1__g.3497, TRINITY_DN17141_c0_g1_i1__g.5788, TRINITY_DN20815_c0_g2_i1__g.8705, TRINITY_DN20991_c0_g1_i1__g.8867, TRINITY_DN22030_c0_g1_i1__g.9585, TRINITY_DN28100_c0_g1_i1__g.13967, TRINITY_DN29457_c0_g1_i1__g.16210, TRINITY_DN31409_c0_g2_i1__g.19523, TRINITY_DN3343_c0_g1_i1__g.23486, TRINITY_DN33645_c0_g1_i…	Nematostella_vectensis_10359, Nematostella_vectensis_11602, Nematostella_vectensis_14582, Nematostella_vectensis_14583, Nematostella_vectensis_15132, Nematostella_vectensis_15238, Nematostella_vectensis_15937, Nematostella_vectensis_16210, Nematostella_vectensis_16245, Nematostella_vectensis_16697, Nematostella_vectensis_16698, Nematostella_vectensis_16951, Nematostella_vectensis_17592, Nematoste…	TRINITY_DN120871_c0_g1_i1__g.6055, TRINITY_DN140302_c0_g1_i1__g.10917, TRINITY_DN27124_c0_g1_i1__g.16496, TRINITY_DN31878_c0_g1_i1__g.18679, TRINITY_DN36718_c0_g1_i1__g.24157, TRINITY_DN36797_c0_g3_i1__g.24202, TRINITY_DN40909_c0_g2_i1__g.28594, TRINITY_DN440_c0_g2_i1__g.33691, TRINITY_DN48083_c0_g1_i1__g.42620, TRINITY_DN53232_c0_g1_i1__g.54892, TRINITY_DN55084_c0_g1_i1__g.58090, TRINITY_DN55790…	TRINITY_DN102270_c0_g1_i1__g.1258, TRINITY_DN102655_c0_g1_i1__g.1463, TRINITY_DN102949_c0_g1_i1__g.1628, TRINITY_DN104604_c0_g1_i1__g.2529, TRINITY_DN107220_c0_g1_i1__g.3590, TRINITY_DN108102_c0_g1_i1__g.3880, TRINITY_DN112717_c0_g1_i1__g.5034, TRINITY_DN115000_c0_g1_i1__g.6571, TRINITY_DN115760_c0_g1_i1__g.6954, TRINITY_DN117399_c0_g1_i1__g.7743, TRINITY_DN117598_c0_g1_i1__g.7825, TRINITY_DN1186…	pdam_00000175-RA, pdam_00000176-RA, pdam_00000177-RA, pdam_00000178-RA, pdam_00000179-RA, pdam_00000715-RA, pdam_00004560-RA, pdam_00005422-RA, pdam_00007023-RA, pdam_00008534-RA, pdam_00008840-RA, pdam_00008842-RA, pdam_00008844-RA, pdam_00009410-RA, pdam_00009777-RA, pdam_00009778-RA, pdam_00009908-RA, pdam_00009909-RA, pdam_00010749-RA, pdam_00012978-RA, pdam_00013516-RA, pdam_00015690-RA, pda…	Porites_australiensis_10716, Porites_australiensis_11021, Porites_australiensis_11567, Porites_australiensis_12061, Porites_australiensis_12695, Porites_australiensis_13533, Porites_australiensis_13861, Porites_australiensis_15278, Porites_australiensis_15472, Porites_australiensis_20053, Porites_australiensis_20054, Porites_australiensis_21723, Porites_australiensis_22258, Porites_australiensis_…	TRINITY_DN131621_c0_g1_i1__g.15711, TRINITY_DN136025_c0_g1_i1__g.17518, TRINITY_DN13851_c0_g1_i1__g.18140, TRINITY_DN16693_c0_g1_i1__g.19534, TRINITY_DN18903_c0_g2_i1__g.21011, TRINITY_DN2095_c0_g1_i1__g.23057, TRINITY_DN31959_c0_g1_i1__g.30245, TRINITY_DN32535_c0_g1_i1__g.30552, TRINITY_DN35242_c0_g1_i1__g.32091, TRINITY_DN46887_c0_g1_i1__g.45569, TRINITY_DN47023_c0_g1_i1__g.45887, TRINITY_DN486…	TRINITY_DN101113_c0_g2_i1__g.755, TRINITY_DN102362_c0_g1_i1__g.1756, TRINITY_DN103074_c1_g1_i1__g.2419, TRINITY_DN107457_c0_g1_i1__g.6177, TRINITY_DN110392_c0_g1_i1__g.8537, TRINITY_DN117840_c0_g1_i1__g.15728, TRINITY_DN120192_c0_g1_i3__g.18683, TRINITY_DN133818_c0_g1_i3__g.46835, TRINITY_DN136085_c0_g1_i1__g.58550, TRINITY_DN137165_c10_g1_i2__g.69258, TRINITY_DN137873_c0_g2_i1__g.77577, TRINITY_…	TRINITY_DN102874_c0_g2_i1__g.5117, TRINITY_DN109496_c0_g1_i1__g.15247, TRINITY_DN112516_c0_g1_i1__g.20924, TRINITY_DN114722_c0_g1_i1__g.24794, TRINITY_DN118462_c0_g2_i1__g.32925, TRINITY_DN120129_c0_g1_i1__g.36793, TRINITY_DN121644_c0_g1_i3__g.41153, TRINITY_DN121668_c1_g1_i1__g.41224, TRINITY_DN123519_c0_g1_i2__g.46247, TRINITY_DN124824_c0_g1_i2__g.50150, TRINITY_DN128429_c0_g1_i2__g.62365, TRIN…
OG0000002	TRINITY_DN40682_c4_g1_i1__g.103123, TRINITY_DN40682_c4_g2_i17__g.103132, TRINITY_DN40682_c4_g3_i1__g.103150, TRINITY_DN40682_c4_g4_i1__g.103151, TRINITY_DN40766_c3_g1_i2__g.104531, TRINITY_DN41170_c2_g1_i1__g.110922, TRINITY_DN42530_c2_g1_i4__g.136027, TRINITY_DN42530_c3_g1_i2__g.136029, TRINITY_DN42530_c3_g2_i9__g.136034, TRINITY_DN42872_c5_g2_i3__g.142455, TRINITY_DN42872_c5_g9_i2__g.142459, TR…	Acropora_millepora_12488, Acropora_millepora_14664, Acropora_millepora_17581, Acropora_millepora_17583, Acropora_millepora_18040, Acropora_millepora_18852, Acropora_millepora_18883, Acropora_millepora_19241, Acropora_millepora_21992, Acropora_millepora_22336, Acropora_millepora_22365, Acropora_millepora_22952, Acropora_millepora_22953, Acropora_millepora_23136, Acropora_millepora_23457, Acropora_…	evm.utg115298.4, evm.utg115298.6, evm.utg126.140, evm.utg1272.104, evm.utg1272.106, evm.utg1272.83, evm.utg1272.87, evm.utg1272.89, evm.utg1272.91, evm.utg1272.94, evm.utg1272.97, evm.utg1272.99, evm.utg15156.10.11, evm.utg154100.6, evm.utg17102.10, evm.utg17102.11, evm.utg17102.16, evm.utg17102.6, evm.utg1819.10, evm.utg192.23, evm.utg194.77, evm.utg2123.2, evm.utg2156.46, evm.utg2156.46.1.5c22e…	AIPGENE10324, AIPGENE10375, AIPGENE11090, AIPGENE13220, AIPGENE13457, AIPGENE14788, AIPGENE16719, AIPGENE17014, AIPGENE17066, AIPGENE17080, AIPGENE17257, AIPGENE17979, AIPGENE18194, AIPGENE1865, AIPGENE18674, AIPGENE19623, AIPGENE2061, AIPGENE2062, AIPGENE21398, AIPGENE21408, AIPGENE22897, AIPGENE22925, AIPGENE24470, AIPGENE24471, AIPGENE24487, AIPGENE24785, AIPGENE24931, AIPGENE24936, AIPGENE253…	KXJ04619.1, KXJ04738.1, KXJ05217.1, KXJ07356.1, KXJ07516.1, KXJ07782.1, KXJ09038.1, KXJ10126.1, KXJ10930.1, KXJ11917.1, KXJ12441.1, KXJ14363.1, KXJ14364.1, KXJ14708.1, KXJ14718.1, KXJ14759.1, KXJ14764.1, KXJ15676.1, KXJ15686.1, KXJ16366.1, KXJ16999.1, KXJ19391.1, KXJ20123.1, KXJ20921.1, KXJ21368.1, KXJ22179.1, KXJ22194.1, KXJ24627.1, KXJ26665.1, KXJ27502.1, KXJ28176.1, KXJ29160.1, KXJ29234.1, KXJ…	Amphimedon_queenslandica_1585, Amphimedon_queenslandica_16204, Amphimedon_queenslandica_16207, Amphimedon_queenslandica_17750, Amphimedon_queenslandica_5377, Amphimedon_queenslandica_6828	TRINITY_DN10234_c0_g1_i1__g.660, TRINITY_DN108687_c0_g1_i1__g.2752, TRINITY_DN114493_c0_g1_i1__g.4924, TRINITY_DN120114_c0_g1_i1__g.7579, TRINITY_DN128329_c0_g1_i1__g.10844, TRINITY_DN130433_c1_g1_i1__g.12421, TRINITY_DN131843_c0_g1_i1__g.13292, TRINITY_DN135628_c0_g1_i1__g.14606, TRINITY_DN136600_c0_g1_i1__g.15273, TRINITY_DN143945_c0_g1_i1__g.20131, TRINITY_DN148367_c0_g1_i2__g.23325, TRINITY_D…	Ephydatia_muelleri_14494, Ephydatia_muelleri_147, Ephydatia_muelleri_15930, Ephydatia_muelleri_18936, Ephydatia_muelleri_19280, Ephydatia_muelleri_3369, Ephydatia_muelleri_5493, Ephydatia_muelleri_5494	TRINITY_DN111664_c0_g1_i1__g.5251, TRINITY_DN118958_c0_g1_i1__g.8077, TRINITY_DN126779_c0_g1_i1__g.11762, TRINITY_DN142555_c0_g1_i1__g.17739, TRINITY_DN168922_c0_g1_i1__g.28787, TRINITY_DN57874_c0_g1_i1__g.49334, TRINITY_DN57874_c0_g2_i1__g.49335, TRINITY_DN71732_c0_g1_i2__g.76965, TRINITY_DN76389_c0_g1_i2__g.92170, TRINITY_DN77390_c0_g1_i1__g.96505, TRINITY_DN81224_c0_g2_i2__g.117857, TRINITY_DN…	Fungia_scutaria_13309, Fungia_scutaria_1425, Fungia_scutaria_14617, Fungia_scutaria_15462, Fungia_scutaria_15769, Fungia_scutaria_176660, Fungia_scutaria_176813, Fungia_scutaria_21504, Fungia_scutaria_23984, Fungia_scutaria_24249, Fungia_scutaria_26962, Fungia_scutaria_2705, Fungia_scutaria_2706, Fungia_scutaria_31904, Fungia_scutaria_31905, Fungia_scutaria_31906, Fungia_scutaria_32165, Fungia_sc…	TRINITY_DN185_c0_g1_i1__g.6671, TRINITY_DN18600_c0_g1_i1__g.6672, TRINITY_DN18881_c0_g1_i1__g.6888, TRINITY_DN38979_c0_g1_i1__g.42824, TRINITY_DN38979_c0_g2_i1__g.42825, TRINITY_DN42406_c0_g2_i1__g.55762, TRINITY_DN47171_c1_g1_i4__g.86918, TRINITY_DN47171_c1_g2_i1__g.86919, TRINITY_DN47600_c0_g1_i1__g.92475, TRINITY_DN47600_c1_g1_i4__g.92477, TRINITY_DN47600_c1_g2_i1__g.92481, TRINITY_DN47600_c1_…	gasp1.m3.10760.m1, gasp1.m3.10938.m1, gasp1.m3.10987.m1, gasp1.m3.1119.m1, gasp1.m3.11889.m1, gasp1.m3.11900.m1, gasp1.m3.12019.m1, gasp1.m3.12036.m1, gasp1.m3.12039.m1, gasp1.m3.12165.m1, gasp1.m3.12206.m1, gasp1.m3.12306.m1, gasp1.m3.12428.m1, gasp1.m3.12438.m1, gasp1.m3.12443.m1, gasp1.m3.12449.m1, gasp1.m3.12484.m1, gasp1.m3.12981.m1, gasp1.m3.13023.m1, gasp1.m3.13024.m1, gasp1.m3.13026.m1, g…	TRINITY_DN103183_c0_g1_i1__g.1310, TRINITY_DN61307_c0_g1_i1__g.72440, TRINITY_DN63119_c0_g1_i1__g.78819, TRINITY_DN63481_c0_g1_i1__g.80304, TRINITY_DN68572_c0_g1_i2__g.106286, TRINITY_DN70404_c4_g8_i2__g.124903, TRINITY_DN71715_c1_g10_i1__g.151012, TRINITY_DN71855_c1_g1_i1__g.153623, TRINITY_DN71855_c1_g2_i2__g.153625, TRINITY_DN71936_c2_g1_i3__g.155240, TRINITY_DN72514_c0_g1_i18__g.166000, TRINI…	TRINITY_DN186402_c0_g1_i1__g.41436, TRINITY_DN214543_c0_g1_i1__g.87997, TRINITY_DN230096_c0_g1_i1__g.136304, TRINITY_DN230864_c0_g1_i1__g.139634, TRINITY_DN239927_c0_g1_i6__g.205971, TRINITY_DN239927_c0_g2_i2__g.205976, TRINITY_DN241231_c0_g2_i5__g.224932, TRINITY_DN241231_c0_g3_i4__g.224938, TRINITY_DN241231_c1_g1_i1__g.224942, TRINITY_DN241319_c2_g3_i9__g.226190, TRINITY_DN241684_c1_g2_i3__g.23…	TRINITY_DN110776_c0_g1_i1__g.6106, TRINITY_DN117028_c0_g1_i1__g.13337, TRINITY_DN118713_c0_g1_i1__g.15703, TRINITY_DN136641_c0_g2_i1__g.44286, TRINITY_DN143527_c0_g1_i1__g.58320, TRINITY_DN147644_c1_g2_i1__g.69303, TRINITY_DN152455_c0_g1_i1__g.83381, TRINITY_DN162568_c0_g1_i1__g.125588, TRINITY_DN166157_c0_g1_i2__g.148999, TRINITY_DN167536_c1_g1_i1__g.162073, TRINITY_DN167536_c3_g1_i1__g.162074, …	TRINITY_DN10269_c0_g1_i1__g.262, TRINITY_DN10269_c0_g2_i1__g.263, TRINITY_DN21827_c0_g1_i1__g.8677, TRINITY_DN32868_c0_g1_i1__g.32393, TRINITY_DN40943_c0_g2_i1__g.67906, TRINITY_DN42879_c1_g1_i16__g.92526, TRINITY_DN42879_c1_g3_i1__g.92532, TRINITY_DN42879_c1_g6_i1__g.92535, TRINITY_DN42879_c1_g7_i1__g.92536, TRINITY_DN42879_c1_g8_i1__g.92542, TRINITY_DN43319_c0_g10_i1__g.101515, TRINITY_DN43319_…	Montastraea_cavernosa_101759, Montastraea_cavernosa_102736, Montastraea_cavernosa_108228, Montastraea_cavernosa_109030, Montastraea_cavernosa_110387, Montastraea_cavernosa_110993, Montastraea_cavernosa_1119768, Montastraea_cavernosa_117440, Montastraea_cavernosa_118863, Montastraea_cavernosa_119284, Montastraea_cavernosa_12251, Montastraea_cavernosa_1435, Montastraea_cavernosa_18468, Montastraea_…	TRINITY_DN11034_c0_g2_i1__g.925, TRINITY_DN37650_c0_g1_i1__g.33648, TRINITY_DN51330_c0_g2_i2__g.100246, TRINITY_DN51663_c1_g6_i1__g.104594, TRINITY_DN51675_c3_g1_i6__g.104762, TRINITY_DN51704_c1_g1_i24__g.105330, TRINITY_DN51798_c0_g1_i21__g.106581, TRINITY_DN51798_c0_g3_i1__g.106600, TRINITY_DN52013_c0_g2_i1__g.109619, TRINITY_DN52162_c0_g1_i16__g.111759, TRINITY_DN52256_c1_g1_i1__g.112863, TRIN…	Nematostella_vectensis_13209	TRINITY_DN128088_c0_g1_i1__g.7360, TRINITY_DN68471_c3_g3_i1__g.137060, TRINITY_DN68471_c4_g1_i2__g.137062, TRINITY_DN69033_c2_g1_i10__g.145384, TRINITY_DN69033_c2_g2_i1__g.145393, TRINITY_DN69033_c2_g7_i2__g.145397, TRINITY_DN69099_c0_g1_i1__g.146158, TRINITY_DN69099_c1_g1_i11__g.146171, TRINITY_DN69099_c1_g2_i1__g.146181, TRINITY_DN69200_c2_g1_i19__g.147399, TRINITY_DN69200_c2_g3_i2__g.147415, T…	TRINITY_DN103682_c0_g1_i1__g.2042, TRINITY_DN105054_c0_g1_i1__g.2732, TRINITY_DN106296_c0_g1_i1__g.3270, TRINITY_DN113288_c0_g2_i1__g.5505, TRINITY_DN116701_c0_g1_i1__g.7436, TRINITY_DN116816_c0_g1_i1__g.7494, TRINITY_DN117020_c0_g1_i1__g.7578, TRINITY_DN117042_c0_g1_i1__g.7586, TRINITY_DN118508_c0_g1_i1__g.8126, TRINITY_DN118794_c0_g1_i1__g.8233, TRINITY_DN119875_c0_g1_i1__g.8515, TRINITY_DN1211…	pdam_00000026-RA, pdam_00000028-RA, pdam_00001546-RA, pdam_00001832-RA, pdam_00002372-RA, pdam_00002395-RA, pdam_00002607-RA, pdam_00002845-RA, pdam_00003279-RA, pdam_00004364-RA, pdam_00004374-RA, pdam_00004674-RA, pdam_00006236-RA, pdam_00006902-RA, pdam_00006925-RA, pdam_00007112-RA, pdam_00007126-RA, pdam_00007127-RA, pdam_00007146-RA, pdam_00007634-RA, pdam_00007701-RA, pdam_00008464-RA, pda…	Porites_australiensis_10302, Porites_australiensis_10653, Porites_australiensis_11089, Porites_australiensis_11197, Porites_australiensis_13134, Porites_australiensis_13166, Porites_australiensis_14660, Porites_australiensis_15740, Porites_australiensis_15920, Porites_australiensis_18953, Porites_australiensis_19122, Porites_australiensis_19665, Porites_australiensis_20647, Porites_australiensis_…	TRINITY_DN1086_c0_g1_i1__g.4371, TRINITY_DN109140_c0_g1_i1__g.4645, TRINITY_DN118285_c0_g1_i1__g.8853, TRINITY_DN56124_c0_g2_i1__g.66687, TRINITY_DN61039_c0_g1_i1__g.82930, TRINITY_DN62645_c0_g1_i3__g.90513, TRINITY_DN64120_c1_g1_i3__g.98742, TRINITY_DN65937_c0_g1_i2__g.114905, TRINITY_DN65937_c10_g1_i1__g.114906, TRINITY_DN65937_c8_g6_i2__g.114925, TRINITY_DN65937_c8_g7_i1__g.114926, TRINITY_DN6…	TRINITY_DN135109_c7_g6_i1__g.52208, TRINITY_DN136038_c2_g1_i4__g.58181, TRINITY_DN136038_c2_g2_i1__g.58185, TRINITY_DN136038_c2_g3_i1__g.58186, TRINITY_DN137021_c0_g1_i1__g.67649, TRINITY_DN137021_c3_g1_i1__g.67650, TRINITY_DN137021_c5_g2_i6__g.67675, TRINITY_DN137021_c5_g6_i2__g.67689, TRINITY_DN137260_c1_g1_i2__g.70430, TRINITY_DN137260_c3_g5_i2__g.70452, TRINITY_DN137439_c2_g1_i14__g.72520, TR…	TRINITY_DN134268_c0_g1_i1__g.89059, TRINITY_DN135250_c0_g1_i2__g.94737, TRINITY_DN135250_c1_g1_i3__g.94739, TRINITY_DN136278_c0_g2_i1__g.102320, TRINITY_DN136696_c3_g1_i1__g.105717, TRINITY_DN140342_c0_g2_i1__g.154097, TRINITY_DN140342_c2_g4_i3__g.154104, TRINITY_DN141131_c4_g1_i1__g.167234, TRINITY_DN141131_c6_g4_i1__g.167245, TRINITY_DN142216_c3_g2_i7__g.185862, TRINITY_DN142568_c1_g1_i2__g.191…
OG0000003	TRINITY_DN1514_c0_g1_i1__g.4905, TRINITY_DN16598_c0_g1_i1__g.6641, TRINITY_DN20205_c0_g1_i1__g.12260, TRINITY_DN29552_c0_g1_i1__g.35852, TRINITY_DN31235_c0_g2_i1__g.41965, TRINITY_DN38200_c0_g1_i1__g.78027, TRINITY_DN40307_c1_g3_i3__g.97986, TRINITY_DN42013_c7_g7_i1__g.126230, TRINITY_DN42020_c1_g1_i1__g.126359, TRINITY_DN42515_c0_g1_i1__g.135728, TRINITY_DN42557_c0_g1_i2__g.136531, TRINITY_DN425…	Acropora_millepora_106, Acropora_millepora_107, Acropora_millepora_116, Acropora_millepora_124, Acropora_millepora_132, Acropora_millepora_13600, Acropora_millepora_152, Acropora_millepora_153, Acropora_millepora_155, Acropora_millepora_15637, Acropora_millepora_161, Acropora_millepora_170, Acropora_millepora_171, Acropora_millepora_186, Acropora_millepora_20503, Acropora_millepora_219, Acropora_…	evm.utg1205.56, evm.utg1205.56.1.5c22e939, evm.utg1542.5, evm.utg1542.6, evm.utg1565.95, evm.utg183.1, evm.utg183.2, evm.utg192.1, evm.utg207.88, evm.utg27170.1, evm.utg27170.3, evm.utg3260.37, evm.utg378.38, evm.utg378.39, evm.utg411.102, evm.utg411.103, evm.utg415.75, evm.utg4194.9, evm.utg43451.25, evm.utg43451.27, evm.utg43451.29, evm.utg43451.30, evm.utg43451.32.34, evm.utg43451.35, evm.utg4…	AIPGENE12447, AIPGENE13574, AIPGENE13592, AIPGENE14433, AIPGENE14636, AIPGENE14642, AIPGENE14656, AIPGENE14664, AIPGENE14680, AIPGENE14691, AIPGENE14720, AIPGENE16187, AIPGENE16188, AIPGENE16192, AIPGENE16198, AIPGENE16200, AIPGENE16201, AIPGENE16202, AIPGENE16269, AIPGENE16276, AIPGENE16670, AIPGENE19891, AIPGENE20127, AIPGENE20558, AIPGENE20574, AIPGENE20597, AIPGENE20611, AIPGENE21746, AIPGENE…	KXJ04603.1, KXJ04786.1, KXJ04892.1, KXJ04999.1, KXJ05823.1, KXJ06159.1, KXJ06571.1, KXJ06572.1, KXJ10991.1, KXJ10993.1, KXJ10996.1, KXJ11001.1, KXJ11002.1, KXJ11004.1, KXJ11010.1, KXJ12267.1, KXJ12274.1, KXJ13494.1, KXJ13501.1, KXJ13621.1, KXJ15254.1, KXJ15271.1, KXJ15280.1, KXJ23624.1, KXJ23651.1, KXJ23673.1, KXJ24170.1, KXJ24558.1, KXJ25255.1, KXJ25272.1, KXJ25285.1, KXJ25303.1, KXJ25656.1, KXJ…	Amphimedon_queenslandica_10479, Amphimedon_queenslandica_10752, Amphimedon_queenslandica_1081, Amphimedon_queenslandica_11900, Amphimedon_queenslandica_11903, Amphimedon_queenslandica_125807, Amphimedon_queenslandica_14180, Amphimedon_queenslandica_14544, Amphimedon_queenslandica_15372, Amphimedon_queenslandica_16346, Amphimedon_queenslandica_19353, Amphimedon_queenslandica_19448, Amphimedon_quee…	TRINITY_DN118024_c0_g1_i1__g.6791, TRINITY_DN122491_c0_g1_i1__g.8278, TRINITY_DN155541_c0_g1_i1__g.29194, TRINITY_DN157778_c0_g1_i1__g.31824, TRINITY_DN159753_c0_g1_i1__g.33720, TRINITY_DN163254_c0_g1_i1__g.37419, TRINITY_DN170876_c0_g2_i1__g.48531, TRINITY_DN178983_c0_g1_i1__g.62840, TRINITY_DN179853_c0_g1_i1__g.64460, TRINITY_DN182901_c0_g2_i1__g.70978, TRINITY_DN184968_c0_g1_i1__g.76047, TRINI…	Ephydatia_muelleri_11910, Ephydatia_muelleri_13745, Ephydatia_muelleri_13747, Ephydatia_muelleri_14646, Ephydatia_muelleri_14647, Ephydatia_muelleri_14648, Ephydatia_muelleri_14761, Ephydatia_muelleri_14762, Ephydatia_muelleri_14763, Ephydatia_muelleri_14764, Ephydatia_muelleri_14765, Ephydatia_muelleri_14766, Ephydatia_muelleri_14767, Ephydatia_muelleri_14768, Ephydatia_muelleri_14769, Ephydatia…	TRINITY_DN10044_c0_g1_i1__g.150, TRINITY_DN147815_c0_g1_i1__g.19906, TRINITY_DN149751_c0_g1_i1__g.20986, TRINITY_DN170579_c0_g1_i1__g.29291, TRINITY_DN67083_c0_g1_i1__g.65561, TRINITY_DN82339_c2_g1_i1__g.126777, TRINITY_DN82339_c2_g2_i1__g.126778, TRINITY_DN82536_c0_g1_i1__g.128462, TRINITY_DN84080_c0_g10_i1__g.149377, TRINITY_DN84080_c0_g1_i1__g.149376, TRINITY_DN84080_c0_g4_i2__g.149409, TRINIT…	Fungia_scutaria_176862, Fungia_scutaria_176863, Fungia_scutaria_176886, Fungia_scutaria_176887, Fungia_scutaria_176888, Fungia_scutaria_176889, Fungia_scutaria_23704, Fungia_scutaria_25426, Fungia_scutaria_25434, Fungia_scutaria_25436, Fungia_scutaria_25447, Fungia_scutaria_34447, Fungia_scutaria_34450, Fungia_scutaria_35337, Fungia_scutaria_35340, Fungia_scutaria_39001, Fungia_scutaria_39581, Fu…	TRINITY_DN11608_c0_g2_i1__g.629, TRINITY_DN20214_c0_g1_i1__g.8037, TRINITY_DN27661_c0_g1_i1__g.16135, TRINITY_DN29182_c0_g1_i1__g.18645, TRINITY_DN30288_c0_g2_i1__g.20969, TRINITY_DN31760_c0_g1_i1__g.24363, TRINITY_DN32803_c0_g1_i1__g.26027, TRINITY_DN36076_c0_g2_i1__g.34474, TRINITY_DN37221_c0_g1_i1__g.37350, TRINITY_DN37221_c0_g2_i1__g.37352, TRINITY_DN37950_c0_g2_i1__g.39304, TRINITY_DN39644_c…	gasp1.m1b.16944.m1, gasp1.m3.11886.m1, gasp1.m3.12521.m1, gasp1.m3.12522.m1, gasp1.m3.12523.m1, gasp1.m3.12526.m1, gasp1.m3.12698.m1, gasp1.m3.1564.m1, gasp1.m3.1566.m1, gasp1.m3.16935.m1, gasp1.m3.17336.m1, gasp1.m3.1785.m1, gasp1.m3.19250.m1, gasp1.m3.19251.m1, gasp1.m3.19252.m1, gasp1.m3.19253.m1, gasp1.m3.19254.m1, gasp1.m3.19256.m1, gasp1.m3.19257.m1, gasp1.m3.20239.m1, gasp1.m3.21421.m1, ga…	TRINITY_DN100103_c0_g1_i1__g.46, TRINITY_DN103312_c0_g1_i1__g.1377, TRINITY_DN110248_c0_g1_i1__g.4525, TRINITY_DN110853_c0_g1_i1__g.4864, TRINITY_DN119780_c0_g1_i1__g.9409, TRINITY_DN123489_c0_g1_i1__g.10882, TRINITY_DN126321_c0_g1_i1__g.11619, TRINITY_DN126661_c0_g1_i1__g.11648, TRINITY_DN129867_c0_g1_i1__g.13927, TRINITY_DN133644_c0_g1_i1__g.15928, TRINITY_DN133686_c0_g1_i1__g.15943, TRINITY_DN…	TRINITY_DN100279_c0_g1_i1__g.154, TRINITY_DN114645_c0_g1_i1__g.6485, TRINITY_DN13625_c0_g1_i1__g.14386, TRINITY_DN13882_c0_g1_i1__g.15219, TRINITY_DN13882_c0_g2_i1__g.15221, TRINITY_DN179128_c0_g2_i1__g.30758, TRINITY_DN180670_c0_g1_i1__g.32612, TRINITY_DN181035_c0_g3_i1__g.33462, TRINITY_DN184887_c0_g1_i1__g.40369, TRINITY_DN186485_c0_g1_i1__g.41663, TRINITY_DN188000_c0_g2_i1__g.44174, TRINITY_D…	TRINITY_DN101060_c0_g1_i1__g.317, TRINITY_DN106179_c0_g1_i1__g.1851, TRINITY_DN108520_c0_g1_i1__g.3370, TRINITY_DN115484_c0_g1_i2__g.11314, TRINITY_DN116318_c0_g1_i1__g.12441, TRINITY_DN116642_c0_g1_i1__g.12830, TRINITY_DN116833_c0_g1_i1__g.13085, TRINITY_DN119985_c0_g1_i2__g.17457, TRINITY_DN121486_c0_g1_i1__g.19726, TRINITY_DN121957_c0_g1_i1__g.20414, TRINITY_DN122370_c0_g2_i1__g.20895, TRINITY…	TRINITY_DN2447_c0_g1_i1__g.13639, TRINITY_DN32680_c0_g2_i1__g.31798, TRINITY_DN33039_c0_g1_i1__g.32858, TRINITY_DN33967_c0_g1_i1__g.35429, TRINITY_DN35843_c0_g1_i1__g.42196, TRINITY_DN42026_c0_g5_i1__g.77763, TRINITY_DN43492_c4_g2_i3__g.105319, TRINITY_DN43851_c2_g4_i1__g.112038, TRINITY_DN44639_c0_g11_i1__g.127915, TRINITY_DN44639_c0_g3_i2__g.127928, TRINITY_DN44639_c0_g5_i1__g.127939, TRINITY_D…	Montastraea_cavernosa_103055, Montastraea_cavernosa_103056, Montastraea_cavernosa_103059, Montastraea_cavernosa_104358, Montastraea_cavernosa_104431, Montastraea_cavernosa_111327, Montastraea_cavernosa_1119833, Montastraea_cavernosa_116610, Montastraea_cavernosa_118481, Montastraea_cavernosa_118488, Montastraea_cavernosa_118490, Montastraea_cavernosa_118504, Montastraea_cavernosa_118514, Montastr…	TRINITY_DN10506_c0_g1_i1__g.588, TRINITY_DN13836_c0_g2_i1__g.3482, TRINITY_DN19721_c0_g1_i1__g.7845, TRINITY_DN26570_c0_g1_i1__g.12144, TRINITY_DN2737_c0_g1_i2__g.12938, TRINITY_DN31171_c0_g1_i1__g.19014, TRINITY_DN33550_c0_g1_i1__g.23675, TRINITY_DN34057_c0_g1_i1__g.24587, TRINITY_DN38358_c0_g1_i1__g.35655, TRINITY_DN38929_c0_g2_i1__g.37276, TRINITY_DN38929_c0_g3_i1__g.37277, TRINITY_DN39228_c0_…	Nematostella_vectensis_10567, Nematostella_vectensis_10568, Nematostella_vectensis_10569, Nematostella_vectensis_10702, Nematostella_vectensis_10703, Nematostella_vectensis_10750, Nematostella_vectensis_13038, Nematostella_vectensis_13718, Nematostella_vectensis_1708, Nematostella_vectensis_17571, Nematostella_vectensis_19262, Nematostella_vectensis_20021, Nematostella_vectensis_20136, Nematostel…	TRINITY_DN113100_c0_g1_i1__g.4089, TRINITY_DN27962_c0_g1_i1__g.16946, TRINITY_DN46476_c0_g1_i1__g.38509, TRINITY_DN47133_c0_g1_i1__g.40414, TRINITY_DN48760_c0_g1_i1__g.43498, TRINITY_DN49709_c0_g1_i1__g.44898, TRINITY_DN53442_c0_g1_i1__g.55453, TRINITY_DN54498_c0_g1_i1__g.56696, TRINITY_DN55138_c0_g1_i1__g.58201, TRINITY_DN55188_c0_g1_i3__g.58318, TRINITY_DN55247_c0_g1_i1__g.58391, TRINITY_DN5576…	TRINITY_DN102177_c0_g1_i1__g.1201, TRINITY_DN102177_c0_g2_i1__g.1202, TRINITY_DN105573_c0_g1_i1__g.2970, TRINITY_DN106835_c0_g1_i1__g.3480, TRINITY_DN107829_c0_g1_i1__g.3788, TRINITY_DN108893_c0_g1_i1__g.4148, TRINITY_DN109978_c0_g1_i1__g.4495, TRINITY_DN110334_c0_g1_i1__g.4596, TRINITY_DN113278_c0_g1_i1__g.5501, TRINITY_DN113998_c0_g1_i1__g.5986, TRINITY_DN115300_c0_g1_i1__g.6713, TRINITY_DN1160…	pdam_00000330-RA, pdam_00001033-RA, pdam_00003988-RA, pdam_00005425-RA, pdam_00005508-RA, pdam_00007145-RA, pdam_00007458-RA, pdam_00009339-RA, pdam_00011068-RA, pdam_00011617-RA, pdam_00015768-RA, pdam_00015769-RA, pdam_00015770-RA, pdam_00017369-RA, pdam_00019407-RA, pdam_00022380-RA	Porites_australiensis_10269, Porites_australiensis_11467, Porites_australiensis_14291, Porites_australiensis_19491, Porites_australiensis_46029, Porites_australiensis_4871, Porites_australiensis_4872, Porites_australiensis_4873, Porites_australiensis_942, Porites_australiensis_9627	TRINITY_DN102424_c0_g1_i1__g.818, TRINITY_DN108242_c0_g1_i1__g.4117, TRINITY_DN108824_c0_g1_i1__g.4453, TRINITY_DN124471_c0_g1_i1__g.12181, TRINITY_DN124980_c0_g1_i1__g.12335, TRINITY_DN13135_c0_g1_i1__g.15550, TRINITY_DN15126_c0_g1_i1__g.18799, TRINITY_DN1520_c0_g2_i1__g.18841, TRINITY_DN16584_c0_g1_i1__g.19467, TRINITY_DN2150_c0_g1_i1__g.23370, TRINITY_DN31132_c0_g1_i1__g.29726, TRINITY_DN3299_…	TRINITY_DN101619_c0_g1_i1__g.1137, TRINITY_DN108856_c0_g2_i1__g.7295, TRINITY_DN113910_c0_g1_i1__g.11539, TRINITY_DN124158_c0_g1_i1__g.24238, TRINITY_DN125284_c0_g1_i1__g.26201, TRINITY_DN125757_c0_g1_i1__g.27038, TRINITY_DN126392_c0_g2_i1__g.28095, TRINITY_DN129328_c0_g2_i1__g.34023, TRINITY_DN131556_c0_g1_i1__g.39747, TRINITY_DN131556_c1_g1_i1__g.39748, TRINITY_DN136735_c8_g1_i1__g.64545, TRINI…	TRINITY_DN100472_c0_g1_i1__g.571, TRINITY_DN101759_c0_g1_i1__g.2820, TRINITY_DN102478_c0_g4_i1__g.4335, TRINITY_DN105305_c0_g2_i1__g.9688, TRINITY_DN110777_c0_g1_i2__g.17228, TRINITY_DN111775_c0_g1_i1__g.19223, TRINITY_DN112233_c0_g1_i1__g.20386, TRINITY_DN112233_c0_g2_i1__g.20387, TRINITY_DN112254_c0_g1_i1__g.20426, TRINITY_DN113153_c0_g1_i1__g.22402, TRINITY_DN114230_c0_g1_i1__g.24037, TRINITY_…
OG0000004	TRINITY_DN10699_c0_g1_i1__g.499, TRINITY_DN11902_c0_g1_i1__g.1556, TRINITY_DN12865_c0_g1_i1__g.2501, TRINITY_DN13933_c0_g1_i1__g.3640, TRINITY_DN1662_c0_g1_i1__g.6678, TRINITY_DN27537_c0_g1_i1__g.29116, TRINITY_DN28786_c1_g1_i1__g.33244, TRINITY_DN40335_c0_g1_i4__g.98447, TRINITY_DN40940_c6_g3_i1__g.107268, TRINITY_DN41326_c2_g1_i1__g.113312, TRINITY_DN41342_c2_g1_i2__g.113570, TRINITY_DN41389_c1…	Acropora_millepora_10983, Acropora_millepora_13066, Acropora_millepora_13451, Acropora_millepora_13890, Acropora_millepora_15664, Acropora_millepora_15831, Acropora_millepora_16188, Acropora_millepora_16890, Acropora_millepora_16891, Acropora_millepora_17040, Acropora_millepora_17064, Acropora_millepora_17239, Acropora_millepora_17240, Acropora_millepora_17250, Acropora_millepora_17409, Acropora_…	evm.utg1002.18, evm.utg11242.6, evm.utg1138.12, evm.utg1143.29, evm.utg1201.29, evm.utg1243.6, evm.utg125.129, evm.utg125.23, evm.utg125.60, evm.utg12602.3, evm.utg13.17, evm.utg13981.25, evm.utg14.67, evm.utg14876.13, evm.utg1819.26, evm.utg1825.66, evm.utg2045.12, evm.utg209.4, evm.utg213.1, evm.utg234.50, evm.utg234.56, evm.utg25265.10, evm.utg2603.43, evm.utg2704.4, evm.utg2713.1, evm.utg2838…	AIPGENE10701, AIPGENE10724, AIPGENE11427, AIPGENE12130, AIPGENE12306, AIPGENE12330, AIPGENE12728, AIPGENE13197, AIPGENE13289, AIPGENE13301, AIPGENE13771, AIPGENE15390, AIPGENE1541, AIPGENE15554, AIPGENE15591, AIPGENE15820, AIPGENE16228, AIPGENE16350, AIPGENE16661, AIPGENE17172, AIPGENE17482, AIPGENE17483, AIPGENE18635, AIPGENE19258, AIPGENE19390, AIPGENE19460, AIPGENE19561, AIPGENE21792, AIPGENE2…	KXJ04974.1, KXJ05002.1, KXJ05050.1, KXJ05120.1, KXJ05275.1, KXJ05377.1, KXJ05898.1, KXJ06905.1, KXJ07198.1, KXJ07300.1, KXJ07462.1, KXJ07500.1, KXJ07571.1, KXJ07573.1, KXJ07591.1, KXJ07720.1, KXJ08307.1, KXJ08674.1, KXJ08786.1, KXJ08807.1, KXJ09281.1, KXJ09625.1, KXJ09798.1, KXJ10080.1, KXJ10779.1, KXJ10904.1, KXJ10915.1, KXJ11567.1, KXJ11739.1, KXJ12370.1, KXJ13698.1, KXJ13732.1, KXJ13787.1, KXJ…	Amphimedon_queenslandica_10013, Amphimedon_queenslandica_10014, Amphimedon_queenslandica_10185, Amphimedon_queenslandica_10199, Amphimedon_queenslandica_1038, Amphimedon_queenslandica_10865, Amphimedon_queenslandica_10986, Amphimedon_queenslandica_11140, Amphimedon_queenslandica_11210, Amphimedon_queenslandica_11391, Amphimedon_queenslandica_11424, Amphimedon_queenslandica_1184, Amphimedon_queens…	TRINITY_DN113165_c0_g1_i1__g.4176, TRINITY_DN118611_c0_g1_i2__g.7116, TRINITY_DN128276_c0_g1_i1__g.10835, TRINITY_DN130077_c0_g1_i1__g.12141, TRINITY_DN130108_c0_g1_i1__g.12190, TRINITY_DN136321_c0_g1_i2__g.15080, TRINITY_DN138172_c0_g1_i1__g.16310, TRINITY_DN140982_c0_g1_i1__g.18231, TRINITY_DN141736_c0_g1_i1__g.18730, TRINITY_DN145768_c0_g1_i1__g.21389, TRINITY_DN147865_c0_g1_i1__g.22973, TRINI…		TRINITY_DN108969_c0_g1_i1__g.4299, TRINITY_DN110205_c0_g1_i1__g.4754, TRINITY_DN118538_c0_g1_i1__g.7802, TRINITY_DN1296_c0_g1_i2__g.12454, TRINITY_DN139183_c0_g1_i1__g.16752, TRINITY_DN141804_c0_g1_i1__g.17549, TRINITY_DN168138_c0_g1_i1__g.28538, TRINITY_DN173930_c0_g1_i1__g.30030, TRINITY_DN40881_c0_g1_i1__g.39527, TRINITY_DN53171_c0_g1_i1__g.44675, TRINITY_DN62050_c0_g2_i2__g.57175, TRINITY_DN6…	Fungia_scutaria_15108, Fungia_scutaria_16057, Fungia_scutaria_176973, Fungia_scutaria_17936, Fungia_scutaria_22541, Fungia_scutaria_24169, Fungia_scutaria_24337, Fungia_scutaria_25129, Fungia_scutaria_25504, Fungia_scutaria_29948, Fungia_scutaria_34425, Fungia_scutaria_3445, Fungia_scutaria_35903, Fungia_scutaria_45799, Fungia_scutaria_50374	TRINITY_DN13804_c0_g1_i2__g.2142, TRINITY_DN17419_c0_g1_i2__g.5714, TRINITY_DN17951_c0_g1_i1__g.6122, TRINITY_DN18448_c0_g1_i1__g.6552, TRINITY_DN21024_c0_g1_i1__g.8706, TRINITY_DN25024_c0_g1_i1__g.11715, TRINITY_DN26146_c0_g2_i1__g.13595, TRINITY_DN26213_c0_g1_i1__g.13706, TRINITY_DN27157_c0_g2_i1__g.15256, TRINITY_DN35414_c1_g1_i2__g.32618, TRINITY_DN36832_c0_g1_i1__g.36444, TRINITY_DN40811_c0_…	gasp1.m1b.14990.m1, gasp1.m1b.1640.m1, gasp1.m1b.18556.m1, gasp1.m1b.19850.m1, gasp1.m1b.2086.m1, gasp1.m1b.21112.m1, gasp1.m1b.23336.m1, gasp1.m1b.23704.m1, gasp1.m1b.25881.m1, gasp1.m1b.27278.m1, gasp1.m1b.3001.m1, gasp1.m1b.31067.m1, gasp1.m1b.31204.m1, gasp1.m1b.33476.m1, gasp1.m1b.34254.m1, gasp1.m1b.34797.m1, gasp1.m1b.35759.m1, gasp1.m1b.36419.m1, gasp1.m1b.39914.m1, gasp1.m1b.40391.m1, ga…	TRINITY_DN111958_c0_g1_i1__g.5361, TRINITY_DN1124_c0_g1_i1__g.5585, TRINITY_DN112982_c0_g1_i1__g.5717, TRINITY_DN114838_c0_g1_i1__g.6193, TRINITY_DN126449_c0_g1_i1__g.11631, TRINITY_DN13845_c0_g1_i1__g.17262, TRINITY_DN21456_c0_g1_i2__g.21444, TRINITY_DN2188_c0_g1_i1__g.21576, TRINITY_DN26398_c0_g1_i1__g.24327, TRINITY_DN30719_c0_g2_i1__g.27068, TRINITY_DN32616_c0_g1_i1__g.28189, TRINITY_DN34496_…	TRINITY_DN211894_c0_g1_i1__g.82422, TRINITY_DN222077_c0_g1_i1__g.107350, TRINITY_DN228199_c0_g1_i1__g.128646, TRINITY_DN228377_c0_g1_i2__g.129270, TRINITY_DN236551_c2_g1_i3__g.171142, TRINITY_DN239553_c3_g1_i1__g.200930, TRINITY_DN240049_c2_g1_i4__g.207680, TRINITY_DN240168_c4_g2_i3__g.209143, TRINITY_DN240252_c0_g1_i5__g.210303, TRINITY_DN240326_c4_g2_i1__g.211294, TRINITY_DN240432_c3_g1_i3__g.2…	TRINITY_DN104565_c0_g2_i1__g.1352, TRINITY_DN13651_c0_g1_i1__g.43995, TRINITY_DN154732_c0_g1_i1__g.90839, TRINITY_DN167207_c1_g7_i1__g.158424, TRINITY_DN168657_c6_g2_i1__g.176074, TRINITY_DN169290_c4_g1_i2__g.185081, TRINITY_DN169970_c9_g5_i1__g.195231, TRINITY_DN170711_c4_g2_i1__g.205207, TRINITY_DN171198_c5_g2_i2__g.212147, TRINITY_DN171720_c1_g3_i1__g.219095, TRINITY_DN172388_c2_g3_i1__g.22926…	TRINITY_DN20203_c0_g1_i1__g.6596, TRINITY_DN36851_c0_g1_i1__g.46131, TRINITY_DN42312_c5_g2_i2__g.81469, TRINITY_DN43078_c1_g3_i2__g.96622, TRINITY_DN43353_c5_g1_i1__g.102203, TRINITY_DN43824_c8_g1_i10__g.111538, TRINITY_DN43870_c0_g1_i1__g.112421, TRINITY_DN44187_c1_g1_i2__g.118764, TRINITY_DN44196_c3_g4_i3__g.119128, TRINITY_DN44479_c3_g6_i3__g.124803, TRINITY_DN44602_c6_g2_i1__g.127340, TRINITY…	Montastraea_cavernosa_106763, Montastraea_cavernosa_106765, Montastraea_cavernosa_110527, Montastraea_cavernosa_112511, Montastraea_cavernosa_11581, Montastraea_cavernosa_24164, Montastraea_cavernosa_29490, Montastraea_cavernosa_31638, Montastraea_cavernosa_32455, Montastraea_cavernosa_33518, Montastraea_cavernosa_33729, Montastraea_cavernosa_34138, Montastraea_cavernosa_41061, Montastraea_cavern…	TRINITY_DN11626_c0_g1_i1__g.1257, TRINITY_DN22041_c0_g1_i1__g.9587, TRINITY_DN224_c0_g1_i1__g.9803, TRINITY_DN23206_c0_g1_i1__g.10169, TRINITY_DN26068_c0_g1_i1__g.11829, TRINITY_DN27809_c0_g1_i1__g.13624, TRINITY_DN30661_c0_g1_i1__g.18230, TRINITY_DN31428_c0_g1_i1__g.19550, TRINITY_DN32805_c0_g1_i1__g.22168, TRINITY_DN32965_c0_g1_i1__g.22529, TRINITY_DN35240_c0_g2_i1__g.27364, TRINITY_DN40866_c0_…	Nematostella_vectensis_10003, Nematostella_vectensis_10223, Nematostella_vectensis_11397, Nematostella_vectensis_11589, Nematostella_vectensis_12675, Nematostella_vectensis_12681, Nematostella_vectensis_12835, Nematostella_vectensis_13095, Nematostella_vectensis_13808, Nematostella_vectensis_14066, Nematostella_vectensis_16336, Nematostella_vectensis_16923, Nematostella_vectensis_17288, Nematoste…	TRINITY_DN123196_c0_g1_i1__g.6736, TRINITY_DN39141_c0_g1_i2__g.26513, TRINITY_DN40708_c0_g1_i1__g.28364, TRINITY_DN48831_c1_g1_i2__g.43593, TRINITY_DN53067_c0_g1_i1__g.54313, TRINITY_DN66554_c0_g1_i1__g.110255, TRINITY_DN68401_c3_g2_i2__g.135959, TRINITY_DN68919_c8_g2_i3__g.143535, TRINITY_DN70203_c4_g8_i1__g.161136, TRINITY_DN70224_c5_g2_i2__g.161316, TRINITY_DN70538_c0_g1_i1__g.165011, TRINITY_…	TRINITY_DN10091_c0_g1_i1__g.227, TRINITY_DN101501_c0_g1_i1__g.667, TRINITY_DN102643_c0_g1_i1__g.1454, TRINITY_DN106617_c0_g1_i1__g.3388, TRINITY_DN106877_c0_g1_i1__g.3496, TRINITY_DN111499_c0_g1_i1__g.4811, TRINITY_DN112705_c0_g1_i1__g.5026, TRINITY_DN117032_c0_g1_i1__g.7580, TRINITY_DN124534_c0_g1_i1__g.10180, TRINITY_DN125117_c0_g1_i1__g.10566, TRINITY_DN126771_c0_g1_i1__g.11379, TRINITY_DN1275…	pdam_00000495-RA, pdam_00001642-RA, pdam_00002864-RA, pdam_00004049-RA, pdam_00005606-RA, pdam_00007044-RA, pdam_00007092-RA, pdam_00007549-RA, pdam_00007637-RA, pdam_00007939-RA, pdam_00008626-RA, pdam_00009976-RA, pdam_00010870-RA, pdam_00011191-RA, pdam_00011502-RA, pdam_00012320-RA, pdam_00013229-RA, pdam_00014641-RA, pdam_00014679-RA, pdam_00014838-RA, pdam_00014854-RA, pdam_00014855-RA, pda…	Porites_australiensis_10704, Porites_australiensis_11585, Porites_australiensis_12005, Porites_australiensis_12006, Porites_australiensis_1351, Porites_australiensis_15533, Porites_australiensis_20803, Porites_australiensis_21180, Porites_australiensis_21281, Porites_australiensis_23202, Porites_australiensis_25208, Porites_australiensis_25846, Porites_australiensis_27112, Porites_australiensis_2…	TRINITY_DN131880_c0_g1_i1__g.15857, TRINITY_DN133425_c0_g1_i1__g.16640, TRINITY_DN16877_c0_g1_i1__g.19620, TRINITY_DN19889_c1_g1_i1__g.21970, TRINITY_DN20791_c0_g1_i1__g.22902, TRINITY_DN40764_c0_g1_i2__g.35277, TRINITY_DN47582_c0_g1_i1__g.46995, TRINITY_DN47924_c0_g1_i1__g.47649, TRINITY_DN48123_c0_g1_i1__g.48044, TRINITY_DN52385_c0_g1_i1__g.56657, TRINITY_DN53635_c0_g2_i1__g.59292, TRINITY_DN57…	TRINITY_DN118892_c0_g1_i1__g.17158, TRINITY_DN122679_c0_g1_i1__g.22020, TRINITY_DN125335_c0_g1_i2__g.26294, TRINITY_DN125640_c0_g1_i1__g.26818, TRINITY_DN129755_c0_g1_i1__g.35129, TRINITY_DN132736_c0_g2_i1__g.43306, TRINITY_DN135526_c0_g4_i1__g.54580, TRINITY_DN136016_c3_g7_i1__g.58026, TRINITY_DN138209_c2_g1_i8__g.81419, TRINITY_DN138250_c4_g4_i1__g.81800, TRINITY_DN138450_c5_g2_i1__g.84285, TRI…	TRINITY_DN100738_c0_g1_i1__g.941, TRINITY_DN110629_c0_g1_i2__g.16918, TRINITY_DN118651_c0_g1_i1__g.33278, TRINITY_DN120122_c0_g1_i1__g.36766, TRINITY_DN127597_c0_g1_i2__g.59180, TRINITY_DN129947_c0_g3_i1__g.68268, TRINITY_DN138298_c3_g1_i4__g.123511, TRINITY_DN138872_c4_g1_i2__g.131830, TRINITY_DN139429_c4_g2_i4__g.139957, TRINITY_DN139635_c4_g3_i1__g.143374, TRINITY_DN139805_c1_g2_i2__g.145550, …
OG0000005	TRINITY_DN12807_c0_g1_i1__g.2444, TRINITY_DN12807_c0_g2_i1__g.2445, TRINITY_DN14046_c0_g2_i1__g.3760, TRINITY_DN19212_c0_g2_i1__g.9653, TRINITY_DN2658_c0_g1_i1__g.26290, TRINITY_DN27286_c0_g1_i2__g.28417, TRINITY_DN2889_c0_g1_i1__g.33625, TRINITY_DN2889_c0_g2_i2__g.33631, TRINITY_DN35010_c0_g1_i1__g.58583, TRINITY_DN36126_c0_g1_i1__g.64994, TRINITY_DN36126_c0_g2_i1__g.64997, TRINITY_DN40492_c0_g4…	Acropora_millepora_1037, Acropora_millepora_1038, Acropora_millepora_1040, Acropora_millepora_11064, Acropora_millepora_13597, Acropora_millepora_13598, Acropora_millepora_1480, Acropora_millepora_16017, Acropora_millepora_16018, Acropora_millepora_16749, Acropora_millepora_16814, Acropora_millepora_18472, Acropora_millepora_19028, Acropora_millepora_1941, Acropora_millepora_1953, Acropora_millep…	evm.utg1073.11, evm.utg1073.12, evm.utg1073.12.1.5c22e861, evm.utg1073.12.2.5c22e861, evm.utg1073.13, evm.utg109.111, evm.utg109.112, evm.utg109.113, evm.utg112.45, evm.utg112.55, evm.utg1272.151, evm.utg1272.152, evm.utg1565.11, evm.utg16027.21, evm.utg1609.18, evm.utg163.5, evm.utg17212.10, evm.utg17212.10.1.5c22ebd0, evm.utg1724.13, evm.utg203.86, evm.utg2073.24, evm.utg2246.83, evm.utg2246.84…	AIPGENE1059, AIPGENE1067, AIPGENE1125, AIPGENE11261, AIPGENE12111, AIPGENE15059, AIPGENE15063, AIPGENE15066, AIPGENE15396, AIPGENE18933, AIPGENE18960, AIPGENE20688, AIPGENE21080, AIPGENE21081, AIPGENE2218, AIPGENE22589, AIPGENE23696, AIPGENE25090, AIPGENE25127, AIPGENE25331, AIPGENE27183, AIPGENE27213, AIPGENE27239, AIPGENE27248, AIPGENE27253, AIPGENE28235, AIPGENE3013, AIPGENE3258, AIPGENE3615, …	KXJ04589.1, KXJ04867.1, KXJ05010.1, KXJ05320.1, KXJ05366.1, KXJ05370.1, KXJ06205.1, KXJ09925.1, KXJ10254.1, KXJ10258.1, KXJ10262.1, KXJ10880.1, KXJ11258.1, KXJ16523.1, KXJ16527.1, KXJ16546.1, KXJ19479.1, KXJ20415.1, KXJ20431.1, KXJ21550.1, KXJ21567.1, KXJ23883.1, KXJ24453.1, KXJ24812.1, KXJ26695.1, KXJ27258.1, KXJ27281.1, KXJ29839.1, KXJ29937.1	Amphimedon_queenslandica_10191, Amphimedon_queenslandica_11773, Amphimedon_queenslandica_11812, Amphimedon_queenslandica_12539, Amphimedon_queenslandica_13236, Amphimedon_queenslandica_1372, Amphimedon_queenslandica_14225, Amphimedon_queenslandica_14229, Amphimedon_queenslandica_1545, Amphimedon_queenslandica_16460, Amphimedon_queenslandica_16701, Amphimedon_queenslandica_17845, Amphimedon_queens…	TRINITY_DN108213_c0_g1_i1__g.2567, TRINITY_DN113883_c0_g1_i1__g.4603, TRINITY_DN121713_c0_g1_i1__g.8058, TRINITY_DN133691_c0_g1_i1__g.13754, TRINITY_DN137401_c0_g1_i1__g.15836, TRINITY_DN146228_c0_g1_i1__g.21767, TRINITY_DN154222_c0_g1_i1__g.27807, TRINITY_DN157294_c0_g1_i1__g.31243, TRINITY_DN170241_c0_g1_i1__g.47443, TRINITY_DN177672_c0_g1_i1__g.59842, TRINITY_DN177676_c1_g1_i1__g.59855, TRINIT…	Ephydatia_muelleri_10337, Ephydatia_muelleri_10338, Ephydatia_muelleri_11598, Ephydatia_muelleri_11599, Ephydatia_muelleri_1273, Ephydatia_muelleri_13130, Ephydatia_muelleri_14064, Ephydatia_muelleri_14572, Ephydatia_muelleri_14574, Ephydatia_muelleri_14575, Ephydatia_muelleri_15316, Ephydatia_muelleri_15317, Ephydatia_muelleri_15404, Ephydatia_muelleri_15405, Ephydatia_muelleri_15406, Ephydatia_…	TRINITY_DN114783_c0_g1_i1__g.6158, TRINITY_DN146621_c0_g1_i1__g.19082, TRINITY_DN151833_c0_g1_i1__g.21897, TRINITY_DN16261_c0_g1_i1__g.26080, TRINITY_DN27972_c0_g1_i1__g.34177, TRINITY_DN51247_c0_g1_i1__g.43216, TRINITY_DN55613_c0_g1_i1__g.46559, TRINITY_DN67768_c0_g2_i1__g.66642, TRINITY_DN70418_c0_g1_i1__g.73207, TRINITY_DN74000_c0_g1_i1__g.83482, TRINITY_DN79644_c0_g1_i1__g.108212, TRINITY_DN8…	Fungia_scutaria_1017, Fungia_scutaria_1152, Fungia_scutaria_12297, Fungia_scutaria_1346, Fungia_scutaria_1347, Fungia_scutaria_1351, Fungia_scutaria_1547, Fungia_scutaria_15810, Fungia_scutaria_17563, Fungia_scutaria_176631, Fungia_scutaria_176972, Fungia_scutaria_176997, Fungia_scutaria_177016, Fungia_scutaria_17751, Fungia_scutaria_17753, Fungia_scutaria_18086, Fungia_scutaria_18784, Fungia_scu…	TRINITY_DN10743_c0_g1_i2__g.315, TRINITY_DN12295_c0_g1_i1__g.1059, TRINITY_DN19296_c0_g1_i1__g.7163, TRINITY_DN30843_c0_g2_i1__g.22155, TRINITY_DN46328_c0_g4_i1__g.79085, TRINITY_DN46926_c2_g4_i1__g.84421, TRINITY_DN48707_c2_g1_i5__g.112022, TRINITY_DN48707_c2_g3_i1__g.112032, TRINITY_DN48707_c2_g4_i2__g.112036, TRINITY_DN48836_c3_g2_i2__g.114200, TRINITY_DN48836_c3_g3_i1__g.114205, TRINITY_DN493…	gasp1.m1b.21857.m1, gasp1.m1b.23971.m1, gasp1.m1b.40741.m1, gasp1.m1b.44813.m1, gasp1.m3.12067.m1, gasp1.m3.12070.m1, gasp1.m3.13594.m1, gasp1.m3.15789.m1, gasp1.m3.15792.m1, gasp1.m3.15793.m1, gasp1.m3.15794.m1, gasp1.m3.16248.m1, gasp1.m3.16255.m1, gasp1.m3.16256.m1, gasp1.m3.16259.m1, gasp1.m3.16382.m1, gasp1.m3.16383.m1, gasp1.m3.16384.m1, gasp1.m3.16385.m1, gasp1.m3.16386.m1, gasp1.m3.16388.…	TRINITY_DN111575_c0_g1_i1__g.5201, TRINITY_DN120889_c0_g1_i1__g.9932, TRINITY_DN122566_c0_g1_i1__g.10590, TRINITY_DN24259_c0_g1_i1__g.23193, TRINITY_DN32387_c0_g1_i1__g.28047, TRINITY_DN40281_c0_g1_i1__g.32346, TRINITY_DN40822_c0_g2_i1__g.32844, TRINITY_DN41768_c0_g1_i1__g.33561, TRINITY_DN43890_c0_g1_i1__g.35763, TRINITY_DN44518_c0_g1_i1__g.36933, TRINITY_DN45559_c0_g2_i1__g.38576, TRINITY_DN455…	TRINITY_DN104200_c0_g2_i1__g.2310, TRINITY_DN136001_c0_g1_i1__g.14274, TRINITY_DN145075_c0_g1_i1__g.16405, TRINITY_DN152174_c0_g1_i1__g.18098, TRINITY_DN178244_c0_g1_i1__g.29783, TRINITY_DN182707_c0_g1_i1__g.36860, TRINITY_DN204629_c0_g1_i1__g.66393, TRINITY_DN205117_c0_g1_i1__g.67606, TRINITY_DN208464_c0_g1_i2__g.75061, TRINITY_DN217950_c0_g1_i2__g.95720, TRINITY_DN220638_c0_g1_i1__g.103187, TRI…	TRINITY_DN101654_c0_g1_i1__g.516, TRINITY_DN10750_c0_g1_i1__g.2307, TRINITY_DN113648_c0_g1_i1__g.9196, TRINITY_DN120661_c0_g1_i1__g.18622, TRINITY_DN123291_c0_g1_i1__g.22145, TRINITY_DN123697_c0_g1_i1__g.22730, TRINITY_DN124870_c0_g1_i2__g.24549, TRINITY_DN131535_c0_g1_i1__g.34419, TRINITY_DN137863_c0_g1_i1__g.47114, TRINITY_DN142600_c0_g2_i2__g.56090, TRINITY_DN145744_c0_g2_i1__g.64027, TRINITY_…	TRINITY_DN14899_c0_g1_i1__g.2879, TRINITY_DN22553_c0_g1_i1__g.9836, TRINITY_DN23130_c0_g2_i1__g.11006, TRINITY_DN27608_c0_g1_i1__g.19832, TRINITY_DN30754_c0_g1_i3__g.26656, TRINITY_DN31380_c0_g1_i2__g.28256, TRINITY_DN32208_c0_g1_i1__g.30533, TRINITY_DN34968_c0_g1_i1__g.38963, TRINITY_DN37693_c0_g1_i1__g.49857, TRINITY_DN38041_c0_g1_i2__g.51307, TRINITY_DN38041_c0_g2_i1__g.51311, TRINITY_DN40230_…	Montastraea_cavernosa_100943, Montastraea_cavernosa_102984, Montastraea_cavernosa_10403, Montastraea_cavernosa_104833, Montastraea_cavernosa_10546, Montastraea_cavernosa_10547, Montastraea_cavernosa_106342, Montastraea_cavernosa_107886, Montastraea_cavernosa_108799, Montastraea_cavernosa_108831, Montastraea_cavernosa_108836, Montastraea_cavernosa_108865, Montastraea_cavernosa_108879, Montastraea_…	TRINITY_DN100767_c0_g1_i1__g.194, TRINITY_DN10507_c0_g1_i1__g.589, TRINITY_DN10507_c0_g2_i1__g.590, TRINITY_DN45902_c0_g1_i1__g.61859, TRINITY_DN48238_c0_g1_i1__g.74378, TRINITY_DN49831_c0_g1_i2__g.85511, TRINITY_DN51371_c4_g1_i11__g.100704, TRINITY_DN51439_c0_g2_i1__g.101464, TRINITY_DN52647_c0_g1_i1__g.118869, TRINITY_DN52647_c4_g1_i3__g.118876, TRINITY_DN52647_c4_g3_i1__g.118880, TRINITY_DN528…	Nematostella_vectensis_10309, Nematostella_vectensis_1178, Nematostella_vectensis_12753, Nematostella_vectensis_1321, Nematostella_vectensis_1360, Nematostella_vectensis_13931, Nematostella_vectensis_1658, Nematostella_vectensis_1844, Nematostella_vectensis_1845, Nematostella_vectensis_20392, Nematostella_vectensis_2166, Nematostella_vectensis_2560, Nematostella_vectensis_3379, Nematostella_vecte…	TRINITY_DN24435_c0_g1_i1__g.15093, TRINITY_DN30967_c0_g1_i1__g.18291, TRINITY_DN42532_c0_g1_i2__g.31078, TRINITY_DN50715_c0_g1_i1__g.47683, TRINITY_DN62266_c0_g1_i1__g.83197, TRINITY_DN65587_c0_g3_i1__g.101428, TRINITY_DN68215_c0_g1_i1__g.133144, TRINITY_DN68312_c0_g1_i2__g.134679, TRINITY_DN68312_c1_g1_i3__g.134682, TRINITY_DN68666_c4_g1_i1__g.140121, TRINITY_DN71870_c0_g1_i1__g.180486, TRINITY_…	TRINITY_DN105184_c0_g1_i1__g.2776, TRINITY_DN106782_c0_g1_i1__g.3458, TRINITY_DN112851_c0_g1_i1__g.5140, TRINITY_DN114046_c0_g1_i1__g.6014, TRINITY_DN116404_c0_g1_i1__g.7296, TRINITY_DN126203_c0_g1_i1__g.11118, TRINITY_DN127730_c0_g1_i1__g.11809, TRINITY_DN14202_c0_g1_i1__g.14466, TRINITY_DN14202_c0_g2_i1__g.14467, TRINITY_DN1676_c0_g1_i1__g.16675, TRINITY_DN1676_c0_g2_i1__g.16676, TRINITY_DN1827…	pdam_00000247-RA, pdam_00000932-RA, pdam_00001171-RA, pdam_00001172-RA, pdam_00001174-RA, pdam_00001175-RA, pdam_00001176-RA, pdam_00003708-RA, pdam_00005127-RA, pdam_00008209-RA, pdam_00008210-RA, pdam_00008261-RA, pdam_00008262-RA, pdam_00008265-RA, pdam_00008275-RA, pdam_00008284-RA, pdam_00008285-RA, pdam_00008286-RA, pdam_00010073-RA, pdam_00010074-RA, pdam_00010075-RA, pdam_00010076-RA, pda…	Porites_australiensis_12420, Porites_australiensis_1300, Porites_australiensis_13484, Porites_australiensis_18118, Porites_australiensis_26210, Porites_australiensis_27046, Porites_australiensis_27234, Porites_australiensis_27357, Porites_australiensis_29778, Porites_australiensis_34490, Porites_australiensis_38426, Porites_australiensis_39385, Porites_australiensis_45546, Porites_australiensis_4…	TRINITY_DN11044_c0_g1_i1__g.5230, TRINITY_DN11044_c0_g2_i1__g.5232, TRINITY_DN111803_c0_g1_i1__g.5814, TRINITY_DN128623_c0_g1_i1__g.13421, TRINITY_DN13558_c0_g1_i1__g.17385, TRINITY_DN18346_c0_g1_i1__g.20400, TRINITY_DN32559_c0_g1_i1__g.30563, TRINITY_DN39252_c0_g1_i1__g.34167, TRINITY_DN41487_c0_g1_i2__g.36836, TRINITY_DN42884_c0_g1_i1__g.38462, TRINITY_DN43698_c0_g2_i1__g.40027, TRINITY_DN52505…	TRINITY_DN104371_c0_g1_i1__g.3656, TRINITY_DN115001_c0_g2_i2__g.12580, TRINITY_DN115032_c0_g1_i1__g.12621, TRINITY_DN119427_c0_g1_i1__g.17765, TRINITY_DN124958_c0_g1_i2__g.25649, TRINITY_DN127300_c0_g1_i1__g.29649, TRINITY_DN129703_c0_g1_i1__g.34965, TRINITY_DN134891_c0_g1_i1__g.51213, TRINITY_DN134891_c0_g2_i3__g.51218, TRINITY_DN134891_c0_g3_i2__g.51222, TRINITY_DN135615_c0_g1_i3__g.55079, TRIN…	TRINITY_DN125024_c0_g1_i1__g.50959, TRINITY_DN125601_c0_g1_i1__g.52837, TRINITY_DN127412_c0_g2_i1__g.58569, TRINITY_DN132923_c0_g4_i3__g.82101, TRINITY_DN133276_c0_g2_i2__g.83830, TRINITY_DN135723_c1_g2_i7__g.97972, TRINITY_DN135723_c1_g6_i1__g.97978, TRINITY_DN137279_c0_g1_i1__g.111323, TRINITY_DN137994_c4_g1_i2__g.119615, TRINITY_DN138249_c2_g1_i3__g.122986, TRINITY_DN138851_c2_g1_i1__g.131484,…
OG0000006	TRINITY_DN15140_c0_g1_i1__g.4879, TRINITY_DN40386_c5_g2_i4__g.99094, TRINITY_DN41095_c0_g1_i3__g.109878, TRINITY_DN41245_c0_g2_i1__g.111973, TRINITY_DN41427_c2_g1_i3__g.115201, TRINITY_DN41482_c0_g1_i4__g.116299, TRINITY_DN42183_c4_g11_i1__g.129384, TRINITY_DN42183_c4_g4_i1__g.129388, TRINITY_DN42183_c4_g8_i1__g.129395, TRINITY_DN42356_c1_g3_i4__g.132572, TRINITY_DN42356_c1_g4_i2__g.132579, TRINI…	Acropora_millepora_10847, Acropora_millepora_10848, Acropora_millepora_13567, Acropora_millepora_14286, Acropora_millepora_16268, Acropora_millepora_16269, Acropora_millepora_16516, Acropora_millepora_16525, Acropora_millepora_17041, Acropora_millepora_17658, Acropora_millepora_17993, Acropora_millepora_17995, Acropora_millepora_18454, Acropora_millepora_18645, Acropora_millepora_18716, Acropora_…					TRINITY_DN132329_c0_g1_i1__g.13396, TRINITY_DN133836_c0_g1_i2__g.13794, TRINITY_DN141882_c0_g1_i1__g.18827, TRINITY_DN162025_c0_g1_i2__g.35944, TRINITY_DN167299_c0_g1_i2__g.42923, TRINITY_DN170874_c1_g1_i1__g.48524, TRINITY_DN171469_c0_g1_i2__g.49552, TRINITY_DN171515_c0_g1_i1__g.49610, TRINITY_DN173454_c0_g1_i1__g.52318, TRINITY_DN174484_c0_g1_i2__g.54154, TRINITY_DN175968_c1_g1_i2__g.57110, TRI…		TRINITY_DN81827_c0_g1_i3__g.122133, TRINITY_DN82683_c1_g1_i2__g.130012, TRINITY_DN82683_c1_g3_i1__g.130024, TRINITY_DN83478_c0_g1_i9__g.140073, TRINITY_DN83478_c0_g2_i8__g.140078, TRINITY_DN83707_c0_g3_i1__g.143741, TRINITY_DN84250_c1_g3_i4__g.152007, TRINITY_DN84250_c1_g4_i1__g.152009, TRINITY_DN84705_c6_g1_i1__g.158968, TRINITY_DN84796_c0_g1_i1__g.160418, TRINITY_DN85172_c3_g6_i2__g.165759, TRI…	Fungia_scutaria_11946, Fungia_scutaria_16856, Fungia_scutaria_19508, Fungia_scutaria_23120, Fungia_scutaria_25600, Fungia_scutaria_25957, Fungia_scutaria_27933, Fungia_scutaria_28682, Fungia_scutaria_28914, Fungia_scutaria_29902, Fungia_scutaria_31197, Fungia_scutaria_35510, Fungia_scutaria_3591, Fungia_scutaria_40608, Fungia_scutaria_40611, Fungia_scutaria_40614, Fungia_scutaria_40634, Fungia_sc…	TRINITY_DN47125_c2_g10_i1__g.86473, TRINITY_DN47125_c2_g1_i10__g.86467, TRINITY_DN47125_c2_g5_i1__g.86475, TRINITY_DN50363_c0_g1_i8__g.142552, TRINITY_DN50363_c0_g7_i1__g.142561, TRINITY_DN51094_c2_g3_i1__g.156165, TRINITY_DN51094_c2_g4_i2__g.156167, TRINITY_DN51265_c2_g1_i1__g.159545, TRINITY_DN52100_c0_g12_i1__g.175372, TRINITY_DN52100_c0_g1_i16__g.175363, TRINITY_DN52100_c0_g2_i1__g.175374, TR…	gasp1.m1b.10890.m1, gasp1.m1b.13494.m1, gasp1.m1b.15031.m1, gasp1.m1b.17023.m1, gasp1.m1b.17525.m1, gasp1.m1b.22105.m1, gasp1.m1b.22106.m1, gasp1.m1b.24520.m1, gasp1.m1b.25866.m1, gasp1.m1b.26722.m1, gasp1.m1b.2817.m1, gasp1.m1b.29083.m1, gasp1.m1b.31233.m1, gasp1.m1b.32615.m1, gasp1.m1b.34647.m1, gasp1.m1b.35105.m1, gasp1.m1b.35284.m1, gasp1.m1b.35368.m1, gasp1.m1b.35383.m1, gasp1.m1b.36218.m1, …	TRINITY_DN116071_c0_g1_i1__g.6427, TRINITY_DN128743_c0_g1_i1__g.12941, TRINITY_DN135151_c0_g1_i1__g.16451, TRINITY_DN50203_c0_g1_i1__g.47223, TRINITY_DN63224_c0_g1_i1__g.79210, TRINITY_DN66882_c0_g1_i1__g.96002, TRINITY_DN69159_c0_g1_i1__g.110291, TRINITY_DN70404_c4_g7_i1__g.124901, TRINITY_DN70412_c2_g1_i4__g.124996, TRINITY_DN70412_c2_g3_i1__g.125009, TRINITY_DN71690_c1_g2_i4__g.150718, TRINITY…	TRINITY_DN180063_c0_g1_i1__g.31599, TRINITY_DN221380_c0_g1_i1__g.105248, TRINITY_DN239817_c0_g1_i5__g.204380, TRINITY_DN240308_c1_g2_i6__g.211091, TRINITY_DN240308_c1_g4_i1__g.211095, TRINITY_DN240460_c0_g1_i1__g.213321, TRINITY_DN240460_c0_g4_i5__g.213325, TRINITY_DN240460_c0_g5_i1__g.213326, TRINITY_DN240460_c0_g6_i2__g.213329, TRINITY_DN242067_c8_g1_i1__g.237936, TRINITY_DN242067_c8_g2_i1__g.2…	TRINITY_DN150765_c0_g1_i1__g.77615, TRINITY_DN150765_c0_g2_i2__g.77617, TRINITY_DN168573_c4_g1_i1__g.174961, TRINITY_DN168573_c5_g1_i3__g.174963, TRINITY_DN168573_c6_g1_i5__g.174969, TRINITY_DN169573_c2_g1_i1__g.189337, TRINITY_DN170813_c5_g1_i1__g.206602, TRINITY_DN170813_c5_g4_i1__g.206605, TRINITY_DN171269_c2_g1_i7__g.213152, TRINITY_DN171269_c2_g2_i1__g.213154, TRINITY_DN171269_c2_g3_i1__g.21…	TRINITY_DN18804_c0_g2_i1__g.5451, TRINITY_DN26606_c0_g1_i1__g.17498, TRINITY_DN36423_c0_g1_i1__g.44214, TRINITY_DN43111_c0_g1_i3__g.97200, TRINITY_DN43111_c1_g1_i3__g.97208, TRINITY_DN43111_c1_g3_i1__g.97215, TRINITY_DN43111_c1_g6_i1__g.97217, TRINITY_DN44118_c5_g1_i2__g.117468, TRINITY_DN44249_c1_g1_i2__g.120337, TRINITY_DN44249_c5_g2_i3__g.120340, TRINITY_DN44249_c5_g4_i2__g.120352, TRINITY_DN4…	Montastraea_cavernosa_103073, Montastraea_cavernosa_114049, Montastraea_cavernosa_116182, Montastraea_cavernosa_12978, Montastraea_cavernosa_17312, Montastraea_cavernosa_17313, Montastraea_cavernosa_19574, Montastraea_cavernosa_19576, Montastraea_cavernosa_19577, Montastraea_cavernosa_19578, Montastraea_cavernosa_22620, Montastraea_cavernosa_22662, Montastraea_cavernosa_22784, Montastraea_caverno…	TRINITY_DN1698_c0_g1_i1__g.5672, TRINITY_DN51175_c2_g1_i1__g.98251, TRINITY_DN51175_c2_g2_i7__g.98256, TRINITY_DN51175_c2_g4_i2__g.98263, TRINITY_DN51175_c2_g5_i1__g.98264, TRINITY_DN51708_c3_g1_i1__g.105369, TRINITY_DN51708_c3_g2_i1__g.105373, TRINITY_DN51708_c4_g1_i1__g.105376, TRINITY_DN51717_c3_g1_i10__g.105565, TRINITY_DN51717_c3_g3_i1__g.105573, TRINITY_DN51807_c1_g1_i4__g.106729, TRINITY_D…	Nematostella_vectensis_7622, Nematostella_vectensis_7701	TRINITY_DN40931_c0_g1_i1__g.28624, TRINITY_DN60100_c0_g1_i1__g.74021, TRINITY_DN63256_c0_g1_i1__g.87463, TRINITY_DN64093_c0_g1_i2__g.92172, TRINITY_DN66970_c2_g1_i11__g.114493, TRINITY_DN68110_c0_g1_i1__g.131317, TRINITY_DN68110_c0_g2_i10__g.131318, TRINITY_DN68263_c0_g1_i3__g.133881, TRINITY_DN69932_c0_g1_i12__g.157644, TRINITY_DN69958_c5_g1_i1__g.158107, TRINITY_DN69958_c5_g2_i14__g.158117, TRI…	TRINITY_DN103773_c0_g1_i1__g.2085, TRINITY_DN128285_c0_g1_i1__g.12017, TRINITY_DN130193_c0_g1_i1__g.12631, TRINITY_DN13242_c0_g1_i1__g.13264, TRINITY_DN21273_c0_g1_i1__g.20477, TRINITY_DN28073_c0_g1_i1__g.27581, TRINITY_DN31661_c0_g1_i1__g.33498, TRINITY_DN41680_c0_g1_i1__g.51758, TRINITY_DN45303_c0_g1_i1__g.61417, TRINITY_DN47529_c0_g1_i1__g.68130, TRINITY_DN48742_c0_g1_i1__g.71949, TRINITY_DN50…	pdam_00006222-RA, pdam_00006287-RA, pdam_00010059-RA, pdam_00010062-RA, pdam_00010063-RA, pdam_00015681-RA, pdam_00016400-RA, pdam_00017156-RA, pdam_00017157-RA, pdam_00017161-RA, pdam_00017265-RA, pdam_00018683-RA, pdam_00019307-RA, pdam_00021309-RA, pdam_00021310-RA, pdam_00021646-RA, pdam_00021648-RA, pdam_00021657-RA, pdam_00022334-RA, pdam_00022730-RA, pdam_00022804-RA, pdam_00022867-RA, pda…	Porites_australiensis_10739, Porites_australiensis_11224, Porites_australiensis_1148, Porites_australiensis_11632, Porites_australiensis_14504, Porites_australiensis_153226, Porites_australiensis_153233, Porites_australiensis_18845, Porites_australiensis_19506, Porites_australiensis_19781, Porites_australiensis_20447, Porites_australiensis_20658, Porites_australiensis_210, Porites_australiensis_2…	TRINITY_DN121841_c0_g1_i1__g.11164, TRINITY_DN131724_c0_g1_i1__g.15756, TRINITY_DN43021_c0_g1_i1__g.38610, TRINITY_DN56496_c0_g1_i1__g.67453, TRINITY_DN60492_c0_g3_i1__g.80658, TRINITY_DN61168_c0_g2_i1__g.83481, TRINITY_DN65395_c6_g5_i2__g.108736, TRINITY_DN65950_c1_g1_i1__g.115082, TRINITY_DN65950_c3_g1_i1__g.115088, TRINITY_DN65950_c4_g1_i1__g.115100, TRINITY_DN66002_c1_g1_i13__g.115716, TRINIT…	TRINITY_DN136628_c0_g1_i8__g.63595, TRINITY_DN137674_c1_g2_i1__g.75271, TRINITY_DN137674_c1_g4_i2__g.75275, TRINITY_DN137991_c1_g2_i1__g.78849, TRINITY_DN137991_c2_g1_i4__g.78851, TRINITY_DN137991_c2_g2_i4__g.78853, TRINITY_DN139709_c2_g1_i6__g.98951, TRINITY_DN140086_c0_g1_i2__g.103657, TRINITY_DN140086_c1_g1_i2__g.103660, TRINITY_DN140086_c1_g2_i1__g.103663, TRINITY_DN140086_c2_g4_i13__g.103672…	TRINITY_DN100544_c0_g1_i2__g.672, TRINITY_DN135282_c0_g1_i1__g.94924, TRINITY_DN136795_c3_g5_i1__g.106739, TRINITY_DN140503_c0_g1_i2__g.156438, TRINITY_DN140709_c1_g1_i1__g.159991, TRINITY_DN140709_c1_g2_i3__g.159994, TRINITY_DN140709_c1_g3_i1__g.159996, TRINITY_DN142152_c1_g1_i1__g.184577, TRINITY_DN142152_c2_g1_i4__g.184581, TRINITY_DN142435_c1_g1_i7__g.189668, TRINITY_DN142620_c2_g3_i1__g.1926…
OG0000007	TRINITY_DN19976_c0_g1_i1__g.11731, TRINITY_DN19976_c0_g2_i1__g.11732, TRINITY_DN34777_c0_g1_i1__g.57464, TRINITY_DN43318_c1_g1_i5__g.150469, TRINITY_DN44546_c0_g1_i1__g.173724, TRINITY_DN44813_c1_g2_i1__g.179286, TRINITY_DN44813_c1_g3_i3__g.179290, TRINITY_DN44934_c0_g2_i1__g.181857, TRINITY_DN45834_c3_g1_i5__g.199628, TRINITY_DN46279_c2_g1_i3__g.208187, TRINITY_DN46840_c1_g1_i7__g.219453, TRINIT…	Acropora_millepora_15750, Acropora_millepora_16030, Acropora_millepora_19331, Acropora_millepora_19332, Acropora_millepora_25157, Acropora_millepora_26410, Acropora_millepora_26964, Acropora_millepora_27024, Acropora_millepora_27577, Acropora_millepora_28022, Acropora_millepora_32398, Acropora_millepora_32433, Acropora_millepora_33360, Acropora_millepora_33836, Acropora_millepora_34190, Acropora_…	evm.utg11962.15, evm.utg24533.1, evm.utg276.25	AIPGENE1025, AIPGENE18529, AIPGENE25298	KXJ19897.1, KXJ21540.1, KXJ29599.1	Amphimedon_queenslandica_10599, Amphimedon_queenslandica_10707, Amphimedon_queenslandica_14555, Amphimedon_queenslandica_20541, Amphimedon_queenslandica_21941, Amphimedon_queenslandica_24689	TRINITY_DN113317_c0_g1_i1__g.4253, TRINITY_DN115725_c0_g1_i1__g.5549, TRINITY_DN118322_c0_g1_i2__g.6984, TRINITY_DN120878_c0_g1_i1__g.7832, TRINITY_DN122673_c0_g1_i1__g.8360, TRINITY_DN123773_c0_g1_i1__g.8902, TRINITY_DN129117_c0_g1_i1__g.11342, TRINITY_DN130636_c0_g1_i1__g.12569, TRINITY_DN131776_c0_g1_i1__g.13272, TRINITY_DN138150_c0_g2_i1__g.16297, TRINITY_DN142338_c0_g1_i1__g.19106, TRINITY_D…	Ephydatia_muelleri_11723, Ephydatia_muelleri_13709, Ephydatia_muelleri_13726, Ephydatia_muelleri_13727, Ephydatia_muelleri_16440, Ephydatia_muelleri_16441, Ephydatia_muelleri_16442, Ephydatia_muelleri_16443, Ephydatia_muelleri_16444, Ephydatia_muelleri_16445, Ephydatia_muelleri_18312, Ephydatia_muelleri_19177, Ephydatia_muelleri_5613	TRINITY_DN81234_c0_g1_i2__g.117927, TRINITY_DN81234_c0_g2_i1__g.117934, TRINITY_DN81624_c1_g1_i1__g.120727, TRINITY_DN81624_c2_g2_i1__g.120733, TRINITY_DN81624_c2_g3_i1__g.120734, TRINITY_DN81624_c3_g1_i5__g.120738, TRINITY_DN81624_c4_g3_i1__g.120740, TRINITY_DN83361_c2_g2_i1__g.138429, TRINITY_DN83613_c0_g1_i14__g.142230, TRINITY_DN83613_c0_g3_i2__g.142234, TRINITY_DN83770_c1_g2_i2__g.144935, TR…	Fungia_scutaria_14442, Fungia_scutaria_14663, Fungia_scutaria_1835, Fungia_scutaria_24865, Fungia_scutaria_28812, Fungia_scutaria_29941, Fungia_scutaria_30605, Fungia_scutaria_31372, Fungia_scutaria_33834, Fungia_scutaria_39482, Fungia_scutaria_44835, Fungia_scutaria_50851, Fungia_scutaria_51405, Fungia_scutaria_58341	TRINITY_DN35519_c0_g1_i2__g.32877, TRINITY_DN37874_c0_g1_i1__g.39123, TRINITY_DN44682_c0_g1_i1__g.67769, TRINITY_DN44682_c0_g2_i1__g.67770, TRINITY_DN47331_c0_g1_i1__g.88765, TRINITY_DN47691_c0_g1_i10__g.93934, TRINITY_DN47691_c0_g2_i1__g.93941, TRINITY_DN48461_c0_g2_i1__g.107599, TRINITY_DN49551_c0_g2_i1__g.127409, TRINITY_DN50419_c0_g1_i1__g.143445, TRINITY_DN50634_c0_g1_i1__g.147636, TRINITY_D…	gasp1.m3.10002.m1, gasp1.m3.10506.m1, gasp1.m3.10776.m1, gasp1.m3.10802.m1, gasp1.m3.122.m1, gasp1.m3.125.m1, gasp1.m3.13122.m1, gasp1.m3.14390.m1, gasp1.m3.1484.m1, gasp1.m3.1485.m1, gasp1.m3.1487.m1, gasp1.m3.15159.m1, gasp1.m3.15412.m1, gasp1.m3.15413.m1, gasp1.m3.15657.m1, gasp1.m3.15855.m1, gasp1.m3.15856.m1, gasp1.m3.15859.m1, gasp1.m3.15860.m1, gasp1.m3.15861.m1, gasp1.m3.15863.m1, gasp1.m…	TRINITY_DN70444_c1_g2_i1__g.125538, TRINITY_DN70957_c0_g1_i1__g.135887, TRINITY_DN70957_c0_g2_i2__g.135893, TRINITY_DN71071_c3_g1_i4__g.138307, TRINITY_DN71500_c0_g1_i8__g.146722, TRINITY_DN71500_c0_g2_i1__g.146724, TRINITY_DN71558_c5_g1_i4__g.147915, TRINITY_DN72216_c3_g1_i14__g.160516, TRINITY_DN72350_c0_g1_i1__g.162983, TRINITY_DN72428_c1_g2_i10__g.164359, TRINITY_DN72817_c1_g1_i1__g.171501, T…	TRINITY_DN228435_c0_g1_i2__g.129475, TRINITY_DN236623_c2_g2_i3__g.171663, TRINITY_DN236623_c2_g5_i1__g.171669, TRINITY_DN239483_c0_g1_i4__g.200001, TRINITY_DN239931_c1_g1_i1__g.206040, TRINITY_DN239931_c3_g2_i8__g.206051, TRINITY_DN241174_c0_g1_i4__g.224017, TRINITY_DN241174_c0_g2_i8__g.224022, TRINITY_DN242576_c1_g6_i1__g.246045, TRINITY_DN244392_c1_g1_i1__g.276036, TRINITY_DN244392_c1_g2_i1__g.…	TRINITY_DN157405_c0_g1_i3__g.101246, TRINITY_DN162260_c0_g1_i2__g.123817, TRINITY_DN166636_c3_g1_i2__g.152716, TRINITY_DN166636_c4_g1_i4__g.152719, TRINITY_DN166636_c4_g2_i1__g.152722, TRINITY_DN166636_c5_g1_i12__g.152727, TRINITY_DN166928_c1_g1_i3__g.155662, TRINITY_DN167727_c0_g1_i2__g.163864, TRINITY_DN167727_c1_g1_i3__g.163867, TRINITY_DN167727_c1_g2_i12__g.163868, TRINITY_DN169249_c1_g1_i2__…	TRINITY_DN43521_c2_g1_i10__g.105766, TRINITY_DN43521_c2_g2_i6__g.105780, TRINITY_DN43521_c2_g3_i1__g.105781, TRINITY_DN44457_c0_g1_i1__g.124436, TRINITY_DN44457_c0_g2_i2__g.124445, TRINITY_DN44457_c0_g3_i2__g.124449, TRINITY_DN44457_c0_g5_i2__g.124451, TRINITY_DN44491_c0_g1_i2__g.125002, TRINITY_DN45088_c0_g2_i1__g.136599, TRINITY_DN45088_c1_g1_i2__g.136602, TRINITY_DN45088_c1_g2_i14__g.136607, T…	Montastraea_cavernosa_105287, Montastraea_cavernosa_105288, Montastraea_cavernosa_105289, Montastraea_cavernosa_105290, Montastraea_cavernosa_105292, Montastraea_cavernosa_105297, Montastraea_cavernosa_105300, Montastraea_cavernosa_105303, Montastraea_cavernosa_105304, Montastraea_cavernosa_105306, Montastraea_cavernosa_105404, Montastraea_cavernosa_105418, Montastraea_cavernosa_105420, Montastra…	TRINITY_DN51487_c3_g1_i6__g.102059, TRINITY_DN52466_c0_g1_i11__g.115964, TRINITY_DN52807_c2_g1_i16__g.121184, TRINITY_DN53251_c0_g4_i3__g.127993, TRINITY_DN53251_c0_g5_i1__g.127998, TRINITY_DN53794_c0_g2_i1__g.136361, TRINITY_DN53794_c0_g3_i2__g.136363, TRINITY_DN53794_c1_g1_i11__g.136365, TRINITY_DN54437_c2_g1_i10__g.145796, TRINITY_DN55087_c0_g1_i2__g.155001, TRINITY_DN55087_c0_g2_i5__g.155009,…	Nematostella_vectensis_11483, Nematostella_vectensis_8603, Nematostella_vectensis_9101	TRINITY_DN61788_c0_g1_i1__g.81454, TRINITY_DN61788_c0_g2_i4__g.81459, TRINITY_DN63854_c0_g1_i2__g.90683, TRINITY_DN67457_c0_g1_i17__g.121279, TRINITY_DN67457_c0_g3_i3__g.121290, TRINITY_DN67457_c0_g4_i1__g.121292, TRINITY_DN67457_c0_g5_i1__g.121293, TRINITY_DN67500_c2_g1_i8__g.121767, TRINITY_DN67680_c0_g1_i13__g.124627, TRINITY_DN67680_c0_g2_i2__g.124640, TRINITY_DN68036_c2_g1_i10__g.130111, TRI…	TRINITY_DN102914_c0_g1_i1__g.1597, TRINITY_DN109116_c0_g1_i1__g.4223, TRINITY_DN111929_c0_g1_i1__g.4879, TRINITY_DN116255_c0_g1_i1__g.7202, TRINITY_DN116743_c0_g1_i1__g.7456, TRINITY_DN124116_c0_g1_i1__g.9876, TRINITY_DN125555_c0_g1_i1__g.10762, TRINITY_DN126482_c0_g1_i1__g.11245, TRINITY_DN127667_c0_g1_i1__g.11787, TRINITY_DN2276_c0_g1_i1__g.21365, TRINITY_DN24615_c0_g1_i1__g.22839, TRINITY_DN29…	pdam_00000469-RA, pdam_00002054-RA, pdam_00002972-RA, pdam_00002979-RA, pdam_00004991-RA, pdam_00007236-RA, pdam_00007256-RA, pdam_00007282-RA, pdam_00007283-RA, pdam_00008635-RA, pdam_00009397-RA, pdam_00009398-RA, pdam_00009728-RA, pdam_00011339-RA, pdam_00011341-RA, pdam_00011342-RA, pdam_00011343-RA, pdam_00011604-RA, pdam_00011628-RA, pdam_00016043-RA, pdam_00016516-RA, pdam_00016517-RA, pda…	Porites_australiensis_14680, Porites_australiensis_18473, Porites_australiensis_19408, Porites_australiensis_21299, Porites_australiensis_24920, Porites_australiensis_27802, Porites_australiensis_29134, Porites_australiensis_31161, Porites_australiensis_31767, Porites_australiensis_32477, Porites_australiensis_46545, Porites_australiensis_46948, Porites_australiensis_47411, Porites_australiensis_…	TRINITY_DN21984_c0_g1_i1__g.23743, TRINITY_DN30687_c0_g1_i1__g.29407, TRINITY_DN43756_c0_g1_i1__g.40145, TRINITY_DN55669_c0_g2_i1__g.65257, TRINITY_DN62792_c0_g1_i1__g.91242, TRINITY_DN62792_c0_g2_i3__g.91244, TRINITY_DN64059_c0_g1_i1__g.98270, TRINITY_DN64275_c0_g1_i5__g.99665, TRINITY_DN65467_c0_g1_i2__g.109374, TRINITY_DN65467_c1_g1_i1__g.109376, TRINITY_DN65467_c2_g1_i1__g.109378, TRINITY_DN6…	TRINITY_DN135745_c1_g2_i2__g.56000, TRINITY_DN137254_c1_g1_i3__g.70328, TRINITY_DN137254_c1_g3_i2__g.70337, TRINITY_DN137311_c1_g1_i1__g.70974, TRINITY_DN137311_c2_g1_i11__g.70977, TRINITY_DN137394_c0_g1_i10__g.72104, TRINITY_DN137394_c0_g3_i1__g.72120, TRINITY_DN137810_c0_g1_i3__g.76742, TRINITY_DN137810_c0_g2_i2__g.76748, TRINITY_DN137810_c0_g3_i2__g.76756, TRINITY_DN138344_c1_g1_i2__g.82854, T…	TRINITY_DN125189_c0_g1_i1__g.51547, TRINITY_DN139593_c2_g1_i1__g.142559, TRINITY_DN139593_c2_g2_i1__g.142562, TRINITY_DN139593_c3_g1_i4__g.142569, TRINITY_DN139593_c4_g1_i1__g.142571, TRINITY_DN140966_c1_g1_i1__g.164294, TRINITY_DN140966_c3_g1_i2__g.164301, TRINITY_DN140966_c3_g2_i1__g.164302, TRINITY_DN141242_c0_g1_i3__g.169213, TRINITY_DN141242_c2_g1_i1__g.169214, TRINITY_DN141242_c2_g4_i1__g.1…
OG0000008	TRINITY_DN21249_c0_g1_i1__g.13927, TRINITY_DN26629_c0_g2_i3__g.26439, TRINITY_DN2864_c0_g1_i1__g.32846, TRINITY_DN31458_c0_g1_i1__g.42743, TRINITY_DN45979_c0_g6_i1__g.202535, TRINITY_DN47377_c3_g2_i1__g.230213, TRINITY_DN47611_c1_g1_i1__g.235036, TRINITY_DN47611_c1_g4_i1__g.235041, TRINITY_DN47734_c0_g2_i1__g.237667, TRINITY_DN48228_c0_g6_i1__g.248013, TRINITY_DN48228_c0_g7_i1__g.248015, TRINITY_…	Acropora_millepora_13522, Acropora_millepora_15066, Acropora_millepora_15067, Acropora_millepora_16058, Acropora_millepora_16714, Acropora_millepora_17692, Acropora_millepora_18842, Acropora_millepora_18843, Acropora_millepora_19116, Acropora_millepora_21716, Acropora_millepora_21717, Acropora_millepora_22127, Acropora_millepora_22128, Acropora_millepora_22129, Acropora_millepora_22779, Acropora_…	evm.utg101.18, evm.utg1079.56, evm.utg10824.5, evm.utg112.18, evm.utg1127.22, evm.utg113.17, evm.utg114.1, evm.utg1143.36, evm.utg1205.2, evm.utg12336.5, evm.utg12358.4, evm.utg1239.12, evm.utg1249.9, evm.utg125.145, evm.utg125.154, evm.utg125.176, evm.utg125.92, evm.utg126.172, evm.utg12644.13, evm.utg12688.11, evm.utg1271.49, evm.utg1271.64, evm.utg1271.71, evm.utg1271.89, evm.utg13.40, evm.utg…	AIPGENE10122, AIPGENE10221, AIPGENE10334, AIPGENE10415, AIPGENE10772, AIPGENE10872, AIPGENE11012, AIPGENE11029, AIPGENE11086, AIPGENE11455, AIPGENE11460, AIPGENE11463, AIPGENE1152, AIPGENE11958, AIPGENE12354, AIPGENE12379, AIPGENE12380, AIPGENE12478, AIPGENE12638, AIPGENE12719, AIPGENE12870, AIPGENE13498, AIPGENE13800, AIPGENE13851, AIPGENE14065, AIPGENE14192, AIPGENE14197, AIPGENE14201, AIPGENE1…	KXJ04326.1, KXJ04713.1, KXJ04769.1, KXJ04775.1, KXJ04829.1, KXJ04877.1, KXJ04897.1, KXJ04953.1, KXJ05021.1, KXJ05153.1, KXJ05231.1, KXJ05237.1, KXJ05277.1, KXJ05308.1, KXJ05342.1, KXJ05430.1, KXJ05711.1, KXJ05774.1, KXJ05833.1, KXJ05912.1, KXJ06093.1, KXJ06094.1, KXJ06215.1, KXJ06490.1, KXJ06496.1, KXJ06509.1, KXJ06527.1, KXJ06538.1, KXJ06542.1, KXJ06612.1, KXJ06634.1, KXJ06635.1, KXJ06724.1, KXJ…		TRINITY_DN138113_c0_g1_i1__g.16276, TRINITY_DN142109_c0_g1_i1__g.18954, TRINITY_DN157115_c0_g1_i1__g.31051, TRINITY_DN160441_c0_g1_i3__g.34389, TRINITY_DN177115_c0_g1_i1__g.58696, TRINITY_DN182258_c0_g1_i2__g.69533, TRINITY_DN187402_c0_g1_i1__g.82607, TRINITY_DN199253_c2_g2_i1__g.123484, TRINITY_DN206100_c0_g1_i1__g.156399, TRINITY_DN207464_c0_g2_i3__g.163891, TRINITY_DN215657_c0_g1_i2__g.217827,…	Ephydatia_muelleri_11413, Ephydatia_muelleri_11414, Ephydatia_muelleri_18971, Ephydatia_muelleri_18972, Ephydatia_muelleri_5445	TRINITY_DN109931_c0_g1_i1__g.4651, TRINITY_DN128461_c0_g1_i1__g.12201, TRINITY_DN129021_c0_g1_i1__g.12315, TRINITY_DN134002_c0_g1_i1__g.14646, TRINITY_DN139731_c0_g1_i1__g.16966, TRINITY_DN165253_c0_g1_i1__g.27454, TRINITY_DN29427_c0_g1_i1__g.34844, TRINITY_DN64964_c0_g1_i1__g.61691, TRINITY_DN65647_c0_g1_i1__g.62939, TRINITY_DN65647_c0_g3_i1__g.62941, TRINITY_DN67049_c0_g1_i1__g.65499, TRINITY_D…	Fungia_scutaria_16107, Fungia_scutaria_17449, Fungia_scutaria_18508, Fungia_scutaria_20711, Fungia_scutaria_20889, Fungia_scutaria_22311, Fungia_scutaria_23070, Fungia_scutaria_24171, Fungia_scutaria_26276, Fungia_scutaria_28010, Fungia_scutaria_28539, Fungia_scutaria_29715, Fungia_scutaria_32040, Fungia_scutaria_3498, Fungia_scutaria_37512, Fungia_scutaria_43436, Fungia_scutaria_43941, Fungia_sc…	TRINITY_DN12185_c0_g1_i1__g.896, TRINITY_DN16265_c0_g1_i1__g.4713, TRINITY_DN16808_c0_g1_i1__g.5213, TRINITY_DN30365_c0_g2_i1__g.21182, TRINITY_DN31217_c0_g1_i1__g.22908, TRINITY_DN31228_c0_g1_i1__g.22939, TRINITY_DN36102_c0_g1_i2__g.34541, TRINITY_DN37126_c0_g2_i1__g.37127, TRINITY_DN37914_c0_g1_i1__g.39217, TRINITY_DN38416_c0_g1_i2__g.40917, TRINITY_DN38599_c0_g2_i1__g.41586, TRINITY_DN41460_c0…	gasp1.m1b.1408.m1, gasp1.m1b.15288.m1, gasp1.m1b.19010.m1, gasp1.m1b.22222.m1, gasp1.m1b.22537.m1, gasp1.m1b.23686.m1, gasp1.m1b.23719.m1, gasp1.m1b.28277.m1, gasp1.m1b.287.m1, gasp1.m1b.29377.m1, gasp1.m1b.29680.m1, gasp1.m1b.298.m1, gasp1.m1b.31132.m1, gasp1.m1b.32532.m1, gasp1.m1b.3263.m1, gasp1.m1b.33970.m1, gasp1.m1b.34285.m1, gasp1.m1b.34927.m1, gasp1.m1b.34957.m1, gasp1.m1b.37012.m1, gasp1…	TRINITY_DN104213_c0_g1_i1__g.1648, TRINITY_DN105404_c0_g1_i1__g.1919, TRINITY_DN37891_c0_g1_i1__g.30963, TRINITY_DN44862_c0_g2_i2__g.37339, TRINITY_DN53250_c0_g1_i1__g.52371, TRINITY_DN66200_c0_g1_i1__g.92359, TRINITY_DN68452_c1_g3_i1__g.105310, TRINITY_DN69300_c0_g2_i4__g.111227, TRINITY_DN75915_c0_g1_i1__g.228842, TRINITY_DN75915_c0_g3_i1__g.228852, TRINITY_DN76301_c0_g1_i3__g.235498, TRINITY_D…	TRINITY_DN118821_c0_g1_i1__g.7849, TRINITY_DN226697_c0_g1_i3__g.122850, TRINITY_DN241117_c1_g5_i3__g.222904, TRINITY_DN248630_c2_g5_i1__g.354300, TRINITY_DN248883_c0_g4_i2__g.359011, TRINITY_DN249412_c0_g4_i1__g.369412, TRINITY_DN307687_c0_g1_i1__g.406612, TRINITY_DN457429_c0_g1_i1__g.467901	TRINITY_DN127387_c0_g1_i1__g.28133, TRINITY_DN153357_c0_g2_i2__g.86321, TRINITY_DN154068_c0_g1_i2__g.88771, TRINITY_DN155019_c0_g1_i4__g.91733, TRINITY_DN157282_c0_g1_i1__g.100803, TRINITY_DN160430_c0_g2_i1__g.114243, TRINITY_DN171396_c2_g1_i2__g.214937, TRINITY_DN173743_c0_g2_i1__g.248227, TRINITY_DN173743_c0_g6_i1__g.248236, TRINITY_DN180955_c2_g1_i23__g.358026, TRINITY_DN189083_c0_g1_i1__g.375…	TRINITY_DN45850_c5_g2_i2__g.151430, TRINITY_DN45850_c5_g3_i2__g.151436, TRINITY_DN46338_c6_g1_i2__g.161425, TRINITY_DN46412_c3_g1_i3__g.163041, TRINITY_DN47009_c6_g5_i1__g.174653, TRINITY_DN47646_c1_g4_i1__g.187428, TRINITY_DN50453_c3_g3_i1__g.244908, TRINITY_DN51475_c3_g1_i10__g.264962, TRINITY_DN51475_c3_g2_i1__g.264968, TRINITY_DN66929_c0_g1_i1__g.281807, TRINITY_DN70379_c0_g1_i1__g.282975, TR…	Montastraea_cavernosa_10040, Montastraea_cavernosa_102861, Montastraea_cavernosa_103088, Montastraea_cavernosa_103089, Montastraea_cavernosa_103091, Montastraea_cavernosa_104486, Montastraea_cavernosa_104710, Montastraea_cavernosa_106840, Montastraea_cavernosa_106841, Montastraea_cavernosa_110505, Montastraea_cavernosa_110529, Montastraea_cavernosa_110660, Montastraea_cavernosa_110662, Montastrae…	TRINITY_DN22533_c0_g1_i1__g.9816, TRINITY_DN27436_c0_g1_i1__g.13040, TRINITY_DN29747_c0_g1_i2__g.16645, TRINITY_DN39770_c0_g1_i1__g.39520, TRINITY_DN41763_c0_g1_i1__g.45655, TRINITY_DN42484_c0_g1_i2__g.48473, TRINITY_DN52249_c4_g1_i1__g.112771, TRINITY_DN53915_c3_g1_i1__g.138257, TRINITY_DN57091_c0_g1_i1__g.185335, TRINITY_DN57145_c0_g2_i11__g.186420, TRINITY_DN59243_c2_g2_i1__g.218738, TRINITY_D…	Nematostella_vectensis_18175	TRINITY_DN104021_c0_g1_i1__g.1425, TRINITY_DN106297_c0_g1_i1__g.2108, TRINITY_DN1163_c0_g1_i1__g.4744, TRINITY_DN131643_c0_g1_i1__g.8865, TRINITY_DN137175_c0_g1_i1__g.9708, TRINITY_DN15695_c0_g2_i1__g.11833, TRINITY_DN52396_c0_g1_i1__g.52623, TRINITY_DN54773_c0_g2_i1__g.57155, TRINITY_DN71784_c1_g2_i1__g.179377, TRINITY_DN73361_c0_g1_i1__g.196573, TRINITY_DN74438_c1_g1_i7__g.207271, TRINITY_DN788…	TRINITY_DN100030_c0_g1_i1__g.14, TRINITY_DN101443_c0_g1_i1__g.624, TRINITY_DN102661_c0_g1_i1__g.1470, TRINITY_DN10810_c1_g1_i1__g.3883, TRINITY_DN110145_c0_g1_i1__g.4545, TRINITY_DN117361_c0_g1_i1__g.7719, TRINITY_DN117872_c0_g1_i1__g.7912, TRINITY_DN124453_c0_g1_i1__g.10121, TRINITY_DN127374_c0_g1_i1__g.11669, TRINITY_DN130644_c0_g1_i1__g.12770, TRINITY_DN134296_c0_g1_i1__g.13660, TRINITY_DN1443…	pdam_00000427-RA, pdam_00002470-RA, pdam_00003922-RA, pdam_00005501-RA, pdam_00006060-RA, pdam_00008799-RA, pdam_00009005-RA, pdam_00009189-RA, pdam_00009190-RA, pdam_00009697-RA, pdam_00009803-RA, pdam_00011219-RA, pdam_00011220-RA, pdam_00011223-RA, pdam_00014713-RA, pdam_00015055-RA, pdam_00015057-RA, pdam_00016322-RA, pdam_00016323-RA, pdam_00016820-RA, pdam_00016969-RA, pdam_00017734-RA, pda…	Porites_australiensis_10799, Porites_australiensis_11928, Porites_australiensis_16285, Porites_australiensis_16923, Porites_australiensis_21686, Porites_australiensis_24127, Porites_australiensis_25783, Porites_australiensis_28135, Porites_australiensis_28136, Porites_australiensis_29640, Porites_australiensis_29777, Porites_australiensis_30560, Porites_australiensis_32210, Porites_australiensis_…	TRINITY_DN119192_c0_g1_i1__g.9574, TRINITY_DN121177_c0_g1_i1__g.10839, TRINITY_DN125750_c0_g1_i1__g.12567, TRINITY_DN22170_c0_g1_i1__g.23905, TRINITY_DN26186_c0_g1_i1__g.26899, TRINITY_DN32906_c0_g1_i1__g.30833, TRINITY_DN41353_c0_g1_i1__g.36544, TRINITY_DN43054_c0_g1_i1__g.38641, TRINITY_DN43844_c0_g1_i1__g.40260, TRINITY_DN46446_c0_g1_i1__g.44723, TRINITY_DN47361_c0_g1_i1__g.46592, TRINITY_DN49…	TRINITY_DN125117_c0_g1_i2__g.25892, TRINITY_DN131168_c0_g2_i2__g.38718, TRINITY_DN137969_c2_g3_i1__g.78609, TRINITY_DN139618_c4_g1_i11__g.97826, TRINITY_DN140950_c3_g4_i2__g.114653, TRINITY_DN145351_c4_g1_i2__g.175675, TRINITY_DN146665_c1_g1_i2__g.195447, TRINITY_DN148038_c1_g2_i1__g.217470, TRINITY_DN149212_c0_g3_i1__g.236633, TRINITY_DN149361_c0_g4_i3__g.239358, TRINITY_DN149361_c0_g5_i3__g.239…	TRINITY_DN131498_c0_g1_i1__g.75349, TRINITY_DN137025_c0_g1_i9__g.108959, TRINITY_DN142613_c5_g2_i1__g.192589, TRINITY_DN147393_c0_g1_i1__g.283128, TRINITY_DN148893_c1_g2_i8__g.314577, TRINITY_DN266384_c0_g1_i1__g.373978, TRINITY_DN298930_c0_g1_i1__g.390705, TRINITY_DN32880_c0_g1_i1__g.396232, TRINITY_DN98779_c0_g1_i1__g.433243
OG0000009	TRINITY_DN24029_c0_g1_i1__g.20199, TRINITY_DN39600_c1_g1_i1__g.89735, TRINITY_DN39600_c1_g2_i1__g.89739, TRINITY_DN42148_c0_g2_i1__g.128685, TRINITY_DN43165_c0_g1_i1__g.147634, TRINITY_DN43165_c0_g4_i1__g.147648, TRINITY_DN46287_c0_g1_i1__g.208284, TRINITY_DN48627_c2_g1_i2__g.256110, TRINITY_DN48627_c2_g2_i2__g.256118, TRINITY_DN54830_c0_g1_i1__g.262605, TRINITY_DN81376_c0_g1_i1__g.277608, TRINIT…	Acropora_millepora_12913, Acropora_millepora_14472, Acropora_millepora_15883, Acropora_millepora_15884, Acropora_millepora_16099, Acropora_millepora_16542, Acropora_millepora_1689, Acropora_millepora_1692, Acropora_millepora_19136, Acropora_millepora_19480, Acropora_millepora_19785, Acropora_millepora_19786, Acropora_millepora_2129, Acropora_millepora_21501, Acropora_millepora_21602, Acropora_mil…	evm.utg1024.26, evm.utg11497.2, evm.utg1239.26, evm.utg1239.27, evm.utg12551.23, evm.utg144.86, evm.utg144.89, evm.utg144.90, evm.utg144.91, evm.utg1748.14, evm.utg2024.6, evm.utg2601.5, evm.utg2838.32, evm.utg3677.31, evm.utg407.2, evm.utg464.147, evm.utg4695.78, evm.utg600.18, evm.utg6401.55, evm.utg6829.7, evm.utg9141.8	AIPGENE10061, AIPGENE10212, AIPGENE10266, AIPGENE10595, AIPGENE10681, AIPGENE10778, AIPGENE10809, AIPGENE10819, AIPGENE11056, AIPGENE11059, AIPGENE11065, AIPGENE11241, AIPGENE11351, AIPGENE11457, AIPGENE11843, AIPGENE11924, AIPGENE12206, AIPGENE12376, AIPGENE12831, AIPGENE1318, AIPGENE13450, AIPGENE13986, AIPGENE14206, AIPGENE14394, AIPGENE15241, AIPGENE15430, AIPGENE15760, AIPGENE16289, AIPGENE1…	KXJ04302.1, KXJ04865.1, KXJ04944.1, KXJ05085.1, KXJ05624.1, KXJ06192.1, KXJ06396.1, KXJ06454.1, KXJ06546.1, KXJ06583.1, KXJ06625.1, KXJ06642.1, KXJ06651.1, KXJ06669.1, KXJ06730.1, KXJ06847.1, KXJ06920.1, KXJ07273.1, KXJ07491.1, KXJ07783.1, KXJ08333.1, KXJ08406.1, KXJ08900.1, KXJ08924.1, KXJ08969.1, KXJ08983.1, KXJ08988.1, KXJ09023.1, KXJ09644.1, KXJ09760.1, KXJ09791.1, KXJ10532.1, KXJ10534.1, KXJ…	Amphimedon_queenslandica_10176, Amphimedon_queenslandica_10554, Amphimedon_queenslandica_10556, Amphimedon_queenslandica_10777, Amphimedon_queenslandica_10778, Amphimedon_queenslandica_11068, Amphimedon_queenslandica_11178, Amphimedon_queenslandica_11186, Amphimedon_queenslandica_11481, Amphimedon_queenslandica_11532, Amphimedon_queenslandica_11681, Amphimedon_queenslandica_11778, Amphimedon_quee…	TRINITY_DN112810_c0_g1_i1__g.4001, TRINITY_DN113376_c0_g1_i1__g.4293, TRINITY_DN116346_c0_g1_i1__g.5907, TRINITY_DN119458_c0_g1_i1__g.7365, TRINITY_DN127130_c0_g1_i1__g.10381, TRINITY_DN127168_c0_g1_i1__g.10413, TRINITY_DN127971_c0_g1_i1__g.10714, TRINITY_DN139329_c0_g1_i2__g.17093, TRINITY_DN145528_c0_g1_i1__g.21227, TRINITY_DN145779_c0_g1_i1__g.21400, TRINITY_DN149585_c0_g1_i2__g.24230, TRINITY…	Ephydatia_muelleri_10171, Ephydatia_muelleri_10738, Ephydatia_muelleri_1175, Ephydatia_muelleri_1188, Ephydatia_muelleri_11918, Ephydatia_muelleri_1220, Ephydatia_muelleri_12242, Ephydatia_muelleri_12265, Ephydatia_muelleri_1227, Ephydatia_muelleri_12380, Ephydatia_muelleri_12744, Ephydatia_muelleri_12745, Ephydatia_muelleri_12952, Ephydatia_muelleri_12953, Ephydatia_muelleri_12954, Ephydatia_mue…	TRINITY_DN106684_c0_g1_i1__g.3249, TRINITY_DN112242_c0_g1_i1__g.5433, TRINITY_DN39285_c0_g1_i1__g.38789, TRINITY_DN80888_c0_g2_i1__g.115526, TRINITY_DN83617_c5_g7_i1__g.142268, TRINITY_DN83983_c0_g1_i1__g.148099, TRINITY_DN83983_c0_g3_i1__g.148103, TRINITY_DN85572_c1_g1_i1__g.172264, TRINITY_DN86199_c0_g3_i1__g.181814, TRINITY_DN87636_c5_g8_i1__g.204084, TRINITY_DN87682_c3_g3_i3__g.204785, TRINIT…	Fungia_scutaria_11466, Fungia_scutaria_11909, Fungia_scutaria_13615, Fungia_scutaria_15683, Fungia_scutaria_176595, Fungia_scutaria_176830, Fungia_scutaria_17942, Fungia_scutaria_19942, Fungia_scutaria_22268, Fungia_scutaria_25650, Fungia_scutaria_26387, Fungia_scutaria_29209, Fungia_scutaria_30396, Fungia_scutaria_31450, Fungia_scutaria_33953, Fungia_scutaria_34337, Fungia_scutaria_35770, Fungia…	TRINITY_DN27274_c0_g1_i1__g.15398, TRINITY_DN35576_c0_g2_i2__g.33012, TRINITY_DN39324_c0_g1_i2__g.43928, TRINITY_DN39392_c0_g2_i1__g.44197, TRINITY_DN40379_c0_g1_i1__g.47772, TRINITY_DN40870_c0_g2_i1__g.49284, TRINITY_DN45409_c3_g1_i1__g.72268, TRINITY_DN47678_c2_g7_i1__g.93702, TRINITY_DN50270_c4_g1_i4__g.140903, TRINITY_DN50725_c1_g1_i1__g.149188, TRINITY_DN50965_c0_g2_i2__g.153895, TRINITY_DN5…	gasp1.m1b.10383.m1, gasp1.m1b.15612.m1, gasp1.m1b.1618.m1, gasp1.m1b.22815.m1, gasp1.m1b.24113.m1, gasp1.m1b.2491.m1, gasp1.m1b.27519.m1, gasp1.m1b.27851.m1, gasp1.m1b.33403.m1, gasp1.m1b.3468.m1, gasp1.m1b.36104.m1, gasp1.m1b.43155.m1, gasp1.m3.13316.m1, gasp1.m3.19171.m1, gasp1.m3.26689.m1, gasp1.m3.29249.m1, gasp1.m3.3173.m1	TRINITY_DN100108_c0_g1_i1__g.49, TRINITY_DN10590_c0_g1_i1__g.2010, TRINITY_DN108074_c0_g1_i1__g.2676, TRINITY_DN111693_c0_g1_i1__g.5244, TRINITY_DN121651_c0_g1_i1__g.10273, TRINITY_DN124595_c0_g1_i1__g.11260, TRINITY_DN127209_c0_g1_i1__g.11728, TRINITY_DN15524_c0_g1_i1__g.18213, TRINITY_DN34798_c0_g1_i1__g.29356, TRINITY_DN36336_c0_g1_i1__g.30149, TRINITY_DN58546_c0_g3_i1__g.64502, TRINITY_DN5864…	TRINITY_DN109466_c0_g1_i1__g.4644, TRINITY_DN172829_c0_g1_i1__g.23393, TRINITY_DN189428_c0_g1_i1__g.46766, TRINITY_DN213714_c0_g2_i1__g.86535, TRINITY_DN219086_c0_g1_i5__g.99059, TRINITY_DN227572_c0_g1_i1__g.126344, TRINITY_DN23985_c0_g2_i1__g.205015, TRINITY_DN241519_c2_g5_i1__g.229252, TRINITY_DN244348_c6_g3_i1__g.275293, TRINITY_DN244412_c1_g1_i1__g.276300, TRINITY_DN244412_c1_g3_i1__g.276307,…	TRINITY_DN107984_c0_g1_i1__g.2752, TRINITY_DN111596_c0_g1_i1__g.7016, TRINITY_DN113929_c0_g2_i1__g.9468, TRINITY_DN12202_c0_g1_i1__g.20496, TRINITY_DN127572_c1_g1_i1__g.28377, TRINITY_DN138155_c0_g1_i1__g.47812, TRINITY_DN138517_c0_g1_i2__g.48538, TRINITY_DN154828_c0_g1_i1__g.91129, TRINITY_DN156157_c0_g1_i3__g.96179, TRINITY_DN158056_c0_g1_i1__g.103677, TRINITY_DN165684_c0_g1_i1__g.145271, TRINI…	TRINITY_DN16201_c0_g1_i1__g.3858, TRINITY_DN27115_c0_g1_i1__g.18727, TRINITY_DN27871_c0_g1_i1__g.20341, TRINITY_DN27933_c0_g1_i2__g.20451, TRINITY_DN2922_c0_g1_i1__g.22926, TRINITY_DN31265_c0_g1_i2__g.28000, TRINITY_DN34111_c0_g1_i1__g.35899, TRINITY_DN44481_c0_g5_i1__g.124836, TRINITY_DN44592_c0_g13_i2__g.127045, TRINITY_DN46640_c0_g4_i2__g.167479, TRINITY_DN47962_c0_g2_i1__g.193759, TRINITY_DN4…	Montastraea_cavernosa_101162, Montastraea_cavernosa_101163, Montastraea_cavernosa_101165, Montastraea_cavernosa_103256, Montastraea_cavernosa_106042, Montastraea_cavernosa_106043, Montastraea_cavernosa_109746, Montastraea_cavernosa_109748, Montastraea_cavernosa_109770, Montastraea_cavernosa_109772, Montastraea_cavernosa_109791, Montastraea_cavernosa_1119462, Montastraea_cavernosa_1119798, Montast…	TRINITY_DN20807_c0_g1_i1__g.8696, TRINITY_DN33301_c0_g1_i1__g.23259, TRINITY_DN37395_c0_g2_i1__g.32803, TRINITY_DN40806_c0_g1_i2__g.42154, TRINITY_DN41906_c0_g1_i1__g.46187, TRINITY_DN41906_c0_g2_i1__g.46188, TRINITY_DN43790_c0_g1_i1__g.53086, TRINITY_DN44097_c0_g1_i2__g.54268, TRINITY_DN44722_c0_g2_i1__g.56816, TRINITY_DN47502_c0_g1_i3__g.70015, TRINITY_DN53331_c2_g1_i2__g.129250, TRINITY_DN5637…		TRINITY_DN107727_c0_g1_i1__g.2416, TRINITY_DN111219_c0_g1_i1__g.2910, TRINITY_DN238_c0_g1_i1__g.14799, TRINITY_DN57263_c0_g1_i1__g.64454, TRINITY_DN64022_c0_g1_i2__g.91578, TRINITY_DN64460_c0_g1_i2__g.94238, TRINITY_DN69564_c1_g3_i3__g.152567, TRINITY_DN73707_c2_g4_i4__g.200445, TRINITY_DN74324_c1_g1_i1__g.206123, TRINITY_DN76903_c1_g2_i2__g.232208, TRINITY_DN78401_c1_g1_i2__g.246001, TRINITY_DN7…	TRINITY_DN102418_c0_g1_i1__g.1341, TRINITY_DN103071_c0_g1_i1__g.1694, TRINITY_DN105122_c0_g1_i1__g.2762, TRINITY_DN106075_c0_g1_i1__g.3193, TRINITY_DN114269_c0_g1_i1__g.6168, TRINITY_DN115225_c0_g1_i1__g.6687, TRINITY_DN119537_c0_g1_i1__g.8430, TRINITY_DN12209_c0_g1_i1__g.9071, TRINITY_DN128548_c0_g1_i1__g.12109, TRINITY_DN16692_c0_g1_i1__g.16628, TRINITY_DN16692_c0_g2_i1__g.16630, TRINITY_DN1747…	pdam_00007029-RA, pdam_00007046-RA, pdam_00009003-RA, pdam_00019273-RA, pdam_00019969-RA, pdam_00022531-RA, pdam_00022537-RA, pdam_00024678-RA	Porites_australiensis_23165, Porites_australiensis_27490, Porites_australiensis_31589, Porites_australiensis_38639, Porites_australiensis_4134, Porites_australiensis_4136, Porites_australiensis_4137, Porites_australiensis_44795, Porites_australiensis_45931, Porites_australiensis_47080, Porites_australiensis_50647, Porites_australiensis_5624, Porites_australiensis_8106, Porites_australiensis_8612,…	TRINITY_DN37077_c0_g1_i1__g.32942, TRINITY_DN41776_c0_g1_i1__g.37339, TRINITY_DN47921_c0_g1_i1__g.47645, TRINITY_DN50013_c0_g1_i1__g.51865, TRINITY_DN52098_c0_g1_i1__g.55915, TRINITY_DN57701_c0_g1_i2__g.70283, TRINITY_DN58851_c0_g1_i1__g.74178, TRINITY_DN61964_c0_g1_i1__g.87204, TRINITY_DN62183_c0_g1_i2__g.88427, TRINITY_DN62215_c0_g2_i1__g.88573, TRINITY_DN64676_c1_g1_i2__g.102442, TRINITY_DN649…	TRINITY_DN100490_c0_g1_i1__g.360, TRINITY_DN104220_c0_g2_i1__g.3514, TRINITY_DN107342_c0_g1_i1__g.6091, TRINITY_DN126427_c0_g1_i1__g.28147, TRINITY_DN128791_c0_g3_i1__g.32880, TRINITY_DN129767_c0_g1_i1__g.35152, TRINITY_DN132672_c0_g2_i1__g.43105, TRINITY_DN134438_c0_g3_i1__g.49192, TRINITY_DN136781_c2_g7_i1__g.64984, TRINITY_DN143166_c2_g4_i1__g.145336, TRINITY_DN143166_c2_g5_i3__g.145340, TRINI…	TRINITY_DN100696_c0_g1_i1__g.874, TRINITY_DN102007_c0_g1_i1__g.3346, TRINITY_DN104950_c0_g1_i1__g.9064, TRINITY_DN105353_c0_g1_i1__g.9748, TRINITY_DN106717_c0_g1_i2__g.11465, TRINITY_DN107450_c0_g2_i1__g.12531, TRINITY_DN113094_c0_g1_i1__g.22262, TRINITY_DN115168_c0_g2_i1__g.25409, TRINITY_DN115947_c0_g1_i1__g.27745, TRINITY_DN119009_c0_g1_i2__g.34144, TRINITY_DN119048_c0_g1_i1__g.34219, TRINITY_…
OG0000010	TRINITY_DN30196_c0_g1_i1__g.37919, TRINITY_DN30911_c0_g1_i1__g.40649, TRINITY_DN32417_c0_g1_i2__g.46450, TRINITY_DN33804_c0_g2_i1__g.52659, TRINITY_DN33999_c1_g1_i3__g.53534, TRINITY_DN37530_c0_g1_i1__g.73511, TRINITY_DN41495_c0_g1_i1__g.116404, TRINITY_DN43886_c1_g3_i2__g.161619, TRINITY_DN44019_c1_g2_i4__g.163912, TRINITY_DN44019_c1_g3_i4__g.163922, TRINITY_DN44610_c2_g1_i1__g.175027, TRINITY_D…	Acropora_millepora_12011, Acropora_millepora_12619, Acropora_millepora_21518, Acropora_millepora_21586, Acropora_millepora_2403, Acropora_millepora_262, Acropora_millepora_278, Acropora_millepora_29377, Acropora_millepora_31794, Acropora_millepora_4994	evm.utg1052.1, evm.utg1052.1.1.5c278ec1, evm.utg1052.17, evm.utg1052.2, evm.utg1056.139, evm.utg1056.139.1.5c22e843, evm.utg1056.140, evm.utg10588.23, evm.utg108328.3, evm.utg108328.4, evm.utg109.116, evm.utg116.316, evm.utg116.316.1.5c22e926, evm.utg116.316.2.5c22e926, evm.utg1285.29, evm.utg13.43, evm.utg1358.33, evm.utg15664.3, evm.utg18506.2, evm.utg1897.33, evm.utg20163.2, evm.utg203.23, evm…	AIPGENE10213, AIPGENE10883, AIPGENE13405, AIPGENE13495, AIPGENE13496, AIPGENE13497, AIPGENE13499, AIPGENE13500, AIPGENE13619, AIPGENE14004, AIPGENE14367, AIPGENE15247, AIPGENE15393, AIPGENE18432, AIPGENE18484, AIPGENE19032, AIPGENE19088, AIPGENE19188, AIPGENE19482, AIPGENE20912, AIPGENE20913, AIPGENE20918, AIPGENE20919, AIPGENE2358, AIPGENE28215, AIPGENE28950, AIPGENE3288, AIPGENE4659, AIPGENE595…	KXJ05206.1, KXJ06729.1, KXJ06856.1, KXJ07432.1, KXJ07529.1, KXJ07532.1, KXJ07533.1, KXJ07534.1, KXJ07866.1, KXJ07926.1, KXJ07928.1, KXJ07930.1, KXJ07931.1, KXJ07932.1, KXJ07974.1, KXJ08919.1, KXJ09575.1, KXJ09668.1, KXJ09767.1, KXJ10129.1, KXJ12297.1, KXJ12299.1, KXJ13993.1, KXJ18730.1, KXJ19618.1, KXJ19634.1, KXJ21835.1, KXJ22674.1, KXJ23880.1, KXJ25408.1, KXJ25552.1, KXJ27355.1, KXJ29528.1, KXJ…	Amphimedon_queenslandica_10863, Amphimedon_queenslandica_11020, Amphimedon_queenslandica_11021, Amphimedon_queenslandica_11088, Amphimedon_queenslandica_11475, Amphimedon_queenslandica_11476, Amphimedon_queenslandica_11608, Amphimedon_queenslandica_12839, Amphimedon_queenslandica_12847, Amphimedon_queenslandica_13154, Amphimedon_queenslandica_13516, Amphimedon_queenslandica_13624, Amphimedon_quee…	TRINITY_DN100642_c0_g1_i1__g.159, TRINITY_DN106536_c0_g1_i1__g.2041, TRINITY_DN136571_c0_g1_i1__g.15254, TRINITY_DN138043_c0_g1_i2__g.16233, TRINITY_DN144908_c0_g1_i1__g.20818, TRINITY_DN156284_c0_g1_i2__g.30029, TRINITY_DN156990_c0_g1_i1__g.30934, TRINITY_DN160946_c0_g1_i1__g.34897, TRINITY_DN163088_c0_g1_i1__g.37195, TRINITY_DN163324_c0_g1_i1__g.37488, TRINITY_DN16727_c0_g1_i1__g.42904, TRINITY…	Ephydatia_muelleri_11181, Ephydatia_muelleri_11362, Ephydatia_muelleri_11830, Ephydatia_muelleri_13589, Ephydatia_muelleri_13590, Ephydatia_muelleri_13591, Ephydatia_muelleri_13592, Ephydatia_muelleri_13593, Ephydatia_muelleri_13594, Ephydatia_muelleri_14833, Ephydatia_muelleri_14834, Ephydatia_muelleri_14835, Ephydatia_muelleri_14905, Ephydatia_muelleri_15546, Ephydatia_muelleri_15547, Ephydatia…	TRINITY_DN104341_c0_g1_i1__g.1874, TRINITY_DN104613_c0_g1_i1__g.2085, TRINITY_DN138287_c0_g1_i1__g.16399, TRINITY_DN139469_c0_g1_i1__g.16873, TRINITY_DN171024_c0_g1_i1__g.29387, TRINITY_DN59456_c0_g1_i1__g.52328, TRINITY_DN59551_c0_g1_i2__g.52501, TRINITY_DN62547_c0_g1_i1__g.57803, TRINITY_DN62869_c0_g2_i1__g.58241, TRINITY_DN73443_c0_g1_i1__g.81558, TRINITY_DN76285_c0_g1_i1__g.91760, TRINITY_DN7…	Fungia_scutaria_12985, Fungia_scutaria_2015, Fungia_scutaria_21591, Fungia_scutaria_21701, Fungia_scutaria_26243, Fungia_scutaria_28349, Fungia_scutaria_32355, Fungia_scutaria_34854, Fungia_scutaria_45944, Fungia_scutaria_54994, Fungia_scutaria_54999, Fungia_scutaria_55000, Fungia_scutaria_55002, Fungia_scutaria_59150, Fungia_scutaria_68299, Fungia_scutaria_9551	TRINITY_DN19552_c0_g1_i1__g.7409, TRINITY_DN41148_c0_g2_i1__g.50439, TRINITY_DN48052_c0_g1_i1__g.100017, TRINITY_DN48564_c1_g3_i1__g.109479, TRINITY_DN48993_c2_g2_i5__g.117261, TRINITY_DN49617_c1_g11_i1__g.128752, TRINITY_DN49654_c4_g1_i11__g.129526, TRINITY_DN49654_c4_g3_i1__g.129540, TRINITY_DN49954_c1_g1_i1__g.134993, TRINITY_DN50697_c0_g1_i1__g.148808, TRINITY_DN50697_c0_g3_i3__g.148818, TRIN…	gasp1.m3.10705.m1, gasp1.m3.13260.m1, gasp1.m3.15082.m1, gasp1.m3.15088.m1, gasp1.m3.16877.m1, gasp1.m3.17457.m1, gasp1.m3.205.m1, gasp1.m3.207.m1, gasp1.m3.21055.m1, gasp1.m3.21065.m1, gasp1.m3.2310.m1, gasp1.m3.23638.m1, gasp1.m3.25016.m1, gasp1.m3.25017.m1, gasp1.m3.25890.m1, gasp1.m3.27050.m1, gasp1.m3.27051.m1, gasp1.m3.28426.m1, gasp1.m3.31557.m1, gasp1.m3.31797.m1, gasp1.m3.6080.m1, gasp1.…	TRINITY_DN100198_c0_g1_i1__g.81, TRINITY_DN10179_c0_g1_i1__g.868, TRINITY_DN108288_c0_g1_i1__g.2889, TRINITY_DN110750_c0_g1_i1__g.4810, TRINITY_DN111024_c0_g1_i1__g.4949, TRINITY_DN119549_c0_g1_i1__g.9281, TRINITY_DN121370_c0_g1_i1__g.10138, TRINITY_DN128655_c0_g1_i1__g.12857, TRINITY_DN131343_c0_g1_i1__g.14820, TRINITY_DN134134_c0_g1_i1__g.16112, TRINITY_DN20541_c0_g1_i1__g.21104, TRINITY_DN2166…	TRINITY_DN140366_c0_g1_i1__g.15520, TRINITY_DN18100_c0_g1_i1__g.33394, TRINITY_DN219588_c0_g1_i2__g.100425, TRINITY_DN237006_c3_g3_i4__g.174710, TRINITY_DN238710_c1_g3_i2__g.190792, TRINITY_DN239214_c5_g1_i1__g.196911, TRINITY_DN239400_c0_g1_i8__g.199206, TRINITY_DN240392_c2_g8_i1__g.212272, TRINITY_DN240961_c3_g2_i1__g.220618, TRINITY_DN240961_c3_g3_i3__g.220627, TRINITY_DN240961_c3_g4_i1__g.220…	TRINITY_DN114966_c0_g1_i2__g.10633, TRINITY_DN123398_c0_g1_i1__g.22319, TRINITY_DN125287_c1_g1_i2__g.25047, TRINITY_DN127409_c0_g1_i1__g.28169, TRINITY_DN130346_c0_g1_i2__g.32590, TRINITY_DN130346_c0_g2_i1__g.32591, TRINITY_DN142117_c0_g1_i1__g.54956, TRINITY_DN156012_c0_g1_i1__g.95614, TRINITY_DN158791_c0_g1_i2__g.107006, TRINITY_DN158846_c0_g1_i1__g.107274, TRINITY_DN161919_c1_g5_i1__g.121815, …	TRINITY_DN30747_c0_g1_i1__g.26638, TRINITY_DN34286_c0_g3_i1__g.36555, TRINITY_DN36054_c0_g3_i1__g.42874, TRINITY_DN40209_c0_g1_i1__g.62819, TRINITY_DN42312_c1_g1_i1__g.81440, TRINITY_DN44532_c2_g1_i3__g.125794, TRINITY_DN45397_c9_g2_i2__g.142791, TRINITY_DN45427_c3_g2_i3__g.143451, TRINITY_DN47675_c3_g2_i2__g.188057, TRINITY_DN47842_c6_g5_i1__g.191417, TRINITY_DN48645_c3_g1_i6__g.207244, TRINITY_…	Montastraea_cavernosa_114966, Montastraea_cavernosa_13183, Montastraea_cavernosa_16359, Montastraea_cavernosa_16361, Montastraea_cavernosa_24538, Montastraea_cavernosa_25176, Montastraea_cavernosa_29874, Montastraea_cavernosa_29901, Montastraea_cavernosa_34215, Montastraea_cavernosa_45141, Montastraea_cavernosa_58692, Montastraea_cavernosa_70743, Montastraea_cavernosa_73982, Montastraea_cavernosa…	TRINITY_DN14135_c0_g1_i1__g.3667, TRINITY_DN32988_c0_g1_i1__g.22580, TRINITY_DN52908_c3_g3_i1__g.122744, TRINITY_DN53672_c0_g4_i1__g.134448, TRINITY_DN54483_c0_g3_i3__g.146470, TRINITY_DN54889_c0_g2_i5__g.152263, TRINITY_DN55530_c4_g1_i3__g.161794, TRINITY_DN57224_c6_g1_i7__g.187549, TRINITY_DN57599_c1_g1_i1__g.193398, TRINITY_DN58200_c1_g2_i2__g.202629, TRINITY_DN58200_c1_g4_i2__g.202633, TRINIT…	Nematostella_vectensis_121891, Nematostella_vectensis_121894, Nematostella_vectensis_1309, Nematostella_vectensis_1467, Nematostella_vectensis_1533, Nematostella_vectensis_1600, Nematostella_vectensis_1892, Nematostella_vectensis_2131, Nematostella_vectensis_2133, Nematostella_vectensis_2655, Nematostella_vectensis_28, Nematostella_vectensis_2964, Nematostella_vectensis_3846, Nematostella_vectens…	TRINITY_DN143597_c0_g1_i1__g.11339, TRINITY_DN14967_c0_g1_i1__g.11683, TRINITY_DN39408_c0_g2_i2__g.26812, TRINITY_DN63108_c1_g1_i2__g.86840, TRINITY_DN65554_c0_g1_i2__g.101257, TRINITY_DN65597_c0_g1_i1__g.101475, TRINITY_DN66869_c0_g1_i1__g.113312, TRINITY_DN66869_c0_g2_i1__g.113322, TRINITY_DN71844_c1_g1_i1__g.180276, TRINITY_DN71844_c2_g1_i7__g.180280, TRINITY_DN71844_c2_g2_i5__g.180282, TRINIT…	TRINITY_DN101399_c0_g1_i1__g.577, TRINITY_DN102328_c0_g1_i1__g.1292, TRINITY_DN115426_c0_g1_i1__g.6793, TRINITY_DN118671_c0_g1_i1__g.8190, TRINITY_DN126045_c0_g1_i1__g.11032, TRINITY_DN44785_c0_g1_i1__g.59885, TRINITY_DN45473_c0_g1_i1__g.61926, TRINITY_DN457_c0_g1_i1__g.62905, TRINITY_DN59377_c0_g3_i1__g.123913, TRINITY_DN59934_c0_g5_i1__g.128095, TRINITY_DN62934_c0_g9_i1__g.161279, TRINITY_DN667…	pdam_00000116-RA, pdam_00003242-RA, pdam_00006913-RA, pdam_00006914-RA, pdam_00014850-RA, pdam_00017404-RA, pdam_00018142-RA, pdam_00019279-RA, pdam_00021978-RA, pdam_00023096-RA, pdam_00023585-RA, pdam_00024190-RA, pdam_00024198-RA, pdam_00024292-RA, pdam_00024524-RA, pdam_00025377-RA, pdam_00025931-RA, pdam_00026042-RA	Porites_australiensis_153045, Porites_australiensis_20729, Porites_australiensis_2984, Porites_australiensis_39874, Porites_australiensis_4110, Porites_australiensis_4111, Porites_australiensis_4144, Porites_australiensis_44096, Porites_australiensis_44213, Porites_australiensis_4454, Porites_australiensis_44597, Porites_australiensis_44968, Porites_australiensis_46900, Porites_australiensis_4706…	TRINITY_DN103040_c0_g1_i1__g.966, TRINITY_DN108973_c0_g1_i1__g.4525, TRINITY_DN11460_c0_g1_i1__g.6756, TRINITY_DN66460_c1_g2_i1__g.121929, TRINITY_DN66460_c1_g3_i1__g.121932, TRINITY_DN66460_c1_g6_i1__g.121935, TRINITY_DN66460_c1_g9_i1__g.121937, TRINITY_DN66475_c1_g1_i8__g.122140, TRINITY_DN66475_c1_g3_i2__g.122142, TRINITY_DN66582_c0_g1_i3__g.123225, TRINITY_DN66684_c4_g1_i10__g.124230, TRINITY…	TRINITY_DN12118_c0_g1_i1__g.19903, TRINITY_DN128354_c0_g2_i3__g.31954, TRINITY_DN132677_c0_g1_i1__g.43124, TRINITY_DN133037_c0_g1_i1__g.44258, TRINITY_DN135817_c0_g1_i2__g.56523, TRINITY_DN136039_c0_g2_i1__g.58189, TRINITY_DN136039_c1_g4_i3__g.58209, TRINITY_DN136039_c1_g5_i2__g.58212, TRINITY_DN137657_c0_g1_i1__g.75020, TRINITY_DN137657_c0_g2_i1__g.75023, TRINITY_DN137657_c0_g4_i3__g.75027, TRIN…	TRINITY_DN117963_c1_g2_i1__g.32026, TRINITY_DN120999_c0_g1_i1__g.39425, TRINITY_DN123817_c0_g1_i2__g.47149, TRINITY_DN133028_c0_g1_i1__g.82719, TRINITY_DN133193_c0_g1_i1__g.83451, TRINITY_DN133193_c0_g2_i3__g.83459, TRINITY_DN133755_c0_g5_i1__g.86192, TRINITY_DN137359_c0_g1_i1__g.112468, TRINITY_DN138817_c1_g2_i1__g.130915, TRINITY_DN138817_c1_g3_i2__g.130920, TRINITY_DN138921_c0_g1_i8__g.132583,…
OG0000011	TRINITY_DN15490_c0_g2_i1__g.5293, TRINITY_DN18079_c0_g1_i1__g.7899, TRINITY_DN21096_c0_g1_i1__g.13542, TRINITY_DN30671_c0_g1_i1__g.39784, TRINITY_DN30752_c0_g2_i1__g.40088, TRINITY_DN33014_c0_g2_i1__g.49131, TRINITY_DN35257_c0_g1_i1__g.59905, TRINITY_DN35632_c1_g1_i3__g.62147, TRINITY_DN35632_c1_g3_i1__g.62149, TRINITY_DN36329_c0_g1_i2__g.66019, TRINITY_DN36577_c0_g1_i1__g.67355, TRINITY_DN41081_…	Acropora_millepora_12413, Acropora_millepora_12480, Acropora_millepora_12482, Acropora_millepora_12949, Acropora_millepora_13560, Acropora_millepora_14644, Acropora_millepora_17065, Acropora_millepora_17754, Acropora_millepora_18071, Acropora_millepora_19559, Acropora_millepora_22634, Acropora_millepora_22732, Acropora_millepora_22733, Acropora_millepora_23450, Acropora_millepora_23451, Acropora_…	evm.utg1022.65, evm.utg1239.16, evm.utg13981.23, evm.utg14731.19, evm.utg152.71, evm.utg15210.3, evm.utg16690.6, evm.utg1691.7, evm.utg1800.22, evm.utg1825.41, evm.utg1897.45, evm.utg1970.5, evm.utg2016.7, evm.utg207.31, evm.utg20813.19, evm.utg2159.34, evm.utg24929.11, evm.utg2526.22, evm.utg2601.104, evm.utg2818.52, evm.utg2858.10, evm.utg2932.18, evm.utg3155.21, evm.utg3339.6, evm.utg334.52, e…	AIPGENE10315, AIPGENE10364, AIPGENE10964, AIPGENE11473, AIPGENE12220, AIPGENE12236, AIPGENE12872, AIPGENE14117, AIPGENE15309, AIPGENE16250, AIPGENE16334, AIPGENE16569, AIPGENE16603, AIPGENE16655, AIPGENE16772, AIPGENE16774, AIPGENE16784, AIPGENE17226, AIPGENE17296, AIPGENE17706, AIPGENE17810, AIPGENE1811, AIPGENE18290, AIPGENE19392, AIPGENE19497, AIPGENE20144, AIPGENE20229, AIPGENE21521, AIPGENE2…	KXJ05089.1, KXJ05458.1, KXJ05655.1, KXJ05812.1, KXJ06132.1, KXJ06133.1, KXJ06463.1, KXJ06559.1, KXJ07191.1, KXJ07633.1, KXJ07804.1, KXJ08475.1, KXJ08824.1, KXJ08838.1, KXJ09140.1, KXJ09309.1, KXJ09618.1, KXJ10004.1, KXJ10119.1, KXJ10157.1, KXJ10383.1, KXJ10635.1, KXJ10667.1, KXJ10676.1, KXJ10796.1, KXJ11075.1, KXJ11393.1, KXJ11488.1, KXJ11500.1, KXJ11536.1, KXJ11903.1, KXJ12002.1, KXJ12154.1, KXJ…		TRINITY_DN103146_c0_g1_i1__g.911, TRINITY_DN118247_c0_g1_i1__g.6957, TRINITY_DN119433_c0_g1_i1__g.7356, TRINITY_DN127016_c0_g1_i1__g.10292, TRINITY_DN129024_c0_g1_i1__g.11278, TRINITY_DN137640_c0_g1_i1__g.15994, TRINITY_DN142012_c0_g1_i1__g.18903, TRINITY_DN149410_c1_g1_i1__g.24099, TRINITY_DN176634_c0_g1_i2__g.58074, TRINITY_DN177341_c0_g1_i2__g.59171, TRINITY_DN180150_c0_g1_i2__g.64978, TRINITY…		TRINITY_DN100009_c0_g1_i1__g.3, TRINITY_DN110159_c0_g1_i1__g.4737, TRINITY_DN120229_c0_g1_i1__g.8894, TRINITY_DN124063_c0_g1_i1__g.10899, TRINITY_DN169046_c0_g1_i1__g.28829, TRINITY_DN31007_c0_g2_i1__g.35524, TRINITY_DN60240_c0_g1_i1__g.53929, TRINITY_DN63489_c0_g1_i1__g.59391, TRINITY_DN7150_c0_g1_i1__g.76610, TRINITY_DN73147_c0_g1_i2__g.80532, TRINITY_DN75402_c0_g1_i1__g.88256, TRINITY_DN82049_…	Fungia_scutaria_12459, Fungia_scutaria_44156, Fungia_scutaria_4472, Fungia_scutaria_4477, Fungia_scutaria_6113, Fungia_scutaria_62577, Fungia_scutaria_9143	TRINITY_DN20754_c0_g1_i1__g.8489, TRINITY_DN25285_c0_g1_i1__g.12222, TRINITY_DN30607_c0_g1_i1__g.21739, TRINITY_DN36461_c0_g1_i2__g.35671, TRINITY_DN37575_c0_g2_i2__g.38312, TRINITY_DN39899_c1_g1_i2__g.46064, TRINITY_DN42807_c0_g1_i2__g.57708, TRINITY_DN44379_c0_g2_i2__g.65976, TRINITY_DN46747_c0_g1_i1__g.82428, TRINITY_DN47557_c2_g1_i3__g.91703, TRINITY_DN48157_c2_g2_i1__g.102060, TRINITY_DN4825…	gasp1.m1b.16913.m1, gasp1.m1b.19356.m1, gasp1.m1b.20511.m1, gasp1.m1b.22676.m1, gasp1.m1b.26088.m1, gasp1.m1b.28833.m1, gasp1.m1b.34009.m1, gasp1.m1b.35708.m1, gasp1.m1b.3930.m1, gasp1.m1b.40485.m1, gasp1.m1b.43084.m1, gasp1.m1b.4688.m1, gasp1.m1b.5722.m1, gasp1.m1b.6444.m1, gasp1.m3.10930.m1, gasp1.m3.12665.m1, gasp1.m3.13977.m1, gasp1.m3.14480.m1, gasp1.m3.14662.m1, gasp1.m3.14800.m1, gasp1.m3.…	TRINITY_DN105958_c0_g1_i1__g.2016, TRINITY_DN121540_c0_g1_i1__g.10222, TRINITY_DN17324_c0_g1_i1__g.19255, TRINITY_DN24836_c0_g1_i2__g.23480, TRINITY_DN40332_c0_g2_i1__g.32397, TRINITY_DN57621_c0_g1_i1__g.62324, TRINITY_DN58918_c0_g1_i2__g.65588, TRINITY_DN59785_c0_g1_i1__g.67672, TRINITY_DN63010_c0_g2_i1__g.78405, TRINITY_DN66285_c0_g1_i2__g.92699, TRINITY_DN66466_c0_g1_i1__g.93682, TRINITY_DN682…	TRINITY_DN218149_c0_g1_i1__g.96197, TRINITY_DN238156_c4_g2_i2__g.185226, TRINITY_DN239379_c2_g1_i6__g.198985, TRINITY_DN240138_c5_g1_i9__g.208820, TRINITY_DN241129_c5_g6_i2__g.223123, TRINITY_DN241453_c2_g4_i1__g.228194, TRINITY_DN241915_c1_g2_i3__g.235624, TRINITY_DN243269_c0_g1_i7__g.257687, TRINITY_DN243470_c2_g4_i5__g.260985, TRINITY_DN245167_c3_g2_i11__g.289570, TRINITY_DN245199_c3_g1_i2__g.…	TRINITY_DN142278_c0_g2_i1__g.55359, TRINITY_DN142278_c0_g3_i1__g.55360, TRINITY_DN149075_c0_g1_i1__g.73299, TRINITY_DN158338_c0_g2_i1__g.104958, TRINITY_DN165017_c0_g1_i1__g.140470, TRINITY_DN166274_c1_g9_i1__g.149891, TRINITY_DN166600_c2_g2_i10__g.152417, TRINITY_DN168584_c4_g1_i2__g.175118, TRINITY_DN168584_c4_g2_i1__g.175119, TRINITY_DN168663_c1_g1_i1__g.176159, TRINITY_DN170082_c10_g2_i1__g.1…	TRINITY_DN29828_c0_g1_i1__g.23952, TRINITY_DN45210_c2_g2_i3__g.138862, TRINITY_DN47131_c2_g3_i3__g.176902, TRINITY_DN47212_c2_g1_i2__g.178564, TRINITY_DN47212_c2_g2_i1__g.178568, TRINITY_DN47431_c8_g1_i2__g.183325, TRINITY_DN47829_c1_g1_i1__g.191102, TRINITY_DN48343_c4_g3_i7__g.201208, TRINITY_DN49250_c3_g1_i1__g.218933, TRINITY_DN49250_c3_g4_i1__g.218934, TRINITY_DN49306_c5_g1_i12__g.220055, TRI…	Montastraea_cavernosa_111920, Montastraea_cavernosa_1119400, Montastraea_cavernosa_1119744, Montastraea_cavernosa_112540, Montastraea_cavernosa_113217, Montastraea_cavernosa_113219, Montastraea_cavernosa_21323, Montastraea_cavernosa_2815, Montastraea_cavernosa_28787, Montastraea_cavernosa_29474, Montastraea_cavernosa_7788, Montastraea_cavernosa_89499, Montastraea_cavernosa_89513, Montastraea_cave…	TRINITY_DN15045_c0_g1_i1__g.4296, TRINITY_DN19199_c0_g1_i1__g.7341, TRINITY_DN2114_c0_g1_i1__g.8987, TRINITY_DN23802_c0_g1_i1__g.10480, TRINITY_DN27510_c0_g1_i1__g.13148, TRINITY_DN32160_c0_g1_i1__g.20974, TRINITY_DN32328_c0_g1_i1__g.21335, TRINITY_DN42471_c0_g1_i1__g.48423, TRINITY_DN42732_c0_g1_i1__g.49275, TRINITY_DN45716_c0_g1_i2__g.61097, TRINITY_DN49447_c1_g1_i4__g.82646, TRINITY_DN50557_c0…	Nematostella_vectensis_14320, Nematostella_vectensis_14520, Nematostella_vectensis_17782	TRINITY_DN117150_c0_g1_i1__g.4823, TRINITY_DN69581_c6_g1_i2__g.152857, TRINITY_DN69943_c1_g1_i3__g.157887, TRINITY_DN71579_c0_g2_i1__g.177175, TRINITY_DN73716_c2_g2_i3__g.200520, TRINITY_DN75565_c1_g3_i2__g.218350, TRINITY_DN76026_c2_g1_i12__g.223429, TRINITY_DN76980_c2_g1_i2__g.233024, TRINITY_DN77223_c2_g1_i2__g.235792, TRINITY_DN77223_c2_g2_i1__g.235793, TRINITY_DN77255_c1_g5_i1__g.236055, TRI…	TRINITY_DN105136_c0_g1_i1__g.2765, TRINITY_DN113202_c0_g1_i1__g.5443, TRINITY_DN117839_c0_g1_i1__g.7899, TRINITY_DN129146_c0_g1_i1__g.12329, TRINITY_DN14560_c0_g1_i1__g.14948, TRINITY_DN14560_c0_g2_i1__g.14949, TRINITY_DN26292_c0_g2_i1__g.24855, TRINITY_DN27872_c0_g1_i1__g.27080, TRINITY_DN31124_c0_g1_i1__g.32458, TRINITY_DN34521_c0_g3_i1__g.37628, TRINITY_DN35308_c0_g1_i2__g.38973, TRINITY_DN423…	pdam_00001500-RA, pdam_00003584-RA, pdam_00003585-RA, pdam_00004307-RA, pdam_00006240-RA, pdam_00006241-RA, pdam_00008060-RA, pdam_00008061-RA, pdam_00008219-RA, pdam_00009695-RA, pdam_00012096-RA, pdam_00012175-RA, pdam_00012178-RA, pdam_00015744-RA, pdam_00016172-RA, pdam_00017567-RA, pdam_00018191-RA, pdam_00019044-RA, pdam_00019430-RA, pdam_00019943-RA, pdam_00022962-RA, pdam_00022984-RA, pda…	Porites_australiensis_10794, Porites_australiensis_12196, Porites_australiensis_13048, Porites_australiensis_14075, Porites_australiensis_19175, Porites_australiensis_25301, Porites_australiensis_25322, Porites_australiensis_29711, Porites_australiensis_31506, Porites_australiensis_33364, Porites_australiensis_33688, Porites_australiensis_4237, Porites_australiensis_43682, Porites_australiensis_4…	TRINITY_DN10995_c0_g1_i1__g.5040, TRINITY_DN121525_c0_g1_i1__g.11023, TRINITY_DN18339_c0_g1_i1__g.20395, TRINITY_DN26569_c0_g1_i1__g.27133, TRINITY_DN55695_c0_g1_i1__g.65329, TRINITY_DN57469_c0_g1_i2__g.69740, TRINITY_DN63720_c0_g1_i1__g.96266, TRINITY_DN65688_c3_g2_i5__g.111945, TRINITY_DN66456_c0_g1_i4__g.121909, TRINITY_DN66456_c0_g5_i2__g.121917, TRINITY_DN66485_c2_g2_i2__g.122229, TRINITY_DN…	TRINITY_DN134510_c0_g3_i1__g.49462, TRINITY_DN138228_c3_g1_i7__g.81572, TRINITY_DN139547_c2_g1_i9__g.97015, TRINITY_DN139814_c2_g6_i2__g.100329, TRINITY_DN139957_c1_g1_i3__g.102162, TRINITY_DN140288_c3_g2_i1__g.106129, TRINITY_DN140810_c1_g1_i4__g.112607, TRINITY_DN140861_c3_g1_i2__g.113312, TRINITY_DN141166_c7_g2_i4__g.117532, TRINITY_DN142009_c6_g2_i9__g.128806, TRINITY_DN142867_c8_g2_i1__g.140…	TRINITY_DN110482_c0_g3_i1__g.16617, TRINITY_DN126392_c1_g1_i1__g.55499, TRINITY_DN130011_c0_g1_i1__g.68531, TRINITY_DN133800_c0_g1_i1__g.86416, TRINITY_DN138745_c1_g2_i3__g.129934, TRINITY_DN140865_c1_g2_i2__g.162410, TRINITY_DN140886_c3_g4_i1__g.162784, TRINITY_DN141233_c2_g1_i3__g.169111, TRINITY_DN142291_c7_g1_i4__g.187033, TRINITY_DN142442_c1_g1_i6__g.189735, TRINITY_DN142493_c5_g2_i8__g.1905…
OG0000012	TRINITY_DN41590_c0_g1_i1__g.118316, TRINITY_DN41590_c0_g3_i2__g.118325, TRINITY_DN41590_c0_g6_i1__g.118330, TRINITY_DN41728_c2_g2_i7__g.120891, TRINITY_DN41938_c2_g2_i2__g.124660, TRINITY_DN43778_c1_g1_i2__g.159339, TRINITY_DN43778_c1_g4_i3__g.159361, TRINITY_DN44097_c0_g1_i8__g.165279, TRINITY_DN45148_c0_g1_i4__g.186231, TRINITY_DN45148_c0_g3_i4__g.186254, TRINITY_DN45367_c1_g3_i3__g.190534, TRI…	Acropora_millepora_13877, Acropora_millepora_20826, Acropora_millepora_21304, Acropora_millepora_22330, Acropora_millepora_22996, Acropora_millepora_23595, Acropora_millepora_23628, Acropora_millepora_23827, Acropora_millepora_24066, Acropora_millepora_25739, Acropora_millepora_25766, Acropora_millepora_26294, Acropora_millepora_26566, Acropora_millepora_29402, Acropora_millepora_32865, Acropora_…	evm.utg1009.21, evm.utg1395.9, evm.utg15014.2, evm.utg1748.22, evm.utg213.12, evm.utg213.23, evm.utg2155.1, evm.utg2159.28, evm.utg2159.38, evm.utg2603.37, evm.utg2674.5, evm.utg30049.8, evm.utg364.11, evm.utg370.40, evm.utg370.41, evm.utg3872.10, evm.utg420.112, evm.utg438.25, evm.utg438.26, evm.utg439.8, evm.utg439.9, evm.utg467.25, evm.utg55.203, evm.utg577.85, evm.utg580.32, evm.utg580.32.1.5…	AIPGENE10354, AIPGENE10368, AIPGENE13056, AIPGENE13340, AIPGENE13360, AIPGENE13762, AIPGENE13862, AIPGENE13884, AIPGENE1415, AIPGENE1418, AIPGENE1424, AIPGENE14790, AIPGENE15130, AIPGENE15139, AIPGENE15225, AIPGENE15479, AIPGENE15500, AIPGENE15893, AIPGENE15897, AIPGENE15899, AIPGENE15962, AIPGENE16990, AIPGENE17940, AIPGENE17960, AIPGENE18257, AIPGENE18436, AIPGENE18573, AIPGENE18895, AIPGENE189…	KXJ05008.1, KXJ05169.1, KXJ05287.1, KXJ05764.1, KXJ05875.1, KXJ05991.1, KXJ06181.1, KXJ06760.1, KXJ06761.1, KXJ07352.1, KXJ08511.1, KXJ09258.1, KXJ09262.1, KXJ10404.1, KXJ10409.1, KXJ10419.1, KXJ11836.1, KXJ12072.1, KXJ12085.1, KXJ12708.1, KXJ12710.1, KXJ12712.1, KXJ12723.1, KXJ13516.1, KXJ14239.1, KXJ14247.1, KXJ14374.1, KXJ14378.1, KXJ15577.1, KXJ15745.1, KXJ16225.1, KXJ16226.1, KXJ16253.1, KXJ…	Amphimedon_queenslandica_1007, Amphimedon_queenslandica_10946, Amphimedon_queenslandica_11155, Amphimedon_queenslandica_11157, Amphimedon_queenslandica_11507, Amphimedon_queenslandica_12043, Amphimedon_queenslandica_12044, Amphimedon_queenslandica_12045, Amphimedon_queenslandica_12046, Amphimedon_queenslandica_12047, Amphimedon_queenslandica_12439, Amphimedon_queenslandica_12440, Amphimedon_queen…	TRINITY_DN163788_c1_g1_i1__g.38183, TRINITY_DN173655_c0_g2_i1__g.52632, TRINITY_DN173655_c0_g3_i1__g.52633, TRINITY_DN175407_c0_g1_i1__g.55928, TRINITY_DN176493_c0_g1_i2__g.57886, TRINITY_DN177615_c0_g2_i1__g.59728, TRINITY_DN182312_c0_g1_i2__g.69637, TRINITY_DN192796_c0_g1_i2__g.99179, TRINITY_DN193882_c0_g1_i2__g.103126, TRINITY_DN197911_c3_g1_i6__g.118027, TRINITY_DN199070_c4_g1_i8__g.122733, …	Ephydatia_muelleri_13723, Ephydatia_muelleri_13724, Ephydatia_muelleri_1571, Ephydatia_muelleri_1733, Ephydatia_muelleri_1734, Ephydatia_muelleri_5225, Ephydatia_muelleri_7086, Ephydatia_muelleri_7087, Ephydatia_muelleri_9022, Ephydatia_muelleri_9023, Ephydatia_muelleri_9024	TRINITY_DN147774_c0_g1_i1__g.19878, TRINITY_DN61654_c0_g1_i2__g.56511, TRINITY_DN6464_c0_g1_i1__g.61116, TRINITY_DN64868_c0_g1_i1__g.61480, TRINITY_DN6970_c0_g1_i1__g.71289, TRINITY_DN83165_c1_g1_i8__g.135815, TRINITY_DN83165_c1_g2_i1__g.135817, TRINITY_DN83439_c0_g1_i2__g.139482, TRINITY_DN85587_c0_g1_i1__g.172464, TRINITY_DN86013_c1_g2_i8__g.178986, TRINITY_DN86969_c0_g1_i1__g.193633, TRINITY_D…	Fungia_scutaria_10482, Fungia_scutaria_17275, Fungia_scutaria_19572, Fungia_scutaria_20224, Fungia_scutaria_20926, Fungia_scutaria_21570, Fungia_scutaria_41112, Fungia_scutaria_46048, Fungia_scutaria_50445, Fungia_scutaria_5207, Fungia_scutaria_63920, Fungia_scutaria_69026, Fungia_scutaria_72762	TRINITY_DN38556_c0_g1_i1__g.41455, TRINITY_DN45669_c0_g1_i1__g.74089, TRINITY_DN48293_c1_g1_i1__g.104414, TRINITY_DN49458_c1_g3_i3__g.125477, TRINITY_DN49458_c1_g4_i2__g.125480, TRINITY_DN50720_c0_g3_i1__g.149110, TRINITY_DN50864_c6_g1_i3__g.151716, TRINITY_DN51100_c0_g2_i1__g.156280, TRINITY_DN51680_c0_g1_i1__g.167060, TRINITY_DN51796_c5_g1_i1__g.169433, TRINITY_DN52111_c0_g1_i2__g.175572, TRINI…	gasp1.m3.10367.m1, gasp1.m3.10378.m1, gasp1.m3.10448.m1, gasp1.m3.10528.m1, gasp1.m3.11089.m1, gasp1.m3.11456.m1, gasp1.m3.11699.m1, gasp1.m3.11997.m1, gasp1.m3.11998.m1, gasp1.m3.12489.m1, gasp1.m3.14427.m1, gasp1.m3.14428.m1, gasp1.m3.15341.m1, gasp1.m3.15344.m1, gasp1.m3.15345.m1, gasp1.m3.15692.m1, gasp1.m3.16134.m1, gasp1.m3.18146.m1, gasp1.m3.18640.m1, gasp1.m3.19583.m1, gasp1.m3.20654.m1, …	TRINITY_DN29496_c0_g1_i1__g.26383, TRINITY_DN30075_c0_g1_i1__g.26722, TRINITY_DN60970_c0_g1_i1__g.71517, TRINITY_DN63585_c1_g1_i2__g.80711, TRINITY_DN65998_c0_g1_i1__g.91433, TRINITY_DN68752_c0_g6_i1__g.107397, TRINITY_DN70252_c1_g1_i5__g.122697, TRINITY_DN70482_c3_g2_i2__g.126206, TRINITY_DN70482_c3_g3_i1__g.126213, TRINITY_DN70482_c3_g5_i1__g.126215, TRINITY_DN70597_c7_g3_i1__g.128608, TRINITY_…	TRINITY_DN124118_c0_g1_i1__g.9502, TRINITY_DN176861_c0_g1_i2__g.28193, TRINITY_DN239350_c0_g2_i1__g.198608, TRINITY_DN239565_c0_g1_i2__g.201126, TRINITY_DN239565_c0_g2_i1__g.201128, TRINITY_DN239908_c0_g1_i8__g.205543, TRINITY_DN240338_c0_g2_i2__g.211466, TRINITY_DN240338_c0_g4_i1__g.211468, TRINITY_DN240406_c4_g1_i2__g.212499, TRINITY_DN240406_c4_g3_i3__g.212504, TRINITY_DN242026_c0_g1_i4__g.237…	TRINITY_DN134082_c0_g2_i2__g.39302, TRINITY_DN147357_c0_g1_i1__g.68286, TRINITY_DN156031_c0_g1_i2__g.95686, TRINITY_DN161347_c0_g1_i3__g.118672, TRINITY_DN166400_c0_g1_i3__g.150939, TRINITY_DN168313_c1_g1_i1__g.171576, TRINITY_DN168313_c1_g2_i14__g.171580, TRINITY_DN168886_c0_g1_i1__g.179287, TRINITY_DN169037_c0_g1_i1__g.181422, TRINITY_DN170272_c0_g2_i2__g.199423, TRINITY_DN170272_c0_g3_i19__g.1…	TRINITY_DN23477_c0_g1_i1__g.11720, TRINITY_DN34268_c0_g1_i1__g.36480, TRINITY_DN42657_c0_g1_i10__g.87843, TRINITY_DN42657_c0_g2_i1__g.87861, TRINITY_DN42657_c0_g5_i1__g.87862, TRINITY_DN43932_c1_g3_i3__g.113434, TRINITY_DN43943_c2_g2_i1__g.113669, TRINITY_DN43943_c3_g1_i3__g.113670, TRINITY_DN43943_c4_g2_i1__g.113675, TRINITY_DN43943_c4_g5_i1__g.113689, TRINITY_DN44149_c6_g7_i1__g.118124, TRINITY…	Montastraea_cavernosa_100733, Montastraea_cavernosa_109805, Montastraea_cavernosa_114885, Montastraea_cavernosa_27541, Montastraea_cavernosa_30151, Montastraea_cavernosa_34547, Montastraea_cavernosa_34549, Montastraea_cavernosa_34551, Montastraea_cavernosa_37488, Montastraea_cavernosa_39813, Montastraea_cavernosa_49129, Montastraea_cavernosa_72594, Montastraea_cavernosa_73980, Montastraea_caverno…	TRINITY_DN46809_c0_g1_i1__g.66211, TRINITY_DN47382_c0_g1_i1__g.69250, TRINITY_DN51361_c1_g1_i1__g.100605, TRINITY_DN51591_c1_g2_i3__g.103394, TRINITY_DN51591_c1_g3_i1__g.103396, TRINITY_DN51591_c1_g5_i1__g.103398, TRINITY_DN51821_c1_g2_i1__g.107015, TRINITY_DN52141_c2_g1_i1__g.111447, TRINITY_DN52210_c1_g1_i10__g.112338, TRINITY_DN52761_c4_g2_i1__g.120633, TRINITY_DN56353_c0_g1_i1__g.173835, TRIN…	Nematostella_vectensis_10034, Nematostella_vectensis_10036, Nematostella_vectensis_10037, Nematostella_vectensis_10038, Nematostella_vectensis_10214, Nematostella_vectensis_11193, Nematostella_vectensis_11204, Nematostella_vectensis_11368, Nematostella_vectensis_11785, Nematostella_vectensis_11832, Nematostella_vectensis_121904, Nematostella_vectensis_121911, Nematostella_vectensis_12687, Nematos…	TRINITY_DN132279_c0_g1_i1__g.8958, TRINITY_DN32387_c0_g1_i2__g.19017, TRINITY_DN68884_c5_g1_i4__g.143187, TRINITY_DN70380_c2_g1_i2__g.163222, TRINITY_DN71222_c5_g1_i2__g.173317, TRINITY_DN71226_c1_g1_i1__g.173340, TRINITY_DN71226_c1_g2_i2__g.173341, TRINITY_DN71226_c1_g4_i1__g.173342, TRINITY_DN71383_c0_g1_i14__g.174931, TRINITY_DN71578_c0_g1_i1__g.177168, TRINITY_DN71672_c1_g3_i1__g.178011, TRIN…	TRINITY_DN107267_c0_g1_i1__g.3606, TRINITY_DN116810_c0_g2_i1__g.7493, TRINITY_DN11868_c0_g1_i1__g.8196, TRINITY_DN13179_c0_g1_i1__g.13080, TRINITY_DN13179_c0_g3_i1__g.13081, TRINITY_DN23655_c0_g2_i1__g.21984, TRINITY_DN29002_c0_g1_i1__g.29031, TRINITY_DN29002_c0_g2_i1__g.29033, TRINITY_DN31336_c0_g1_i1__g.32917, TRINITY_DN47341_c0_g1_i1__g.67537, TRINITY_DN47341_c0_g2_i1__g.67538, TRINITY_DN47886…	pdam_00000674-RA, pdam_00000936-RA, pdam_00002148-RA, pdam_00002180-RA, pdam_00002183-RA, pdam_00002188-RA, pdam_00002189-RA, pdam_00002190-RA, pdam_00002192-RA, pdam_00002193-RA, pdam_00002194-RA, pdam_00002196-RA, pdam_00002422-RA, pdam_00002747-RA, pdam_00002795-RA, pdam_00002801-RA, pdam_00003868-RA, pdam_00003869-RA, pdam_00003889-RA, pdam_00005006-RA, pdam_00005007-RA, pdam_00005008-RA, pda…	Porites_australiensis_11735, Porites_australiensis_11926, Porites_australiensis_1321, Porites_australiensis_13735, Porites_australiensis_13969, Porites_australiensis_17254, Porites_australiensis_22233, Porites_australiensis_24586, Porites_australiensis_25180, Porites_australiensis_25872, Porites_australiensis_29403, Porites_australiensis_37808, Porites_australiensis_44441, Porites_australiensis_4…	TRINITY_DN136431_c0_g1_i1__g.17645, TRINITY_DN40106_c0_g1_i2__g.34714, TRINITY_DN46065_c0_g1_i2__g.43790, TRINITY_DN53112_c0_g1_i1__g.58205, TRINITY_DN66588_c0_g1_i2__g.123245, TRINITY_DN67002_c3_g1_i4__g.127717, TRINITY_DN67002_c3_g3_i1__g.127719, TRINITY_DN67002_c3_g4_i1__g.127720, TRINITY_DN67002_c3_g5_i2__g.127721, TRINITY_DN67126_c1_g10_i1__g.129396, TRINITY_DN68579_c0_g1_i1__g.148526, TRINI…	TRINITY_DN133319_c1_g2_i4__g.45156, TRINITY_DN135666_c0_g1_i1__g.55413, TRINITY_DN135968_c0_g1_i1__g.57556, TRINITY_DN136189_c0_g1_i1__g.59676, TRINITY_DN137052_c5_g4_i1__g.68020, TRINITY_DN137508_c5_g1_i3__g.73441, TRINITY_DN137545_c2_g2_i1__g.73837, TRINITY_DN137545_c2_g3_i1__g.73838, TRINITY_DN137545_c2_g4_i2__g.73842, TRINITY_DN137545_c2_g5_i1__g.73845, TRINITY_DN137545_c2_g7_i2__g.73851, TRI…	TRINITY_DN127316_c0_g1_i1__g.58209, TRINITY_DN127611_c0_g1_i1__g.59249, TRINITY_DN130816_c0_g1_i2__g.72171, TRINITY_DN135124_c0_g3_i2__g.93955, TRINITY_DN137192_c0_g3_i3__g.110599, TRINITY_DN137364_c0_g1_i1__g.112504, TRINITY_DN138007_c5_g5_i1__g.119750, TRINITY_DN138026_c2_g1_i3__g.119906, TRINITY_DN138026_c2_g4_i1__g.119915, TRINITY_DN138026_c3_g3_i2__g.119929, TRINITY_DN138026_c3_g4_i1__g.1199…
OG0000013	TRINITY_DN38823_c0_g1_i1__g.82804, TRINITY_DN41058_c4_g2_i1__g.109364, TRINITY_DN41058_c4_g3_i1__g.109368, TRINITY_DN41291_c0_g1_i5__g.112630, TRINITY_DN41543_c1_g1_i1__g.117344, TRINITY_DN41543_c1_g2_i1__g.117351, TRINITY_DN41562_c3_g2_i2__g.117791, TRINITY_DN42539_c4_g2_i5__g.136191, TRINITY_DN42539_c4_g3_i1__g.136192, TRINITY_DN42978_c0_g1_i13__g.144374, TRINITY_DN42978_c0_g2_i2__g.144389, TRI…	Acropora_millepora_11511, Acropora_millepora_12627, Acropora_millepora_13364, Acropora_millepora_15894, Acropora_millepora_15895, Acropora_millepora_17074, Acropora_millepora_17780, Acropora_millepora_18751, Acropora_millepora_19155, Acropora_millepora_19460, Acropora_millepora_20436, Acropora_millepora_20437, Acropora_millepora_20438, Acropora_millepora_2332, Acropora_millepora_23755, Acropora_m…	evm.utg1031.4, evm.utg10359.25, evm.utg1463.15, evm.utg435.85, evm.utg5652.16, evm.utg7289.23, evm.utg750.69, evm.utg750.71, evm.utg750.72, evm.utg750.73, evm.utg77.26, evm.utg983.11	AIPGENE1247, AIPGENE13975, AIPGENE1515, AIPGENE1518, AIPGENE1971, AIPGENE21225, AIPGENE21245, AIPGENE24418, AIPGENE24419, AIPGENE24828, AIPGENE24868, AIPGENE25845, AIPGENE26417, AIPGENE26994, AIPGENE27009, AIPGENE27051, AIPGENE5035, AIPGENE6014, AIPGENE6021, AIPGENE6022, AIPGENE656, AIPGENE9337	KXJ06074.1, KXJ10105.1, KXJ11989.1, KXJ11996.1, KXJ11997.1, KXJ14721.1, KXJ15074.1, KXJ17572.1, KXJ18192.1, KXJ19926.1, KXJ19949.1, KXJ21197.1, KXJ21256.1, KXJ25081.1, KXJ25086.1, KXJ26808.1, KXJ28937.1, KXJ29427.1, KXJ29493.1, KXJ29498.1		TRINITY_DN105382_c0_g1_i1__g.1630, TRINITY_DN117001_c0_g1_i1__g.6238, TRINITY_DN118343_c0_g1_i1__g.6997, TRINITY_DN121667_c0_g1_i1__g.8049, TRINITY_DN156764_c0_g1_i1__g.30670, TRINITY_DN161663_c0_g1_i1__g.35524, TRINITY_DN162576_c0_g1_i1__g.36481, TRINITY_DN171695_c1_g2_i1__g.49921, TRINITY_DN172301_c0_g1_i2__g.50685, TRINITY_DN174202_c0_g1_i1__g.53582, TRINITY_DN177381_c0_g1_i1__g.59296, TRINITY…		TRINITY_DN119025_c0_g1_i1__g.8122, TRINITY_DN154323_c0_g1_i1__g.22697, TRINITY_DN67943_c0_g1_i1__g.67142, TRINITY_DN83884_c0_g1_i2__g.146658, TRINITY_DN83884_c1_g1_i1__g.146677, TRINITY_DN83884_c1_g4_i1__g.146678, TRINITY_DN84098_c0_g2_i3__g.149640, TRINITY_DN84993_c1_g2_i2__g.163193, TRINITY_DN84993_c1_g4_i1__g.163197, TRINITY_DN85005_c0_g1_i1__g.163358, TRINITY_DN85005_c0_g2_i1__g.163367, TRINI…	Fungia_scutaria_11310, Fungia_scutaria_11523, Fungia_scutaria_11826, Fungia_scutaria_12350, Fungia_scutaria_14991, Fungia_scutaria_15312, Fungia_scutaria_15313, Fungia_scutaria_16060, Fungia_scutaria_16685, Fungia_scutaria_18304, Fungia_scutaria_20295, Fungia_scutaria_22486, Fungia_scutaria_23795, Fungia_scutaria_23800, Fungia_scutaria_23803, Fungia_scutaria_23804, Fungia_scutaria_23805, Fungia_s…	TRINITY_DN26506_c0_g1_i1__g.14195, TRINITY_DN27760_c0_g1_i1__g.16377, TRINITY_DN46457_c0_g1_i1__g.80187, TRINITY_DN46457_c0_g2_i2__g.80189, TRINITY_DN47008_c0_g2_i1__g.85219, TRINITY_DN47132_c0_g1_i1__g.86572, TRINITY_DN47896_c3_g1_i1__g.97363, TRINITY_DN49595_c2_g3_i1__g.128190, TRINITY_DN50131_c1_g1_i1__g.138159, TRINITY_DN50131_c1_g2_i1__g.138163, TRINITY_DN50131_c1_g3_i3__g.138166, TRINITY_DN…	gasp1.m1b.34085.m1, gasp1.m1b.41199.m1, gasp1.m1b.7216.m1, gasp1.m3.1.m1, gasp1.m3.10.m1, gasp1.m3.10068.m1, gasp1.m3.10183.m1, gasp1.m3.10185.m1, gasp1.m3.10186.m1, gasp1.m3.10196.m1, gasp1.m3.10199.m1, gasp1.m3.10200.m1, gasp1.m3.10201.m1, gasp1.m3.10785.m1, gasp1.m3.10786.m1, gasp1.m3.10787.m1, gasp1.m3.10789.m1, gasp1.m3.10791.m1, gasp1.m3.114.m1, gasp1.m3.115.m1, gasp1.m3.11817.m1, gasp1.m3.…	TRINITY_DN31976_c0_g1_i1__g.27803, TRINITY_DN31976_c0_g2_i1__g.27804, TRINITY_DN60248_c0_g1_i1__g.68919, TRINITY_DN70467_c0_g1_i1__g.125993, TRINITY_DN71474_c2_g3_i1__g.145918, TRINITY_DN72983_c1_g1_i1__g.174168, TRINITY_DN74020_c2_g1_i6__g.193236, TRINITY_DN74058_c0_g2_i1__g.193995, TRINITY_DN75481_c2_g6_i5__g.220684, TRINITY_DN77779_c2_g2_i1__g.264333, TRINITY_DN77968_c3_g2_i11__g.268238, TRINI…	TRINITY_DN172220_c0_g1_i1__g.22963, TRINITY_DN193218_c0_g1_i1__g.51453, TRINITY_DN237768_c3_g1_i1__g.181370, TRINITY_DN240434_c3_g1_i1__g.212923, TRINITY_DN241346_c0_g5_i1__g.226553, TRINITY_DN243754_c2_g7_i1__g.265391, TRINITY_DN244036_c2_g2_i13__g.270057, TRINITY_DN244036_c2_g4_i1__g.270070, TRINITY_DN245310_c0_g1_i1__g.291976, TRINITY_DN245310_c2_g1_i5__g.291979, TRINITY_DN245310_c2_g6_i1__g.2…	TRINITY_DN124932_c0_g1_i1__g.24654, TRINITY_DN135241_c0_g1_i1__g.41404, TRINITY_DN136142_c0_g1_i1__g.43369, TRINITY_DN137090_c0_g2_i1__g.45357, TRINITY_DN138462_c0_g2_i1__g.48399, TRINITY_DN150194_c0_g1_i1__g.75881, TRINITY_DN167409_c6_g1_i1__g.160627, TRINITY_DN167409_c7_g1_i10__g.160632, TRINITY_DN167572_c0_g1_i1__g.162467, TRINITY_DN167572_c1_g1_i1__g.162468, TRINITY_DN167572_c2_g2_i3__g.16247…	TRINITY_DN12233_c0_g1_i1__g.1260, TRINITY_DN27846_c0_g1_i1__g.20299, TRINITY_DN27846_c0_g2_i1__g.20300, TRINITY_DN3269_c0_g1_i1__g.31849, TRINITY_DN35993_c0_g1_i1__g.42687, TRINITY_DN37307_c0_g1_i2__g.48266, TRINITY_DN38698_c0_g1_i1__g.54476, TRINITY_DN38884_c0_g2_i2__g.55396, TRINITY_DN43720_c2_g3_i1__g.109487, TRINITY_DN43886_c1_g1_i6__g.112706, TRINITY_DN44159_c1_g1_i15__g.118229, TRINITY_DN44…	Montastraea_cavernosa_100251, Montastraea_cavernosa_1119701, Montastraea_cavernosa_113859, Montastraea_cavernosa_116647, Montastraea_cavernosa_11879, Montastraea_cavernosa_13325, Montastraea_cavernosa_17798, Montastraea_cavernosa_19510, Montastraea_cavernosa_20857, Montastraea_cavernosa_2282, Montastraea_cavernosa_2283, Montastraea_cavernosa_2284, Montastraea_cavernosa_2285, Montastraea_cavernosa…	TRINITY_DN40191_c0_g1_i1__g.40708, TRINITY_DN51387_c0_g1_i6__g.100862, TRINITY_DN51387_c1_g1_i1__g.100865, TRINITY_DN52364_c4_g2_i1__g.114445, TRINITY_DN53243_c0_g1_i11__g.127902, TRINITY_DN54283_c8_g1_i1__g.143731, TRINITY_DN54556_c0_g1_i3__g.147663, TRINITY_DN54556_c0_g2_i3__g.147669, TRINITY_DN54556_c0_g3_i5__g.147674, TRINITY_DN54556_c0_g6_i1__g.147677, TRINITY_DN55664_c0_g1_i8__g.163708, TRI…	Nematostella_vectensis_1353, Nematostella_vectensis_1639, Nematostella_vectensis_2331, Nematostella_vectensis_2381, Nematostella_vectensis_4065, Nematostella_vectensis_4356, Nematostella_vectensis_6543	TRINITY_DN126473_c0_g1_i1__g.7228, TRINITY_DN68304_c1_g1_i7__g.134509, TRINITY_DN68714_c1_g2_i1__g.140817, TRINITY_DN69153_c6_g1_i4__g.146719, TRINITY_DN70253_c2_g1_i1__g.161641, TRINITY_DN70253_c2_g2_i7__g.161649, TRINITY_DN70253_c2_g3_i1__g.161651, TRINITY_DN71269_c1_g1_i11__g.173709, TRINITY_DN72113_c1_g3_i8__g.183498, TRINITY_DN72412_c1_g1_i16__g.187159, TRINITY_DN72412_c2_g1_i3__g.187167, TR…	TRINITY_DN117140_c0_g1_i1__g.7630, TRINITY_DN16348_c0_g1_i1__g.16320, TRINITY_DN19939_c0_g1_i1__g.19677, TRINITY_DN19939_c0_g2_i1__g.19678, TRINITY_DN22369_c0_g2_i1__g.21172, TRINITY_DN23656_c0_g1_i1__g.21985, TRINITY_DN28325_c0_g1_i1__g.27862, TRINITY_DN30093_c0_g1_i1__g.30648, TRINITY_DN30093_c0_g2_i1__g.30650, TRINITY_DN30931_c0_g1_i1__g.32060, TRINITY_DN30931_c0_g2_i1__g.32062, TRINITY_DN3093…	pdam_00003087-RA, pdam_00003896-RA, pdam_00004178-RA, pdam_00005096-RA, pdam_00005681-RA, pdam_00006217-RA, pdam_00009360-RA, pdam_00009633-RA, pdam_00011762-RA, pdam_00013616-RA, pdam_00014365-RA, pdam_00018490-RA, pdam_00018491-RA, pdam_00018492-RA, pdam_00018493-RA, pdam_00018496-RA, pdam_00020640-RA, pdam_00022247-RA, pdam_00022248-RA, pdam_00025757-RA	Porites_australiensis_10683, Porites_australiensis_13448, Porites_australiensis_13737, Porites_australiensis_17320, Porites_australiensis_20950, Porites_australiensis_21520, Porites_australiensis_22873, Porites_australiensis_25581, Porites_australiensis_28054, Porites_australiensis_31164, Porites_australiensis_31913, Porites_australiensis_32921, Porites_australiensis_39942, Porites_australiensis_…	TRINITY_DN121096_c0_g1_i1__g.10787, TRINITY_DN19963_c0_g1_i1__g.22016, TRINITY_DN22659_c0_g1_i1__g.24331, TRINITY_DN32572_c0_g1_i1__g.30574, TRINITY_DN64470_c0_g1_i3__g.101012, TRINITY_DN65232_c0_g1_i1__g.107210, TRINITY_DN66539_c4_g1_i1__g.122846, TRINITY_DN67335_c0_g1_i7__g.131857, TRINITY_DN67887_c1_g1_i2__g.139472, TRINITY_DN67887_c1_g4_i1__g.139481, TRINITY_DN67887_c1_g5_i4__g.139484, TRINIT…	TRINITY_DN138425_c2_g1_i3__g.83901, TRINITY_DN138597_c2_g1_i4__g.86168, TRINITY_DN138954_c7_g2_i4__g.90111, TRINITY_DN139122_c2_g1_i2__g.92053, TRINITY_DN139122_c2_g2_i2__g.92061, TRINITY_DN139122_c2_g3_i1__g.92062, TRINITY_DN139122_c2_g4_i1__g.92063, TRINITY_DN140475_c7_g1_i1__g.108490, TRINITY_DN141339_c5_g1_i2__g.119758, TRINITY_DN141339_c5_g3_i2__g.119760, TRINITY_DN141339_c5_g5_i1__g.119767,…	TRINITY_DN105295_c0_g1_i1__g.9664, TRINITY_DN126691_c2_g3_i1__g.56253, TRINITY_DN138007_c2_g1_i1__g.119740, TRINITY_DN138007_c4_g1_i2__g.119741, TRINITY_DN138007_c6_g1_i1__g.119755, TRINITY_DN138708_c5_g3_i1__g.129461, TRINITY_DN139767_c0_g1_i1__g.145040, TRINITY_DN139767_c1_g1_i2__g.145043, TRINITY_DN139767_c3_g1_i4__g.145054, TRINITY_DN139910_c1_g1_i1__g.147099, TRINITY_DN139910_c2_g1_i5__g.147…
OG0000014	TRINITY_DN20761_c0_g1_i1__g.13096, TRINITY_DN39349_c0_g1_i1__g.87588, TRINITY_DN40203_c0_g2_i4__g.96241, TRINITY_DN43786_c0_g1_i2__g.159520, TRINITY_DN44592_c0_g2_i1__g.174652, TRINITY_DN44864_c0_g1_i1__g.180664, TRINITY_DN44864_c1_g11_i1__g.180679, TRINITY_DN44864_c1_g12_i1__g.180681, TRINITY_DN44864_c1_g1_i5__g.180676, TRINITY_DN44864_c1_g2_i2__g.180684, TRINITY_DN44864_c1_g3_i1__g.180686, TRIN…	Acropora_millepora_10516, Acropora_millepora_14168, Acropora_millepora_14780, Acropora_millepora_18524, Acropora_millepora_25553, Acropora_millepora_6940, Acropora_millepora_6941, Acropora_millepora_7786, Acropora_millepora_7998, Acropora_millepora_8608	evm.utg1056.108, evm.utg1056.109, evm.utg125.187, evm.utg125.187.1.5c22e996, evm.utg125.187.2.5c22e996, evm.utg125.187.3.5c22e996, evm.utg125.187.4.5c22e997, evm.utg125.187.4.5c22e997.1.5c278f7d, evm.utg125.187.5.5c22e997, evm.utg125.187.5.5c22e997.2.5c278f7d, evm.utg14533.3, evm.utg16223.12, evm.utg16223.12.1.5c22eb79, evm.utg16223.12.2.5c22eb79, evm.utg2017.44, evm.utg2017.45, evm.utg2017.46, e…	AIPGENE12496, AIPGENE18790, AIPGENE1916, AIPGENE21738, AIPGENE5814, AIPGENE8387	KXJ09058.1, KXJ16950.1, KXJ19432.1, KXJ28017.1, KXJ28181.1, KXJ28230.1	Amphimedon_queenslandica_12602, Amphimedon_queenslandica_13896, Amphimedon_queenslandica_16742, Amphimedon_queenslandica_16743, Amphimedon_queenslandica_16744, Amphimedon_queenslandica_17029, Amphimedon_queenslandica_18998, Amphimedon_queenslandica_24691	TRINITY_DN101276_c0_g1_i2__g.382, TRINITY_DN101276_c0_g2_i1__g.384, TRINITY_DN105094_c0_g1_i1__g.1537, TRINITY_DN113763_c0_g1_i1__g.4532, TRINITY_DN116614_c0_g1_i1__g.6037, TRINITY_DN120117_c0_g1_i1__g.7580, TRINITY_DN120945_c0_g1_i1__g.7844, TRINITY_DN124049_c0_g1_i2__g.9006, TRINITY_DN127816_c0_g1_i1__g.10669, TRINITY_DN131361_c0_g1_i1__g.13054, TRINITY_DN136541_c0_g1_i1__g.15233, TRINITY_DN137…	Ephydatia_muelleri_12225, Ephydatia_muelleri_13609, Ephydatia_muelleri_13610, Ephydatia_muelleri_15501, Ephydatia_muelleri_17072, Ephydatia_muelleri_2455, Ephydatia_muelleri_2963, Ephydatia_muelleri_6188, Ephydatia_muelleri_7594	TRINITY_DN10063_c0_g1_i1__g.189, TRINITY_DN105078_c0_g1_i1__g.2388, TRINITY_DN112940_c0_g1_i1__g.5672, TRINITY_DN130422_c0_g1_i1__g.12565, TRINITY_DN137579_c0_g1_i1__g.16180, TRINITY_DN141811_c0_g1_i1__g.17550, TRINITY_DN149928_c0_g1_i1__g.21062, TRINITY_DN157776_c0_g1_i1__g.23655, TRINITY_DN169541_c0_g1_i1__g.28990, TRINITY_DN169790_c0_g1_i1__g.29058, TRINITY_DN37073_c0_g1_i1__g.37857, TRINITY_D…	Fungia_scutaria_2985, Fungia_scutaria_34582, Fungia_scutaria_34586, Fungia_scutaria_48257, Fungia_scutaria_51015, Fungia_scutaria_69904	TRINITY_DN39297_c0_g1_i1__g.43815, TRINITY_DN44444_c0_g1_i1__g.66397, TRINITY_DN47507_c0_g5_i1__g.91128, TRINITY_DN50286_c0_g1_i1__g.141212, TRINITY_DN50286_c1_g3_i1__g.141232, TRINITY_DN50286_c1_g4_i2__g.141237, TRINITY_DN50286_c1_g9_i2__g.141259, TRINITY_DN50399_c2_g4_i2__g.143168, TRINITY_DN51073_c2_g3_i1__g.155671, TRINITY_DN51073_c3_g1_i1__g.155672, TRINITY_DN51073_c5_g10_i1__g.155688, TRINI…	gasp1.m3.1427.m1, gasp1.m3.1428.m1, gasp1.m3.1432.m1, gasp1.m3.15402.m1, gasp1.m3.21573.m1, gasp1.m3.2327.m1, gasp1.m3.26904.m1, gasp1.m3.29041.m1, gasp1.m3.2913.m1, gasp1.m3.2915.m1, gasp1.m3.30136.m1	TRINITY_DN106462_c0_g1_i1__g.2102, TRINITY_DN109882_c0_g1_i1__g.4287, TRINITY_DN113314_c0_g1_i1__g.5843, TRINITY_DN126400_c0_g1_i1__g.11628, TRINITY_DN133418_c0_g1_i1__g.15847, TRINITY_DN24902_c0_g2_i1__g.23534, TRINITY_DN45874_c0_g1_i2__g.39271, TRINITY_DN46875_c0_g1_i1__g.41712, TRINITY_DN47396_c0_g1_i1__g.42479, TRINITY_DN57413_c0_g1_i1__g.62040, TRINITY_DN61412_c0_g1_i1__g.72628, TRINITY_DN64…	TRINITY_DN111925_c0_g1_i1__g.5561, TRINITY_DN136769_c0_g1_i1__g.14592, TRINITY_DN138837_c0_g1_i1__g.15225, TRINITY_DN190607_c0_g1_i1__g.47786, TRINITY_DN206085_c0_g1_i1__g.70012, TRINITY_DN213808_c0_g2_i1__g.86751, TRINITY_DN222637_c0_g2_i1__g.109229, TRINITY_DN225623_c0_g1_i1__g.119228, TRINITY_DN233174_c0_g2_i1__g.150916, TRINITY_DN233482_c13_g1_i2__g.152683, TRINITY_DN237156_c0_g1_i1__g.176035…	TRINITY_DN107676_c0_g1_i1__g.2388, TRINITY_DN128342_c0_g1_i1__g.29533, TRINITY_DN135436_c0_g1_i1__g.41850, TRINITY_DN138758_c0_g1_i1__g.49063, TRINITY_DN143578_c0_g1_i1__g.58405, TRINITY_DN145514_c0_g1_i2__g.63475, TRINITY_DN145514_c0_g2_i1__g.63477, TRINITY_DN147615_c0_g2_i1__g.69212, TRINITY_DN151241_c0_g1_i1__g.79359, TRINITY_DN155462_c0_g1_i1__g.93523, TRINITY_DN158254_c1_g2_i1__g.104596, TRI…	TRINITY_DN34676_c0_g1_i1__g.37966, TRINITY_DN34919_c0_g1_i1__g.38801, TRINITY_DN38430_c0_g1_i1__g.53113, TRINITY_DN42106_c5_g2_i2__g.78937, TRINITY_DN42207_c0_g2_i2__g.80097, TRINITY_DN44410_c2_g10_i1__g.123469, TRINITY_DN44410_c2_g11_i1__g.123473, TRINITY_DN44410_c2_g16_i1__g.123488, TRINITY_DN44952_c3_g1_i1__g.134172, TRINITY_DN44952_c3_g2_i1__g.134174, TRINITY_DN45561_c0_g2_i1__g.146118, TRINI…	Montastraea_cavernosa_101886, Montastraea_cavernosa_10455, Montastraea_cavernosa_104854, Montastraea_cavernosa_114042, Montastraea_cavernosa_17200, Montastraea_cavernosa_26965, Montastraea_cavernosa_31011, Montastraea_cavernosa_32258, Montastraea_cavernosa_42747, Montastraea_cavernosa_49877, Montastraea_cavernosa_74176, Montastraea_cavernosa_74177, Montastraea_cavernosa_77653, Montastraea_caverno…	TRINITY_DN100937_c0_g1_i1__g.238, TRINITY_DN29082_c0_g1_i2__g.15356, TRINITY_DN33074_c0_g1_i1__g.22781, TRINITY_DN34979_c0_g1_i1__g.26713, TRINITY_DN41388_c0_g2_i1__g.44201, TRINITY_DN49752_c0_g1_i1__g.84904, TRINITY_DN50551_c1_g1_i1__g.91565, TRINITY_DN52602_c0_g2_i2__g.118327, TRINITY_DN52771_c0_g3_i1__g.120753, TRINITY_DN54289_c0_g3_i3__g.143804, TRINITY_DN54289_c0_g4_i1__g.143812, TRINITY_DN5…	Nematostella_vectensis_12168, Nematostella_vectensis_13319, Nematostella_vectensis_14152, Nematostella_vectensis_8938, Nematostella_vectensis_9954	TRINITY_DN120228_c0_g1_i1__g.5715, TRINITY_DN45023_c0_g1_i1__g.35493, TRINITY_DN49197_c0_g1_i1__g.44109, TRINITY_DN55517_c0_g1_i1__g.59348, TRINITY_DN63624_c0_g2_i1__g.89576, TRINITY_DN64859_c0_g1_i1__g.96579, TRINITY_DN67904_c0_g1_i2__g.127700, TRINITY_DN67904_c0_g3_i1__g.127707, TRINITY_DN67904_c0_g5_i1__g.127715, TRINITY_DN71063_c0_g1_i4__g.171538, TRINITY_DN71063_c0_g2_i4__g.171579, TRINITY_D…	TRINITY_DN101601_c0_g1_i1__g.759, TRINITY_DN105463_c0_g1_i1__g.2897, TRINITY_DN119799_c0_g1_i1__g.8493, TRINITY_DN129993_c0_g1_i1__g.12574, TRINITY_DN14248_c0_g1_i1__g.14520, TRINITY_DN36753_c0_g4_i1__g.41504, TRINITY_DN37937_c0_g1_i1__g.44050, TRINITY_DN38751_c0_g1_i1__g.45536, TRINITY_DN38751_c0_g2_i1__g.45538, TRINITY_DN3972_c0_g1_i1__g.47594, TRINITY_DN45258_c0_g1_i1__g.61332, TRINITY_DN49286…	pdam_00000609-RA, pdam_00002141-RA, pdam_00009088-RA, pdam_00013964-RA, pdam_00014847-RA, pdam_00018127-RA	Porites_australiensis_25149, Porites_australiensis_45064, Porites_australiensis_51024, Porites_australiensis_9079	TRINITY_DN111567_c0_g1_i1__g.5696, TRINITY_DN138078_c0_g1_i1__g.18046, TRINITY_DN15566_c0_g1_i1__g.18992, TRINITY_DN36137_c0_g1_i1__g.32550, TRINITY_DN43385_c0_g2_i1__g.39255, TRINITY_DN44098_c0_g1_i1__g.40526, TRINITY_DN50838_c0_g1_i1__g.53381, TRINITY_DN59205_c0_g1_i1__g.75445, TRINITY_DN60803_c0_g1_i1__g.81916, TRINITY_DN60803_c0_g2_i1__g.81921, TRINITY_DN63791_c0_g2_i1__g.96666, TRINITY_DN653…	TRINITY_DN101223_c0_g1_i2__g.839, TRINITY_DN106714_c0_g1_i1__g.5575, TRINITY_DN127828_c0_g1_i1__g.30816, TRINITY_DN129904_c0_g1_i1__g.35489, TRINITY_DN133139_c0_g1_i1__g.44600, TRINITY_DN138020_c3_g1_i1__g.79186, TRINITY_DN138020_c3_g2_i1__g.79187, TRINITY_DN138020_c3_g4_i1__g.79189, TRINITY_DN138020_c3_g6_i1__g.79195, TRINITY_DN138020_c3_g7_i1__g.79197, TRINITY_DN140245_c4_g1_i1__g.105650, TRINI…	TRINITY_DN105712_c0_g1_i1__g.10271, TRINITY_DN112838_c0_g1_i1__g.21695, TRINITY_DN125073_c0_g1_i1__g.51141, TRINITY_DN125073_c0_g2_i1__g.51144, TRINITY_DN126264_c0_g1_i1__g.55078, TRINITY_DN134624_c0_g1_i1__g.90984, TRINITY_DN134624_c1_g1_i1__g.90986, TRINITY_DN137802_c0_g1_i1__g.117451, TRINITY_DN137802_c0_g2_i1__g.117455, TRINITY_DN137802_c1_g1_i1__g.117458, TRINITY_DN137802_c2_g4_i1__g.117476,…
OG0000015	TRINITY_DN40289_c0_g1_i1__g.97536, TRINITY_DN40825_c5_g1_i17__g.105349, TRINITY_DN40825_c5_g6_i1__g.105366, TRINITY_DN40825_c5_g8_i2__g.105369, TRINITY_DN41111_c3_g2_i2__g.110141, TRINITY_DN41673_c1_g3_i8__g.119792, TRINITY_DN41673_c1_g4_i8__g.119803, TRINITY_DN42263_c0_g2_i6__g.130974, TRINITY_DN42468_c0_g1_i1__g.134892, TRINITY_DN42468_c0_g2_i1__g.134894, TRINITY_DN42468_c0_g3_i1__g.134895, TRI…	Acropora_millepora_11354, Acropora_millepora_11468, Acropora_millepora_1188, Acropora_millepora_1197, Acropora_millepora_11983, Acropora_millepora_15446, Acropora_millepora_15665, Acropora_millepora_15977, Acropora_millepora_17359, Acropora_millepora_17360, Acropora_millepora_17963, Acropora_millepora_17964, Acropora_millepora_18228, Acropora_millepora_19744, Acropora_millepora_22335, Acropora_mi…	evm.utg1277.28, evm.utg14287.37, evm.utg1683.42, evm.utg225.34, evm.utg225.34.1.5c22ed4c, evm.utg225.34.2.5c22ed4c, evm.utg225.34.3.5c22ed4d, evm.utg2487.40, evm.utg2487.41, evm.utg276.10, evm.utg27988.2, evm.utg34666.7, evm.utg36649.1, evm.utg36649.2, evm.utg36649.3, evm.utg378.171, evm.utg378.172, evm.utg378.174, evm.utg4082.62, evm.utg4082.63, evm.utg4082.64, evm.utg4082.65, evm.utg4587.1, evm…	AIPGENE10043, AIPGENE11918, AIPGENE11997, AIPGENE14889, AIPGENE14914, AIPGENE14951, AIPGENE14952, AIPGENE14953, AIPGENE14976, AIPGENE1561, AIPGENE17173, AIPGENE17480, AIPGENE17484, AIPGENE17493, AIPGENE20812, AIPGENE2106, AIPGENE22441, AIPGENE22442, AIPGENE22474, AIPGENE22541, AIPGENE23246, AIPGENE23250, AIPGENE23259, AIPGENE23262, AIPGENE23284, AIPGENE23322, AIPGENE23340, AIPGENE27191, AIPGENE27…	KXJ04622.1, KXJ06933.1, KXJ07135.1, KXJ07137.1, KXJ10906.1, KXJ10907.1, KXJ10909.1, KXJ11163.1, KXJ13212.1, KXJ15800.1, KXJ16521.1, KXJ16552.1, KXJ19200.1, KXJ21019.1, KXJ22404.1, KXJ22439.1, KXJ22536.1, KXJ22554.1, KXJ22569.1, KXJ22570.1, KXJ22590.1, KXJ25142.1, KXJ25145.1, KXJ25195.1, KXJ25726.1, KXJ27039.1, KXJ28389.1, KXJ28399.1, KXJ28414.1, KXJ28418.1, KXJ28420.1, KXJ28433.1, KXJ28440.1, KXJ…	Amphimedon_queenslandica_1276, Amphimedon_queenslandica_23062, Amphimedon_queenslandica_23826, Amphimedon_queenslandica_25122, Amphimedon_queenslandica_25192, Amphimedon_queenslandica_9774	TRINITY_DN131851_c0_g1_i1__g.13294, TRINITY_DN134589_c0_g1_i2__g.13941, TRINITY_DN160346_c0_g1_i1__g.34290, TRINITY_DN163929_c0_g1_i1__g.38357, TRINITY_DN172161_c0_g1_i1__g.50503, TRINITY_DN185529_c1_g1_i2__g.77577, TRINITY_DN188588_c0_g1_i1__g.85927, TRINITY_DN190275_c1_g1_i1__g.90924, TRINITY_DN192563_c1_g1_i1__g.98445, TRINITY_DN193163_c1_g2_i1__g.100544, TRINITY_DN193163_c1_g3_i2__g.100546, T…	Ephydatia_muelleri_10834, Ephydatia_muelleri_10836, Ephydatia_muelleri_10837, Ephydatia_muelleri_14020, Ephydatia_muelleri_8197, Ephydatia_muelleri_9347	TRINITY_DN14554_c0_g1_i1__g.18373, TRINITY_DN83210_c0_g3_i1__g.136330, TRINITY_DN83210_c0_g5_i1__g.136331, TRINITY_DN84557_c3_g1_i2__g.156972, TRINITY_DN85004_c2_g1_i3__g.163349, TRINITY_DN85004_c2_g4_i2__g.163353, TRINITY_DN85004_c2_g6_i1__g.163355, TRINITY_DN85341_c3_g2_i2__g.168342, TRINITY_DN85388_c0_g1_i1__g.169212, TRINITY_DN85974_c1_g7_i1__g.178274, TRINITY_DN86127_c5_g2_i2__g.180680, TRIN…	Fungia_scutaria_11089, Fungia_scutaria_12264, Fungia_scutaria_15591, Fungia_scutaria_16568, Fungia_scutaria_176708, Fungia_scutaria_176804, Fungia_scutaria_28580, Fungia_scutaria_2878, Fungia_scutaria_32222, Fungia_scutaria_34400, Fungia_scutaria_38381, Fungia_scutaria_38410, Fungia_scutaria_54862, Fungia_scutaria_70785, Fungia_scutaria_71523, Fungia_scutaria_71524, Fungia_scutaria_72475, Fungia_…	TRINITY_DN47834_c0_g1_i5__g.96372, TRINITY_DN47834_c0_g2_i3__g.96381, TRINITY_DN47834_c0_g3_i6__g.96388, TRINITY_DN48184_c0_g2_i3__g.102585, TRINITY_DN48184_c1_g1_i2__g.102586, TRINITY_DN48489_c2_g1_i3__g.107989, TRINITY_DN48979_c0_g2_i1__g.116991, TRINITY_DN50533_c2_g6_i2__g.145489, TRINITY_DN51583_c2_g1_i7__g.165242, TRINITY_DN51583_c3_g1_i2__g.165243, TRINITY_DN51730_c0_g1_i5__g.168214, TRINIT…	gasp1.m1b.29468.m1, gasp1.m1b.38734.m1, gasp1.m3.10890.m1, gasp1.m3.12249.m1, gasp1.m3.12260.m1, gasp1.m3.12262.m1, gasp1.m3.12493.m1, gasp1.m3.14808.m1, gasp1.m3.14982.m1, gasp1.m3.16323.m1, gasp1.m3.16608.m1, gasp1.m3.16609.m1, gasp1.m3.16610.m1, gasp1.m3.16611.m1, gasp1.m3.19899.m1, gasp1.m3.20091.m1, gasp1.m3.20093.m1, gasp1.m3.20096.m1, gasp1.m3.21712.m1, gasp1.m3.21716.m1, gasp1.m3.21856.m1…	TRINITY_DN26201_c0_g1_i1__g.24239, TRINITY_DN38836_c0_g2_i1__g.31465, TRINITY_DN65839_c0_g1_i1__g.90703, TRINITY_DN69618_c1_g1_i3__g.114148, TRINITY_DN69618_c1_g2_i1__g.114149, TRINITY_DN71253_c3_g1_i3__g.141681, TRINITY_DN71333_c4_g1_i2__g.143225, TRINITY_DN71333_c4_g3_i3__g.143228, TRINITY_DN71350_c1_g1_i1__g.143539, TRINITY_DN71350_c4_g1_i2__g.143542, TRINITY_DN71480_c0_g2_i10__g.146106, TRINI…	TRINITY_DN131009_c0_g1_i1__g.12492, TRINITY_DN169386_c0_g1_i1__g.22202, TRINITY_DN203451_c0_g1_i1__g.64663, TRINITY_DN237114_c2_g1_i11__g.175636, TRINITY_DN238929_c0_g1_i3__g.193365, TRINITY_DN242495_c4_g2_i4__g.244790, TRINITY_DN243537_c6_g1_i7__g.261999, TRINITY_DN244763_c1_g4_i1__g.282452, TRINITY_DN244892_c1_g1_i5__g.284539, TRINITY_DN245454_c0_g1_i10__g.294440, TRINITY_DN246149_c1_g3_i2__g.3…	TRINITY_DN133311_c0_g2_i1__g.37532, TRINITY_DN138118_c0_g1_i1__g.47734, TRINITY_DN142093_c0_g2_i1__g.54878, TRINITY_DN166038_c2_g2_i1__g.148060, TRINITY_DN169577_c4_g1_i3__g.189439, TRINITY_DN170014_c3_g1_i2__g.195715, TRINITY_DN170014_c3_g2_i1__g.195722, TRINITY_DN170255_c2_g1_i8__g.199123, TRINITY_DN171445_c3_g2_i1__g.215594, TRINITY_DN171583_c3_g1_i1__g.217345, TRINITY_DN172341_c1_g2_i4__g.228…	TRINITY_DN43363_c2_g1_i17__g.102520, TRINITY_DN44234_c1_g7_i3__g.120046, TRINITY_DN44495_c0_g1_i2__g.125111, TRINITY_DN45352_c0_g1_i1__g.141930, TRINITY_DN45352_c0_g5_i1__g.141957, TRINITY_DN45579_c0_g1_i1__g.146364, TRINITY_DN46412_c4_g2_i3__g.163046, TRINITY_DN46763_c3_g2_i2__g.170038, TRINITY_DN47616_c6_g3_i5__g.187002, TRINITY_DN48938_c3_g11_i1__g.212812, TRINITY_DN48938_c3_g9_i1__g.212848, T…	Montastraea_cavernosa_107918, Montastraea_cavernosa_111091, Montastraea_cavernosa_112759, Montastraea_cavernosa_117310, Montastraea_cavernosa_118345, Montastraea_cavernosa_118351, Montastraea_cavernosa_14958, Montastraea_cavernosa_1929, Montastraea_cavernosa_1931, Montastraea_cavernosa_20526, Montastraea_cavernosa_21830, Montastraea_cavernosa_2265, Montastraea_cavernosa_2660, Montastraea_cavernos…	TRINITY_DN49958_c0_g2_i2__g.86653, TRINITY_DN50832_c6_g1_i2__g.94417, TRINITY_DN51581_c1_g1_i1__g.103219, TRINITY_DN51581_c4_g1_i23__g.103249, TRINITY_DN51988_c0_g1_i5__g.109233, TRINITY_DN52537_c4_g1_i7__g.117346, TRINITY_DN52767_c7_g8_i2__g.120692, TRINITY_DN53022_c3_g5_i1__g.124308, TRINITY_DN53468_c2_g1_i3__g.131226, TRINITY_DN53468_c2_g3_i12__g.131235, TRINITY_DN53662_c3_g1_i4__g.134208, TRI…	Nematostella_vectensis_1203, Nematostella_vectensis_1208, Nematostella_vectensis_1209, Nematostella_vectensis_1210, Nematostella_vectensis_2182, Nematostella_vectensis_2207, Nematostella_vectensis_354, Nematostella_vectensis_3618, Nematostella_vectensis_387, Nematostella_vectensis_4163, Nematostella_vectensis_4164, Nematostella_vectensis_4165, Nematostella_vectensis_417, Nematostella_vectensis_45…	TRINITY_DN60420_c0_g1_i2__g.74777, TRINITY_DN69070_c2_g1_i12__g.145703, TRINITY_DN69344_c2_g3_i1__g.149530, TRINITY_DN69504_c3_g1_i8__g.151892, TRINITY_DN69859_c3_g1_i2__g.156664, TRINITY_DN71768_c3_g1_i11__g.179105, TRINITY_DN73289_c4_g1_i1__g.195887, TRINITY_DN73729_c0_g3_i2__g.200689, TRINITY_DN73729_c0_g4_i4__g.200692, TRINITY_DN74502_c1_g1_i22__g.208086, TRINITY_DN74876_c0_g2_i2__g.211662, T…	TRINITY_DN109809_c0_g1_i1__g.4447, TRINITY_DN125185_c0_g1_i1__g.10600, TRINITY_DN130935_c0_g1_i1__g.12846, TRINITY_DN1519_c0_g1_i1__g.15518, TRINITY_DN34203_c0_g1_i1__g.37237, TRINITY_DN41648_c0_g1_i1__g.51688, TRINITY_DN41648_c0_g2_i1__g.51689, TRINITY_DN45344_c0_g1_i1__g.61530, TRINITY_DN498_c0_g1_i1__g.76027, TRINITY_DN498_c0_g2_i1__g.76028, TRINITY_DN50569_c0_g1_i1__g.78390, TRINITY_DN52465_c…	pdam_00001043-RA, pdam_00006783-RA, pdam_00011545-RA, pdam_00011546-RA, pdam_00011550-RA, pdam_00011959-RA, pdam_00012292-RA, pdam_00014275-RA, pdam_00014831-RA, pdam_00014851-RA, pdam_00014852-RA, pdam_00014942-RA, pdam_00015661-RA, pdam_00016100-RA, pdam_00016101-RA, pdam_00016103-RA, pdam_00016661-RA, pdam_00016664-RA, pdam_00018974-RA, pdam_00020778-RA, pdam_00020780-RA, pdam_00020781-RA, pda…	Porites_australiensis_11456, Porites_australiensis_14752, Porites_australiensis_17288, Porites_australiensis_17619, Porites_australiensis_17703, Porites_australiensis_1927, Porites_australiensis_19430, Porites_australiensis_22075, Porites_australiensis_25970, Porites_australiensis_4253, Porites_australiensis_4415, Porites_australiensis_45103, Porites_australiensis_45753, Porites_australiensis_504…	TRINITY_DN119497_c0_g1_i1__g.9806, TRINITY_DN125770_c0_g1_i1__g.12569, TRINITY_DN58863_c0_g2_i1__g.74213, TRINITY_DN58993_c0_g1_i2__g.74680, TRINITY_DN65289_c0_g2_i3__g.107778, TRINITY_DN66221_c1_g4_i12__g.118709, TRINITY_DN66285_c4_g2_i5__g.119582, TRINITY_DN66285_c4_g3_i2__g.119585, TRINITY_DN67127_c2_g3_i3__g.129432, TRINITY_DN67224_c1_g1_i1__g.130513, TRINITY_DN67224_c1_g3_i1__g.130522, TRINI…	TRINITY_DN136833_c5_g2_i2__g.65625, TRINITY_DN138411_c1_g1_i1__g.83693, TRINITY_DN138637_c1_g1_i1__g.86605, TRINITY_DN138766_c1_g1_i6__g.88017, TRINITY_DN138766_c1_g2_i2__g.88021, TRINITY_DN138766_c1_g3_i3__g.88024, TRINITY_DN139110_c0_g2_i1__g.91922, TRINITY_DN139198_c3_g4_i1__g.92997, TRINITY_DN139745_c9_g1_i3__g.99441, TRINITY_DN140472_c5_g3_i7__g.108433, TRINITY_DN141705_c1_g1_i8__g.124796, T…	TRINITY_DN113977_c0_g1_i2__g.23591, TRINITY_DN137023_c5_g1_i1__g.108934, TRINITY_DN137023_c5_g2_i5__g.108941, TRINITY_DN137085_c4_g10_i3__g.109525, TRINITY_DN137085_c4_g15_i2__g.109531, TRINITY_DN137085_c4_g4_i11__g.109536, TRINITY_DN137085_c4_g6_i3__g.109541, TRINITY_DN137085_c4_g8_i2__g.109544, TRINITY_DN139506_c3_g1_i1__g.141178, TRINITY_DN142043_c1_g5_i1__g.182608, TRINITY_DN142043_c1_g6_i1__…
OG0000016	TRINITY_DN26418_c0_g1_i1__g.25725, TRINITY_DN28494_c0_g1_i1__g.32376, TRINITY_DN31045_c0_g1_i1__g.41196, TRINITY_DN41258_c0_g2_i2__g.112203, TRINITY_DN42724_c1_g3_i1__g.139711, TRINITY_DN42794_c6_g1_i1__g.141138, TRINITY_DN42921_c0_g1_i3__g.143326, TRINITY_DN43015_c0_g3_i3__g.145192, TRINITY_DN44797_c2_g3_i3__g.178940, TRINITY_DN44866_c0_g2_i1__g.180787, TRINITY_DN44925_c1_g1_i14__g.181712, TRINI…	Acropora_millepora_10645, Acropora_millepora_11009, Acropora_millepora_11094, Acropora_millepora_11334, Acropora_millepora_11564, Acropora_millepora_11951, Acropora_millepora_12091, Acropora_millepora_12110, Acropora_millepora_12329, Acropora_millepora_13008, Acropora_millepora_13248, Acropora_millepora_13405, Acropora_millepora_14988, Acropora_millepora_15690, Acropora_millepora_16572, Acropora_…	evm.utg10321.11, evm.utg1087.31, evm.utg1087.31.1.5c22e870, evm.utg1087.31.2.5c22e870, evm.utg1087.31.3.5c22e870, evm.utg1087.31.4.5c22e871, evm.utg126.107, evm.utg126.107.1.5c278f7f, evm.utg126.30, evm.utg144.72, evm.utg144.74, evm.utg1565.21, evm.utg1565.22, evm.utg1565.23, evm.utg1565.23.1.5c22eb3c, evm.utg16443.20, evm.utg1919.21, evm.utg1919.21.1.5c22ec69, evm.utg1919.22, evm.utg1919.22.1.5c…	AIPGENE1016, AIPGENE10845, AIPGENE1168, AIPGENE1169, AIPGENE11807, AIPGENE11808, AIPGENE11823, AIPGENE1249, AIPGENE14417, AIPGENE1625, AIPGENE17220, AIPGENE17221, AIPGENE17352, AIPGENE18211, AIPGENE18875, AIPGENE18876, AIPGENE1928, AIPGENE20345, AIPGENE20346, AIPGENE20347, AIPGENE2143, AIPGENE23367, AIPGENE25402, AIPGENE25485, AIPGENE26075, AIPGENE27319, AIPGENE27388, AIPGENE28001, AIPGENE28297, …	KXJ04727.1, KXJ05713.1, KXJ08949.1, KXJ09354.1, KXJ10329.1, KXJ11074.1, KXJ11827.1, KXJ12657.1, KXJ12790.1, KXJ13344.1, KXJ16270.1, KXJ18447.1, KXJ18497.1, KXJ19108.1, KXJ19124.1, KXJ20558.1, KXJ21545.1, KXJ22392.1, KXJ22753.1, KXJ24113.1, KXJ25546.1, KXJ25588.1, KXJ25607.1, KXJ25802.1, KXJ26195.1, KXJ26227.1, KXJ26240.1, KXJ27879.1, KXJ27932.1, KXJ28401.1, KXJ28570.1, KXJ28913.1, KXJ28964.1, KXJ…		TRINITY_DN117765_c0_g1_i1__g.6668, TRINITY_DN136729_c0_g1_i1__g.15378, TRINITY_DN139365_c0_g1_i1__g.17121, TRINITY_DN157582_c0_g1_i1__g.31578, TRINITY_DN161746_c0_g1_i4__g.35618, TRINITY_DN169004_c0_g1_i1__g.45355, TRINITY_DN169539_c0_g1_i1__g.46279, TRINITY_DN170079_c0_g1_i1__g.47179, TRINITY_DN170560_c0_g1_i1__g.47974, TRINITY_DN180933_c0_g1_i3__g.66585, TRINITY_DN183446_c0_g1_i3__g.72266, TRIN…		TRINITY_DN75769_c0_g1_i1__g.89639, TRINITY_DN78229_c0_g1_i1__g.100310, TRINITY_DN83896_c0_g1_i1__g.146850, TRINITY_DN84943_c9_g1_i4__g.162511, TRINITY_DN84943_c9_g3_i1__g.162513, TRINITY_DN85198_c12_g1_i1__g.166181, TRINITY_DN85201_c3_g3_i1__g.166217, TRINITY_DN85371_c5_g3_i6__g.168831, TRINITY_DN87102_c2_g2_i2__g.195857, TRINITY_DN87189_c1_g1_i1__g.196981, TRINITY_DN87270_c5_g1_i1__g.198215, TRI…	Fungia_scutaria_11010, Fungia_scutaria_11142, Fungia_scutaria_11986, Fungia_scutaria_12637, Fungia_scutaria_12855, Fungia_scutaria_13009, Fungia_scutaria_15238, Fungia_scutaria_18504, Fungia_scutaria_19367, Fungia_scutaria_22531, Fungia_scutaria_26295, Fungia_scutaria_29203, Fungia_scutaria_29204, Fungia_scutaria_29689, Fungia_scutaria_30153, Fungia_scutaria_30634, Fungia_scutaria_34510, Fungia_s…	TRINITY_DN12952_c0_g1_i1__g.1541, TRINITY_DN19285_c0_g1_i2__g.7159, TRINITY_DN24381_c0_g1_i1__g.10756, TRINITY_DN28583_c0_g1_i1__g.17870, TRINITY_DN44407_c0_g1_i1__g.66132, TRINITY_DN47353_c0_g2_i2__g.89010, TRINITY_DN47626_c3_g2_i2__g.92954, TRINITY_DN48423_c4_g5_i1__g.106795, TRINITY_DN48934_c4_g1_i2__g.116126, TRINITY_DN49677_c1_g2_i1__g.129900, TRINITY_DN49677_c1_g6_i1__g.129913, TRINITY_DN49…	gasp1.m1b.17190.m1, gasp1.m1b.31850.m1, gasp1.m1b.8676.m1, gasp1.m3.11907.m1, gasp1.m3.1235.m1, gasp1.m3.12878.m1, gasp1.m3.12879.m1, gasp1.m3.12880.m1, gasp1.m3.12882.m1, gasp1.m3.12883.m1, gasp1.m3.12884.m1, gasp1.m3.12889.m1, gasp1.m3.12890.m1, gasp1.m3.12895.m1, gasp1.m3.12897.m1, gasp1.m3.12899.m1, gasp1.m3.14225.m1, gasp1.m3.16243.m1, gasp1.m3.16882.m1, gasp1.m3.18985.m1, gasp1.m3.18987.m1,…	TRINITY_DN15474_c0_g2_i1__g.18187, TRINITY_DN48539_c0_g2_i1__g.44663, TRINITY_DN59755_c0_g2_i1__g.67617, TRINITY_DN68984_c0_g1_i1__g.108966, TRINITY_DN69758_c0_g1_i3__g.115419, TRINITY_DN71465_c2_g2_i1__g.145792, TRINITY_DN72627_c6_g1_i4__g.167863, TRINITY_DN72646_c1_g6_i1__g.168326, TRINITY_DN72746_c1_g1_i1__g.170269, TRINITY_DN73106_c2_g1_i2__g.176684, TRINITY_DN73309_c4_g1_i1__g.180327, TRINIT…	TRINITY_DN174789_c0_g1_i1__g.25675, TRINITY_DN238401_c7_g2_i1__g.187374, TRINITY_DN239713_c4_g1_i2__g.202841, TRINITY_DN239738_c0_g2_i1__g.203110, TRINITY_DN239738_c0_g4_i1__g.203122, TRINITY_DN241450_c3_g2_i1__g.228152, TRINITY_DN241450_c3_g7_i1__g.228156, TRINITY_DN241922_c4_g7_i1__g.235738, TRINITY_DN242068_c2_g3_i1__g.237976, TRINITY_DN242300_c5_g1_i3__g.241815, TRINITY_DN242300_c5_g2_i1__g.2…	TRINITY_DN144380_c0_g1_i1__g.60531, TRINITY_DN154943_c0_g1_i2__g.91477, TRINITY_DN161230_c0_g1_i2__g.118044, TRINITY_DN163746_c0_g1_i1__g.132265, TRINITY_DN164464_c0_g2_i1__g.136555, TRINITY_DN165874_c0_g1_i1__g.146685, TRINITY_DN166964_c0_g1_i1__g.156135, TRINITY_DN168728_c1_g1_i1__g.177002, TRINITY_DN168728_c1_g3_i1__g.177009, TRINITY_DN169461_c0_g1_i5__g.187506, TRINITY_DN169886_c0_g3_i1__g.19…	TRINITY_DN17039_c0_g1_i1__g.4563, TRINITY_DN35373_c0_g1_i2__g.40329, TRINITY_DN42346_c0_g1_i2__g.81947, TRINITY_DN42346_c0_g2_i1__g.81950, TRINITY_DN42491_c0_g1_i5__g.84854, TRINITY_DN42640_c5_g1_i1__g.87508, TRINITY_DN43481_c3_g2_i3__g.105063, TRINITY_DN43495_c6_g1_i1__g.105388, TRINITY_DN43495_c6_g3_i2__g.105391, TRINITY_DN43687_c5_g2_i1__g.108804, TRINITY_DN43802_c4_g1_i1__g.111121, TRINITY_DN…	Montastraea_cavernosa_102865, Montastraea_cavernosa_102868, Montastraea_cavernosa_102881, Montastraea_cavernosa_105873, Montastraea_cavernosa_110219, Montastraea_cavernosa_113049, Montastraea_cavernosa_113887, Montastraea_cavernosa_115519, Montastraea_cavernosa_118278, Montastraea_cavernosa_17855, Montastraea_cavernosa_24780, Montastraea_cavernosa_24874, Montastraea_cavernosa_25687, Montastraea_c…	TRINITY_DN38995_c0_g1_i1__g.37448, TRINITY_DN51260_c0_g1_i1__g.99363, TRINITY_DN51551_c0_g1_i6__g.102758, TRINITY_DN51774_c0_g1_i1__g.106401, TRINITY_DN52254_c0_g1_i1__g.112842, TRINITY_DN52918_c1_g1_i2__g.122867, TRINITY_DN53860_c1_g1_i4__g.137514, TRINITY_DN53860_c1_g2_i1__g.137516, TRINITY_DN54021_c5_g1_i2__g.139835, TRINITY_DN54183_c1_g1_i5__g.142357, TRINITY_DN54786_c2_g1_i1__g.150836, TRINI…	Nematostella_vectensis_10416, Nematostella_vectensis_10418, Nematostella_vectensis_10488, Nematostella_vectensis_10610, Nematostella_vectensis_10720, Nematostella_vectensis_11024, Nematostella_vectensis_11101, Nematostella_vectensis_11133, Nematostella_vectensis_11148, Nematostella_vectensis_11180, Nematostella_vectensis_11275, Nematostella_vectensis_11290, Nematostella_vectensis_11340, Nematoste…	TRINITY_DN46245_c0_g1_i2__g.37979, TRINITY_DN70522_c0_g1_i2__g.164827, TRINITY_DN70812_c5_g1_i1__g.168649, TRINITY_DN70915_c5_g1_i2__g.170070, TRINITY_DN71303_c0_g1_i1__g.174176, TRINITY_DN71303_c0_g2_i1__g.174177, TRINITY_DN74485_c1_g1_i5__g.207889, TRINITY_DN74783_c5_g2_i5__g.210704, TRINITY_DN75551_c1_g2_i2__g.218236, TRINITY_DN79571_c3_g1_i1__g.256975, TRINITY_DN80792_c0_g1_i16__g.268111, TRI…	TRINITY_DN102595_c0_g1_i1__g.1431, TRINITY_DN103696_c0_g1_i1__g.2050, TRINITY_DN103900_c0_g1_i1__g.2158, TRINITY_DN124922_c0_g1_i1__g.10438, TRINITY_DN12954_c0_g1_i1__g.12454, TRINITY_DN133070_c0_g1_i1__g.13406, TRINITY_DN14987_c0_g1_i1__g.15405, TRINITY_DN17447_c0_g1_i1__g.17270, TRINITY_DN22005_c0_g1_i1__g.20934, TRINITY_DN22005_c0_g2_i1__g.20935, TRINITY_DN26933_c0_g1_i1__g.25783, TRINITY_DN26…	pdam_00000363-RA, pdam_00000364-RA, pdam_00000641-RA, pdam_00000643-RA, pdam_00000644-RA, pdam_00000667-RA, pdam_00000978-RA, pdam_00001207-RA, pdam_00001402-RA, pdam_00001410-RA, pdam_00001411-RA, pdam_00001529-RA, pdam_00003447-RA, pdam_00003968-RA, pdam_00004576-RA, pdam_00005407-RA, pdam_00006318-RA, pdam_00006319-RA, pdam_00009924-RA, pdam_00009931-RA, pdam_00010502-RA, pdam_00010735-RA, pda…	Porites_australiensis_10092, Porites_australiensis_10904, Porites_australiensis_11699, Porites_australiensis_13368, Porites_australiensis_14355, Porites_australiensis_14820, Porites_australiensis_14852, Porites_australiensis_15879, Porites_australiensis_17829, Porites_australiensis_18271, Porites_australiensis_19598, Porites_australiensis_21135, Porites_australiensis_21304, Porites_australiensis_…	TRINITY_DN118155_c0_g1_i1__g.8762, TRINITY_DN118755_c0_g1_i1__g.9235, TRINITY_DN131879_c0_g1_i1__g.15856, TRINITY_DN138983_c0_g1_i1__g.18227, TRINITY_DN44990_c0_g1_i1__g.41359, TRINITY_DN47018_c0_g1_i1__g.45872, TRINITY_DN55573_c0_g1_i1__g.64972, TRINITY_DN59621_c0_g1_i1__g.77093, TRINITY_DN63530_c0_g1_i3__g.95325, TRINITY_DN63721_c0_g1_i1__g.96269, TRINITY_DN64390_c0_g2_i1__g.100465, TRINITY_DN6…	TRINITY_DN115166_c0_g2_i1__g.12761, TRINITY_DN129514_c0_g1_i1__g.34457, TRINITY_DN133540_c0_g1_i1__g.45861, TRINITY_DN136439_c0_g1_i2__g.61859, TRINITY_DN136880_c4_g4_i1__g.66263, TRINITY_DN137035_c1_g3_i2__g.67859, TRINITY_DN137059_c3_g7_i1__g.68076, TRINITY_DN137678_c0_g1_i3__g.75321, TRINITY_DN138301_c0_g2_i2__g.82293, TRINITY_DN138716_c6_g1_i1__g.87440, TRINITY_DN139876_c6_g2_i1__g.101157, TR…	TRINITY_DN107165_c0_g1_i1__g.12060, TRINITY_DN132224_c0_g6_i1__g.78500, TRINITY_DN137780_c3_g1_i2__g.117194, TRINITY_DN139057_c0_g4_i2__g.134493, TRINITY_DN139057_c0_g6_i4__g.134499, TRINITY_DN140440_c5_g1_i1__g.155477, TRINITY_DN140665_c2_g1_i1__g.159240, TRINITY_DN141783_c3_g2_i15__g.178401, TRINITY_DN141865_c1_g1_i4__g.179724, TRINITY_DN141865_c3_g1_i3__g.179738, TRINITY_DN142143_c9_g1_i1__g.1…
OG0000017	TRINITY_DN18027_c0_g1_i1__g.7851, TRINITY_DN39265_c0_g1_i19__g.86682, TRINITY_DN39265_c0_g4_i1__g.86693, TRINITY_DN40278_c0_g1_i1__g.97433, TRINITY_DN40278_c0_g2_i5__g.97443, TRINITY_DN40457_c2_g2_i2__g.99892, TRINITY_DN40457_c2_g3_i11__g.99895, TRINITY_DN40457_c2_g4_i3__g.99906, TRINITY_DN40887_c7_g1_i2__g.106402, TRINITY_DN41394_c1_g1_i5__g.114708, TRINITY_DN41394_c1_g6_i1__g.114724, TRINITY_DN…	Acropora_millepora_12680, Acropora_millepora_13388, Acropora_millepora_17591, Acropora_millepora_17839, Acropora_millepora_18504, Acropora_millepora_18505, Acropora_millepora_18615, Acropora_millepora_18939, Acropora_millepora_19066, Acropora_millepora_19276, Acropora_millepora_20095, Acropora_millepora_20096, Acropora_millepora_20191, Acropora_millepora_21893, Acropora_millepora_21894, Acropora_…	evm.utg27.65, evm.utg29893.11, evm.utg29893.6, evm.utg324.147, evm.utg324.147.1.5c22ef27, evm.utg324.149, evm.utg407.9				TRINITY_DN104825_c0_g1_i2__g.1456, TRINITY_DN112175_c0_g1_i1__g.3820, TRINITY_DN118033_c0_g1_i1__g.6795, TRINITY_DN125184_c0_g1_i2__g.9466, TRINITY_DN139498_c0_g1_i1__g.17230, TRINITY_DN145745_c0_g1_i2__g.21375, TRINITY_DN146437_c0_g1_i2__g.21956, TRINITY_DN152329_c0_g1_i1__g.26365, TRINITY_DN155800_c0_g2_i4__g.29461, TRINITY_DN158026_c0_g1_i1__g.32072, TRINITY_DN160929_c1_g1_i1__g.34894, TRINITY…		TRINITY_DN82877_c0_g1_i7__g.131740, TRINITY_DN82877_c0_g3_i1__g.131744, TRINITY_DN82877_c0_g5_i1__g.131748, TRINITY_DN83497_c0_g1_i22__g.140410, TRINITY_DN83847_c0_g1_i15__g.146052, TRINITY_DN84128_c0_g1_i4__g.150069, TRINITY_DN84128_c0_g2_i4__g.150071, TRINITY_DN84347_c0_g1_i1__g.153542, TRINITY_DN84347_c0_g3_i1__g.153544, TRINITY_DN84347_c0_g4_i1__g.153546, TRINITY_DN84347_c0_g5_i1__g.153552, T…	Fungia_scutaria_15952, Fungia_scutaria_16536, Fungia_scutaria_17584, Fungia_scutaria_176743, Fungia_scutaria_176745, Fungia_scutaria_19314, Fungia_scutaria_23259, Fungia_scutaria_23276, Fungia_scutaria_30119, Fungia_scutaria_30736, Fungia_scutaria_32226, Fungia_scutaria_40604, Fungia_scutaria_40620, Fungia_scutaria_40636, Fungia_scutaria_40640, Fungia_scutaria_40645, Fungia_scutaria_40650, Fungia…	TRINITY_DN46858_c0_g1_i14__g.83666, TRINITY_DN47829_c0_g1_i42__g.96302, TRINITY_DN48766_c1_g2_i1__g.113063, TRINITY_DN48922_c0_g1_i7__g.115905, TRINITY_DN48922_c0_g2_i2__g.115908, TRINITY_DN49219_c0_g2_i1__g.121139, TRINITY_DN49219_c0_g4_i1__g.121142, TRINITY_DN49315_c2_g2_i4__g.122958, TRINITY_DN49315_c2_g3_i1__g.122959, TRINITY_DN53026_c3_g3_i8__g.193225, TRINITY_DN54969_c0_g1_i1__g.231946, TRI…	gasp1.m1b.24367.m1, gasp1.m1b.26718.m1, gasp1.m1b.6463.m1, gasp1.m3.12751.m1, gasp1.m3.12752.m1, gasp1.m3.12759.m1, gasp1.m3.16959.m1, gasp1.m3.1961.m1, gasp1.m3.1968.m1, gasp1.m3.20431.m1, gasp1.m3.23338.m1, gasp1.m3.23342.m1, gasp1.m3.23346.m1, gasp1.m3.23765.m1, gasp1.m3.23766.m1, gasp1.m3.28480.m1, gasp1.m3.28609.m1, gasp1.m3.29011.m1, gasp1.m3.29188.m1, gasp1.m3.2955.m1, gasp1.m3.2956.m1, ga…	TRINITY_DN133666_c0_g1_i1__g.15937, TRINITY_DN69640_c0_g1_i4__g.114383, TRINITY_DN70404_c4_g12_i1__g.124878, TRINITY_DN70404_c4_g3_i1__g.124884, TRINITY_DN71694_c3_g2_i2__g.150746, TRINITY_DN73097_c2_g1_i3__g.176461, TRINITY_DN74068_c0_g11_i1__g.194120, TRINITY_DN75813_c2_g1_i4__g.227115, TRINITY_DN75813_c2_g3_i2__g.227117, TRINITY_DN77795_c2_g2_i4__g.264567, TRINITY_DN78132_c0_g1_i2__g.270884, T…	TRINITY_DN228064_c0_g2_i1__g.128166, TRINITY_DN239812_c1_g1_i3__g.204228, TRINITY_DN241255_c0_g1_i1__g.225214, TRINITY_DN241255_c0_g2_i1__g.225215, TRINITY_DN242437_c1_g1_i6__g.243855, TRINITY_DN242437_c1_g2_i4__g.243861, TRINITY_DN242927_c7_g7_i1__g.251861, TRINITY_DN243188_c0_g1_i1__g.256295, TRINITY_DN244816_c2_g1_i2__g.283198, TRINITY_DN246476_c0_g1_i8__g.312816, TRINITY_DN247199_c1_g12_i1__g…	TRINITY_DN168573_c6_g2_i3__g.174976, TRINITY_DN169573_c1_g2_i2__g.189334, TRINITY_DN170244_c0_g2_i2__g.199004, TRINITY_DN170244_c0_g3_i2__g.199012, TRINITY_DN171207_c0_g1_i6__g.212367, TRINITY_DN171207_c0_g3_i3__g.212370, TRINITY_DN171415_c2_g2_i3__g.215167, TRINITY_DN171415_c2_g6_i1__g.215172, TRINITY_DN171415_c3_g1_i1__g.215173, TRINITY_DN171957_c1_g1_i14__g.222713, TRINITY_DN171957_c1_g2_i1__g…	TRINITY_DN31689_c0_g1_i1__g.29019, TRINITY_DN43047_c5_g1_i11__g.95780, TRINITY_DN43111_c1_g2_i3__g.97214, TRINITY_DN43874_c2_g2_i2__g.112511, TRINITY_DN43879_c0_g1_i1__g.112616, TRINITY_DN43879_c0_g2_i3__g.112620, TRINITY_DN43879_c1_g1_i13__g.112629, TRINITY_DN44325_c1_g1_i18__g.121540, TRINITY_DN44372_c2_g1_i2__g.122557, TRINITY_DN44372_c4_g3_i1__g.122569, TRINITY_DN44865_c0_g1_i4__g.132368, TRI…	Montastraea_cavernosa_101899, Montastraea_cavernosa_105568, Montastraea_cavernosa_12592, Montastraea_cavernosa_42012, Montastraea_cavernosa_45921, Montastraea_cavernosa_55783, Montastraea_cavernosa_55786, Montastraea_cavernosa_55799, Montastraea_cavernosa_55802, Montastraea_cavernosa_55804, Montastraea_cavernosa_55806, Montastraea_cavernosa_55807, Montastraea_cavernosa_55813, Montastraea_cavernos…	TRINITY_DN50784_c0_g1_i16__g.93990, TRINITY_DN51269_c0_g1_i8__g.99466, TRINITY_DN51930_c3_g2_i3__g.108573, TRINITY_DN51981_c1_g1_i2__g.109148, TRINITY_DN51981_c2_g1_i7__g.109160, TRINITY_DN52025_c2_g1_i5__g.109765, TRINITY_DN52105_c1_g1_i8__g.110965, TRINITY_DN52150_c1_g4_i2__g.111592, TRINITY_DN52313_c1_g1_i1__g.113656, TRINITY_DN52350_c1_g1_i2__g.114213, TRINITY_DN52937_c0_g1_i16__g.123158, TRI…	Nematostella_vectensis_21103, Nematostella_vectensis_21464	TRINITY_DN66875_c0_g1_i8__g.113359, TRINITY_DN66875_c0_g2_i1__g.113360, TRINITY_DN68136_c1_g2_i6__g.131696, TRINITY_DN68136_c1_g3_i1__g.131698, TRINITY_DN68136_c1_g4_i1__g.131699, TRINITY_DN68136_c1_g5_i1__g.131701, TRINITY_DN68136_c1_g8_i1__g.131702, TRINITY_DN68358_c0_g1_i20__g.135331, TRINITY_DN68737_c1_g1_i24__g.141107, TRINITY_DN68748_c2_g5_i1__g.141326, TRINITY_DN68941_c0_g1_i12__g.143933, …	TRINITY_DN106684_c0_g1_i1__g.3426, TRINITY_DN113325_c0_g1_i1__g.5523, TRINITY_DN115031_c0_g1_i1__g.6585, TRINITY_DN13908_c0_g1_i1__g.14025, TRINITY_DN26907_c0_g1_i1__g.25744, TRINITY_DN26907_c0_g2_i1__g.25746, TRINITY_DN33052_c0_g2_i1__g.35572, TRINITY_DN39241_c0_g1_i1__g.46521, TRINITY_DN41378_c0_g1_i1__g.51095, TRINITY_DN41378_c0_g2_i1__g.51096, TRINITY_DN41749_c0_g1_i1__g.51931, TRINITY_DN4174…	pdam_00011047-RA, pdam_00012703-RA, pdam_00016382-RA, pdam_00016761-RA, pdam_00017283-RA, pdam_00020116-RA, pdam_00021822-RA, pdam_00021824-RA, pdam_00021825-RA, pdam_00022135-RA, pdam_00023354-RA, pdam_00023355-RA, pdam_00024757-RA, pdam_00024758-RA, pdam_00024797-RA, pdam_00025933-RA, pdam_00025944-RA, pdam_00026055-RA	Porites_australiensis_153197, Porites_australiensis_17670, Porites_australiensis_23926, Porites_australiensis_28288, Porites_australiensis_28716, Porites_australiensis_30688, Porites_australiensis_32052, Porites_australiensis_32176, Porites_australiensis_32267, Porites_australiensis_32962, Porites_australiensis_33108, Porites_australiensis_34295, Porites_australiensis_4093, Porites_australiensis_…	TRINITY_DN253_c0_g1_i1__g.26469, TRINITY_DN25859_c0_g1_i1__g.26728, TRINITY_DN43709_c0_g1_i1__g.40074, TRINITY_DN61901_c0_g1_i1__g.86790, TRINITY_DN62387_c1_g2_i1__g.89350, TRINITY_DN62387_c1_g3_i2__g.89352, TRINITY_DN62458_c0_g1_i3__g.89664, TRINITY_DN65352_c0_g1_i2__g.108381, TRINITY_DN65352_c0_g2_i1__g.108383, TRINITY_DN65352_c0_g3_i1__g.108384, TRINITY_DN65352_c0_g4_i1__g.108385, TRINITY_DN65…	TRINITY_DN130450_c0_g1_i1__g.36880, TRINITY_DN136542_c1_g2_i3__g.62704, TRINITY_DN136542_c1_g3_i2__g.62707, TRINITY_DN136851_c0_g1_i2__g.65812, TRINITY_DN136851_c0_g2_i4__g.65817, TRINITY_DN136947_c6_g1_i1__g.66918, TRINITY_DN138782_c1_g1_i1__g.88205, TRINITY_DN139660_c0_g1_i1__g.98310, TRINITY_DN140669_c0_g1_i14__g.110868, TRINITY_DN140669_c0_g2_i1__g.110880, TRINITY_DN142386_c1_g1_i2__g.133684,…	TRINITY_DN124534_c0_g1_i1__g.49151, TRINITY_DN140224_c0_g1_i1__g.152334, TRINITY_DN140224_c1_g1_i1__g.152337, TRINITY_DN140224_c1_g2_i5__g.152342, TRINITY_DN140651_c0_g2_i7__g.159030, TRINITY_DN141627_c1_g1_i8__g.175742, TRINITY_DN141627_c1_g3_i2__g.175751, TRINITY_DN145116_c2_g7_i2__g.237407, TRINITY_DN147272_c0_g3_i1__g.280504, TRINITY_DN147272_c0_g5_i1__g.280508, TRINITY_DN147983_c3_g1_i1__g.2…
OG0000018	TRINITY_DN11516_c0_g1_i1__g.1265, TRINITY_DN19667_c0_g2_i1__g.10869, TRINITY_DN3007_c0_g1_i1__g.37618, TRINITY_DN3007_c0_g2_i1__g.37619, TRINITY_DN33545_c0_g1_i1__g.51462, TRINITY_DN41334_c3_g2_i1__g.113480, TRINITY_DN41334_c3_g3_i1__g.113481, TRINITY_DN43136_c0_g1_i12__g.147255, TRINITY_DN44106_c6_g5_i1__g.165480, TRINITY_DN45457_c2_g1_i1__g.192482, TRINITY_DN45500_c0_g1_i1__g.193146, TRINITY_DN…	Acropora_millepora_12449, Acropora_millepora_13018, Acropora_millepora_1395, Acropora_millepora_16299, Acropora_millepora_17448, Acropora_millepora_21785, Acropora_millepora_22287, Acropora_millepora_23058, Acropora_millepora_23561, Acropora_millepora_23616, Acropora_millepora_23853, Acropora_millepora_23919, Acropora_millepora_24719, Acropora_millepora_26364, Acropora_millepora_27178, Acropora_m…	evm.utg10041.22, evm.utg1024.16, evm.utg10385.10, evm.utg109.49, evm.utg1101.1, evm.utg111617.2, evm.utg111617.3, evm.utg1253.49, evm.utg1253.71, evm.utg12551.19, evm.utg12551.20, evm.utg14021.4, evm.utg14021.5, evm.utg1463.24, evm.utg1465.62, evm.utg14923.2, evm.utg15164.9, evm.utg1565.86, evm.utg1721.11, evm.utg1721.12, evm.utg1734.27, evm.utg17612.28, evm.utg1828.13, evm.utg1828.14, evm.utg195…	AIPGENE10399, AIPGENE10945, AIPGENE11062, AIPGENE11151, AIPGENE13326, AIPGENE14194, AIPGENE14202, AIPGENE15555, AIPGENE16338, AIPGENE16805, AIPGENE18332, AIPGENE19557, AIPGENE20490, AIPGENE20887, AIPGENE21519, AIPGENE21784, AIPGENE21816, AIPGENE21839, AIPGENE21845, AIPGENE2240, AIPGENE22749, AIPGENE22949, AIPGENE22991, AIPGENE23169, AIPGENE23176, AIPGENE23435, AIPGENE25038, AIPGENE25040, AIPGENE2…	KXJ05017.1, KXJ05744.1, KXJ05751.1, KXJ06685.1, KXJ06971.1, KXJ07078.1, KXJ07127.1, KXJ07370.1, KXJ07721.1, KXJ08153.1, KXJ08297.1, KXJ08847.1, KXJ09202.1, KXJ09208.1, KXJ09424.1, KXJ09453.1, KXJ09466.1, KXJ09598.1, KXJ09737.1, KXJ09858.1, KXJ09989.1, KXJ10155.1, KXJ11319.1, KXJ11337.1, KXJ11468.1, KXJ11476.1, KXJ11521.1, KXJ13525.1, KXJ13772.1, KXJ14673.1, KXJ15225.1, KXJ15498.1, KXJ15505.1, KXJ…	Amphimedon_queenslandica_10195, Amphimedon_queenslandica_10308, Amphimedon_queenslandica_1141, Amphimedon_queenslandica_11490, Amphimedon_queenslandica_11632, Amphimedon_queenslandica_11699, Amphimedon_queenslandica_11718, Amphimedon_queenslandica_12326, Amphimedon_queenslandica_1250, Amphimedon_queenslandica_125834, Amphimedon_queenslandica_12865, Amphimedon_queenslandica_13184, Amphimedon_queen…	TRINITY_DN132719_c0_g1_i1__g.13483, TRINITY_DN138274_c0_g1_i1__g.16371, TRINITY_DN152013_c0_g1_i1__g.26130, TRINITY_DN159446_c0_g1_i1__g.33446, TRINITY_DN163817_c0_g1_i1__g.38223, TRINITY_DN173110_c0_g1_i1__g.51837, TRINITY_DN174924_c0_g1_i1__g.55050, TRINITY_DN185886_c0_g1_i1__g.78448, TRINITY_DN188564_c0_g1_i1__g.85872, TRINITY_DN194335_c1_g2_i1__g.104891, TRINITY_DN199630_c0_g1_i4__g.125212, T…	Ephydatia_muelleri_10094, Ephydatia_muelleri_11607, Ephydatia_muelleri_11729, Ephydatia_muelleri_120530, Ephydatia_muelleri_12484, Ephydatia_muelleri_14210, Ephydatia_muelleri_14757, Ephydatia_muelleri_15212, Ephydatia_muelleri_15213, Ephydatia_muelleri_16536, Ephydatia_muelleri_16710, Ephydatia_muelleri_16712, Ephydatia_muelleri_17310, Ephydatia_muelleri_17697, Ephydatia_muelleri_18131, Ephydati…	TRINITY_DN112834_c0_g1_i1__g.5633, TRINITY_DN123767_c0_g1_i1__g.10786, TRINITY_DN124700_c0_g1_i1__g.11120, TRINITY_DN132132_c0_g1_i1__g.13371, TRINITY_DN58294_c0_g1_i1__g.49973, TRINITY_DN61662_c0_g2_i1__g.56524, TRINITY_DN72087_c0_g1_i1__g.77833, TRINITY_DN72087_c0_g4_i1__g.77835, TRINITY_DN73018_c0_g1_i2__g.80055, TRINITY_DN75377_c0_g1_i1__g.88175, TRINITY_DN75830_c1_g1_i2__g.89833, TRINITY_DN8…	Fungia_scutaria_11098, Fungia_scutaria_176793, Fungia_scutaria_18883, Fungia_scutaria_22663, Fungia_scutaria_23339, Fungia_scutaria_23454, Fungia_scutaria_23458, Fungia_scutaria_23671, Fungia_scutaria_29163, Fungia_scutaria_31901, Fungia_scutaria_3348, Fungia_scutaria_37498, Fungia_scutaria_38458, Fungia_scutaria_5031, Fungia_scutaria_52950, Fungia_scutaria_67182, Fungia_scutaria_69857, Fungia_sc…	TRINITY_DN14222_c0_g1_i2__g.2601, TRINITY_DN20627_c0_g1_i2__g.8387, TRINITY_DN25566_c0_g1_i1__g.12751, TRINITY_DN34341_c0_g1_i2__g.29560, TRINITY_DN39048_c0_g2_i1__g.43028, TRINITY_DN47463_c0_g1_i4__g.90312, TRINITY_DN47977_c3_g1_i1__g.98672, TRINITY_DN48090_c7_g4_i3__g.100651, TRINITY_DN48557_c3_g1_i1__g.109335, TRINITY_DN48694_c2_g3_i2__g.111859, TRINITY_DN48892_c1_g2_i1__g.115323, TRINITY_DN50…	gasp1.m1b.1137.m1, gasp1.m1b.14053.m1, gasp1.m1b.1658.m1, gasp1.m1b.16740.m1, gasp1.m1b.18805.m1, gasp1.m1b.19610.m1, gasp1.m1b.22114.m1, gasp1.m1b.24625.m1, gasp1.m1b.28605.m1, gasp1.m1b.30384.m1, gasp1.m1b.31941.m1, gasp1.m1b.33945.m1, gasp1.m1b.34905.m1, gasp1.m1b.35054.m1, gasp1.m1b.36223.m1, gasp1.m1b.37855.m1, gasp1.m1b.41977.m1, gasp1.m1b.43905.m1, gasp1.m1b.44191.m1, gasp1.m1b.44457.m1, g…	TRINITY_DN12027_c0_g1_i1__g.9644, TRINITY_DN134402_c0_g1_i1__g.16177, TRINITY_DN17950_c0_g1_i1__g.19660, TRINITY_DN25529_c0_g2_i1__g.23850, TRINITY_DN45390_c0_g2_i1__g.38297, TRINITY_DN47308_c0_g1_i1__g.42330, TRINITY_DN50868_c0_g1_i1__g.48340, TRINITY_DN54223_c0_g1_i1__g.53407, TRINITY_DN54754_c0_g1_i1__g.54396, TRINITY_DN54993_c0_g1_i1__g.55008, TRINITY_DN56790_c0_g3_i1__g.60122, TRINITY_DN5702…	TRINITY_DN173539_c0_g1_i1__g.24064, TRINITY_DN181611_c0_g1_i1__g.34613, TRINITY_DN185766_c0_g1_i1__g.40998, TRINITY_DN187546_c0_g1_i1__g.43384, TRINITY_DN220369_c0_g1_i1__g.102432, TRINITY_DN228636_c0_g1_i1__g.130228, TRINITY_DN239853_c1_g1_i5__g.204794, TRINITY_DN240120_c5_g1_i2__g.208610, TRINITY_DN240801_c4_g1_i1__g.218396, TRINITY_DN242065_c0_g1_i1__g.237900, TRINITY_DN242824_c7_g4_i1__g.2499…	TRINITY_DN135053_c0_g1_i2__g.41109, TRINITY_DN170575_c2_g2_i1__g.203506, TRINITY_DN174043_c1_g2_i2__g.252851, TRINITY_DN174428_c4_g1_i7__g.257923, TRINITY_DN178116_c0_g1_i4__g.312736, TRINITY_DN180177_c2_g2_i1__g.345543, TRINITY_DN180353_c2_g1_i13__g.348396, TRINITY_DN262356_c0_g1_i1__g.403803, TRINITY_DN297356_c0_g1_i1__g.419545, TRINITY_DN318737_c0_g1_i1__g.426425, TRINITY_DN7111_c0_g1_i2__g.45…	TRINITY_DN23526_c1_g1_i1__g.11801, TRINITY_DN31769_c0_g1_i1__g.29256, TRINITY_DN43925_c0_g2_i1__g.113282, TRINITY_DN44291_c0_g1_i1__g.121037, TRINITY_DN45178_c2_g5_i1__g.138324, TRINITY_DN45965_c0_g10_i1__g.153953, TRINITY_DN49367_c1_g1_i2__g.221430, TRINITY_DN49838_c1_g2_i1__g.231620, TRINITY_DN49949_c1_g4_i2__g.234351, TRINITY_DN50330_c4_g1_i1__g.242280, TRINITY_DN50647_c5_g2_i2__g.248568, TRIN…	Montastraea_cavernosa_1022, Montastraea_cavernosa_112363, Montastraea_cavernosa_112364, Montastraea_cavernosa_113243, Montastraea_cavernosa_114842, Montastraea_cavernosa_114844, Montastraea_cavernosa_116529, Montastraea_cavernosa_12927, Montastraea_cavernosa_13877, Montastraea_cavernosa_13917, Montastraea_cavernosa_16750, Montastraea_cavernosa_19026, Montastraea_cavernosa_23089, Montastraea_caver…	TRINITY_DN10000_c0_g1_i1__g.1, TRINITY_DN16058_c0_g1_i1__g.5144, TRINITY_DN17975_c0_g1_i1__g.6418, TRINITY_DN25006_c0_g1_i1__g.11104, TRINITY_DN34387_c0_g1_i1__g.25260, TRINITY_DN35880_c0_g1_i2__g.28866, TRINITY_DN36626_c0_g1_i1__g.30415, TRINITY_DN3916_c0_g1_i1__g.37852, TRINITY_DN41887_c0_g1_i1__g.46126, TRINITY_DN421_c0_g2_i1__g.47350, TRINITY_DN47129_c0_g1_i2__g.67801, TRINITY_DN48623_c0_g2_i…	Nematostella_vectensis_10894, Nematostella_vectensis_11826, Nematostella_vectensis_13368, Nematostella_vectensis_1413, Nematostella_vectensis_1481, Nematostella_vectensis_19496, Nematostella_vectensis_3710, Nematostella_vectensis_5371, Nematostella_vectensis_9031	TRINITY_DN120560_c0_g1_i1__g.5927, TRINITY_DN124300_c0_g1_i1__g.6901, TRINITY_DN52637_c0_g1_i1__g.52968, TRINITY_DN65592_c0_g1_i4__g.101456, TRINITY_DN65592_c0_g2_i1__g.101457, TRINITY_DN69800_c1_g2_i1__g.156124, TRINITY_DN69890_c1_g1_i8__g.157103, TRINITY_DN71173_c3_g1_i2__g.172852, TRINITY_DN72186_c1_g4_i2__g.184404, TRINITY_DN73632_c4_g1_i1__g.199617, TRINITY_DN74036_c8_g1_i3__g.203543, TRINIT…	TRINITY_DN12028_c0_g2_i1__g.8627, TRINITY_DN121664_c0_g1_i1__g.8963, TRINITY_DN126632_c0_g1_i1__g.11311, TRINITY_DN45829_c0_g2_i1__g.62994, TRINITY_DN46674_c0_g1_i1__g.65599, TRINITY_DN53001_c0_g1_i1__g.88407, TRINITY_DN53001_c0_g4_i1__g.88418, TRINITY_DN53001_c0_g7_i1__g.88425, TRINITY_DN57198_c0_g2_i5__g.109350, TRINITY_DN58890_c1_g1_i1__g.120402, TRINITY_DN60970_c0_g1_i1__g.137266, TRINITY_DN6…	pdam_00006873-RA, pdam_00006874-RA, pdam_00017262-RA, pdam_00018017-RA, pdam_00020922-RA, pdam_00024155-RA, pdam_00024156-RA, pdam_00024246-RA	Porites_australiensis_14271, Porites_australiensis_18974, Porites_australiensis_24645, Porites_australiensis_25525, Porites_australiensis_27308, Porites_australiensis_27785, Porites_australiensis_28237, Porites_australiensis_29775, Porites_australiensis_30537, Porites_australiensis_33216, Porites_australiensis_33280, Porites_australiensis_44304, Porites_australiensis_44305, Porites_australiensis_…	TRINITY_DN106577_c0_g1_i1__g.2979, TRINITY_DN111485_c0_g1_i1__g.5662, TRINITY_DN136714_c0_g1_i1__g.17706, TRINITY_DN17405_c0_g1_i1__g.19882, TRINITY_DN31557_c0_g1_i1__g.30023, TRINITY_DN45564_c0_g1_i1__g.42589, TRINITY_DN45959_c0_g1_i1__g.43515, TRINITY_DN47415_c0_g1_i2__g.46704, TRINITY_DN52719_c0_g1_i1__g.57445, TRINITY_DN55450_c0_g1_i1__g.64496, TRINITY_DN56031_c0_g1_i1__g.66377, TRINITY_DN576…	TRINITY_DN141691_c3_g1_i4__g.124541, TRINITY_DN143254_c0_g3_i4__g.146549, TRINITY_DN143803_c5_g1_i2__g.154235, TRINITY_DN144708_c1_g5_i2__g.166405, TRINITY_DN145404_c1_g7_i1__g.176355, TRINITY_DN145559_c3_g1_i5__g.178682, TRINITY_DN145868_c1_g13_i1__g.183197, TRINITY_DN146825_c4_g1_i2__g.197975, TRINITY_DN146825_c4_g2_i1__g.197977, TRINITY_DN148972_c2_g2_i1__g.232767, TRINITY_DN155597_c0_g1_i1__g…	TRINITY_DN10315_c0_g1_i1__g.5719, TRINITY_DN126598_c0_g1_i2__g.56045, TRINITY_DN142010_c3_g1_i4__g.182071, TRINITY_DN142966_c4_g1_i1__g.198562, TRINITY_DN143194_c4_g1_i6__g.202466, TRINITY_DN143194_c4_g3_i1__g.202469, TRINITY_DN145952_c0_g2_i5__g.253852, TRINITY_DN146783_c1_g2_i1__g.270120, TRINITY_DN147643_c6_g1_i3__g.288505, TRINITY_DN148315_c0_g1_i1__g.303074, TRINITY_DN170592_c0_g1_i1__g.3268…
OG0000019	TRINITY_DN10245_c0_g1_i1__g.147, TRINITY_DN14470_c0_g2_i1__g.4177, TRINITY_DN2149_c0_g2_i1__g.14524, TRINITY_DN37180_c0_g1_i3__g.71369, TRINITY_DN40678_c0_g1_i1__g.103037, TRINITY_DN43175_c2_g6_i1__g.147801, TRINITY_DN43682_c0_g3_i2__g.157253, TRINITY_DN43770_c3_g1_i1__g.159206, TRINITY_DN44086_c2_g2_i2__g.165093, TRINITY_DN44660_c3_g1_i3__g.176247, TRINITY_DN44682_c0_g2_i1__g.176799, TRINITY_DN4…	Acropora_millepora_10406, Acropora_millepora_10499, Acropora_millepora_11590, Acropora_millepora_11726, Acropora_millepora_12704, Acropora_millepora_13130, Acropora_millepora_137, Acropora_millepora_13949, Acropora_millepora_14036, Acropora_millepora_15130, Acropora_millepora_16410, Acropora_millepora_16761, Acropora_millepora_16940, Acropora_millepora_17000, Acropora_millepora_19791, Acropora_mi…	evm.utg12889.6, evm.utg12889.6.1.5c22e9f8, evm.utg12889.6.2.5c22e9f8, evm.utg12889.6.2.5c22e9f8.1.5c278faf, evm.utg12889.6.3.5c22e9f8, evm.utg1455.31, evm.utg1455.31.1.5c22ead4, evm.utg1455.32, evm.utg1455.32.1.5c22ead5, evm.utg1663.46, evm.utg1819.3, evm.utg1819.3.1.5c22ec1a, evm.utg1910.84, evm.utg209.12, evm.utg234.128, evm.utg3019.10, evm.utg3499.3, evm.utg4907.50, evm.utg4907.50.1.5c22f186, …	AIPGENE10970, AIPGENE15077, AIPGENE17583, AIPGENE27750, AIPGENE5663, AIPGENE7897, AIPGENE8791, AIPGENE991	KXJ07849.1, KXJ07880.1, KXJ11937.1, KXJ12243.1, KXJ14461.1, KXJ19009.1, KXJ21074.1, KXJ27250.1, KXJ27305.1	Amphimedon_queenslandica_11567, Amphimedon_queenslandica_2265	TRINITY_DN105008_c0_g1_i1__g.1514, TRINITY_DN113708_c0_g1_i1__g.4498, TRINITY_DN121509_c0_g1_i1__g.8003, TRINITY_DN122660_c0_g1_i1__g.8353, TRINITY_DN144243_c0_g1_i2__g.20360, TRINITY_DN149642_c0_g1_i1__g.24278, TRINITY_DN156491_c0_g1_i1__g.30312, TRINITY_DN157547_c0_g1_i2__g.31521, TRINITY_DN158399_c0_g1_i1__g.32484, TRINITY_DN163597_c0_g1_i1__g.37838, TRINITY_DN167793_c0_g1_i1__g.43584, TRINITY…	Ephydatia_muelleri_17952, Ephydatia_muelleri_43	TRINITY_DN103808_c0_g1_i1__g.1508, TRINITY_DN121490_c0_g1_i1__g.9620, TRINITY_DN55828_c0_g2_i1__g.46728, TRINITY_DN58735_c0_g2_i1__g.50705, TRINITY_DN59090_c0_g2_i1__g.51491, TRINITY_DN65349_c0_g1_i1__g.62407, TRINITY_DN68146_c0_g1_i1__g.67693, TRINITY_DN72778_c0_g3_i1__g.79508, TRINITY_DN74341_c0_g1_i1__g.84718, TRINITY_DN75429_c0_g1_i1__g.88326, TRINITY_DN75832_c0_g2_i1__g.89839, TRINITY_DN7731…	Fungia_scutaria_1223, Fungia_scutaria_12741, Fungia_scutaria_13300, Fungia_scutaria_13301, Fungia_scutaria_13767, Fungia_scutaria_14908, Fungia_scutaria_16196, Fungia_scutaria_176682, Fungia_scutaria_176710, Fungia_scutaria_176988, Fungia_scutaria_20182, Fungia_scutaria_2371, Fungia_scutaria_25333, Fungia_scutaria_28643, Fungia_scutaria_30570, Fungia_scutaria_31679, Fungia_scutaria_31913, Fungia_…	TRINITY_DN10601_c0_g1_i2__g.247, TRINITY_DN12679_c0_g1_i2__g.1357, TRINITY_DN19557_c0_g1_i1__g.7415, TRINITY_DN20751_c0_g2_i1__g.8487, TRINITY_DN25866_c0_g1_i1__g.13236, TRINITY_DN46767_c0_g1_i1__g.82663, TRINITY_DN46_c0_g2_i1__g.85118, TRINITY_DN48314_c1_g14_i1__g.104864, TRINITY_DN48314_c1_g5_i1__g.104887, TRINITY_DN49328_c4_g9_i1__g.123195, TRINITY_DN49372_c0_g2_i3__g.124011, TRINITY_DN50152_c…	gasp1.m1b.34567.m1, gasp1.m1b.34746.m1, gasp1.m1b.35272.m1, gasp1.m1b.35273.m1, gasp1.m1b.35276.m1, gasp1.m3.10702.m1, gasp1.m3.10835.m1, gasp1.m3.12641.m1, gasp1.m3.12648.m1, gasp1.m3.13366.m1, gasp1.m3.14281.m1, gasp1.m3.15718.m1, gasp1.m3.17161.m1, gasp1.m3.17164.m1, gasp1.m3.17173.m1, gasp1.m3.17254.m1, gasp1.m3.18772.m1, gasp1.m3.18773.m1, gasp1.m3.18847.m1, gasp1.m3.19076.m1, gasp1.m3.19155…	TRINITY_DN12612_c0_g1_i1__g.11590, TRINITY_DN17972_c0_g1_i1__g.19676, TRINITY_DN23080_c0_g1_i1__g.22424, TRINITY_DN49453_c0_g2_i1__g.46056, TRINITY_DN56279_c0_g1_i2__g.58601, TRINITY_DN64405_c0_g2_i1__g.84197, TRINITY_DN66244_c0_g1_i1__g.92543, TRINITY_DN70423_c0_g3_i1__g.125089, TRINITY_DN71233_c0_g1_i5__g.141293, TRINITY_DN71332_c0_g2_i1__g.143200, TRINITY_DN72106_c0_g2_i2__g.158534, TRINITY_DN…	TRINITY_DN109970_c0_g2_i1__g.4856, TRINITY_DN142442_c0_g2_i1__g.15924, TRINITY_DN207900_c0_g5_i1__g.73560, TRINITY_DN218405_c0_g1_i1__g.96943, TRINITY_DN220512_c0_g1_i4__g.102831, TRINITY_DN223535_c0_g1_i3__g.112116, TRINITY_DN225901_c0_g1_i4__g.120055, TRINITY_DN225901_c0_g2_i1__g.120057, TRINITY_DN231620_c0_g1_i1__g.143194, TRINITY_DN235163_c0_g1_i1__g.162342, TRINITY_DN237529_c4_g2_i4__g.17914…	TRINITY_DN102077_c0_g1_i1__g.673, TRINITY_DN121258_c0_g3_i1__g.19444, TRINITY_DN142235_c0_g1_i1__g.55255, TRINITY_DN148800_c0_g1_i1__g.72745, TRINITY_DN154039_c0_g1_i1__g.88634, TRINITY_DN154039_c0_g2_i1__g.88635, TRINITY_DN155553_c0_g3_i1__g.93848, TRINITY_DN163501_c0_g2_i1__g.130735, TRINITY_DN164651_c1_g1_i3__g.137813, TRINITY_DN165310_c0_g1_i1__g.142641, TRINITY_DN166938_c0_g1_i1__g.155835, T…	TRINITY_DN13387_c0_g2_i1__g.1999, TRINITY_DN14278_c0_g1_i1__g.2472, TRINITY_DN16065_c0_g1_i2__g.3737, TRINITY_DN23267_c0_g1_i2__g.11315, TRINITY_DN35583_c0_g1_i3__g.41152, TRINITY_DN36146_c0_g1_i1__g.43236, TRINITY_DN37983_c0_g1_i2__g.51031, TRINITY_DN40013_c0_g1_i7__g.61748, TRINITY_DN42852_c4_g1_i3__g.91952, TRINITY_DN43123_c4_g1_i10__g.97433, TRINITY_DN43293_c0_g1_i9__g.101176, TRINITY_DN43293…	Montastraea_cavernosa_103232, Montastraea_cavernosa_104956, Montastraea_cavernosa_106775, Montastraea_cavernosa_10734, Montastraea_cavernosa_107958, Montastraea_cavernosa_108202, Montastraea_cavernosa_111124, Montastraea_cavernosa_111173, Montastraea_cavernosa_111174, Montastraea_cavernosa_111175, Montastraea_cavernosa_111177, Montastraea_cavernosa_112240, Montastraea_cavernosa_113041, Montastrae…	TRINITY_DN23794_c0_g1_i1__g.10474, TRINITY_DN2677_c0_g2_i1__g.12253, TRINITY_DN34033_c0_g2_i1__g.24526, TRINITY_DN36296_c0_g2_i1__g.29751, TRINITY_DN40325_c0_g1_i1__g.41116, TRINITY_DN47258_c1_g3_i1__g.68491, TRINITY_DN47258_c1_g4_i1__g.68492, TRINITY_DN47749_c0_g2_i1__g.71423, TRINITY_DN48299_c0_g1_i2__g.74777, TRINITY_DN51203_c0_g1_i1__g.98551, TRINITY_DN51203_c1_g1_i3__g.98563, TRINITY_DN51499…	Nematostella_vectensis_10094, Nematostella_vectensis_10312, Nematostella_vectensis_10523, Nematostella_vectensis_10704, Nematostella_vectensis_10794, Nematostella_vectensis_10931, Nematostella_vectensis_11022, Nematostella_vectensis_11413, Nematostella_vectensis_11468, Nematostella_vectensis_11469, Nematostella_vectensis_11470, Nematostella_vectensis_11484, Nematostella_vectensis_11659, Nematoste…	TRINITY_DN49777_c0_g1_i1__g.44974, TRINITY_DN58379_c0_g1_i1__g.67756, TRINITY_DN68000_c4_g1_i1__g.129681, TRINITY_DN68633_c2_g1_i1__g.139512, TRINITY_DN70803_c0_g1_i1__g.168507, TRINITY_DN71382_c3_g1_i1__g.174926, TRINITY_DN71421_c0_g2_i1__g.175295, TRINITY_DN71421_c0_g4_i1__g.175296, TRINITY_DN71881_c0_g1_i15__g.180615, TRINITY_DN71884_c2_g3_i1__g.180667, TRINITY_DN72838_c0_g1_i1__g.191543, TRIN…	TRINITY_DN101798_c0_g1_i1__g.897, TRINITY_DN103375_c0_g1_i1__g.1859, TRINITY_DN103455_c0_g1_i1__g.1899, TRINITY_DN104110_c0_g1_i1__g.2266, TRINITY_DN106113_c0_g1_i1__g.3212, TRINITY_DN106150_c0_g1_i1__g.3223, TRINITY_DN113800_c0_g1_i1__g.5844, TRINITY_DN11663_c0_g1_i1__g.7410, TRINITY_DN120616_c0_g1_i1__g.8717, TRINITY_DN124576_c0_g1_i1__g.10211, TRINITY_DN125378_c0_g1_i1__g.10695, TRINITY_DN1271…	pdam_00002022-RA, pdam_00002140-RA, pdam_00006397-RA, pdam_00007538-RA, pdam_00007652-RA, pdam_00007755-RA, pdam_00007756-RA, pdam_00007779-RA, pdam_00009058-RA, pdam_00010388-RA, pdam_00011012-RA, pdam_00011446-RA, pdam_00011447-RA, pdam_00013401-RA, pdam_00013778-RA, pdam_00014807-RA, pdam_00017405-RA, pdam_00017406-RA, pdam_00018706-RA, pdam_00019396-RA, pdam_00019799-RA, pdam_00020176-RA, pda…	Porites_australiensis_10493, Porites_australiensis_11287, Porites_australiensis_11349, Porites_australiensis_11842, Porites_australiensis_11843, Porites_australiensis_12133, Porites_australiensis_12206, Porites_australiensis_16172, Porites_australiensis_20373, Porites_australiensis_20443, Porites_australiensis_2358, Porites_australiensis_23979, Porites_australiensis_2590, Porites_australiensis_31…	TRINITY_DN40954_c0_g1_i1__g.35661, TRINITY_DN42073_c0_g1_i1__g.37717, TRINITY_DN42973_c0_g1_i1__g.38560, TRINITY_DN46823_c0_g1_i1__g.45445, TRINITY_DN52885_c0_g1_i1__g.57765, TRINITY_DN56053_c0_g1_i1__g.66469, TRINITY_DN59636_c0_g2_i1__g.77137, TRINITY_DN61052_c0_g1_i5__g.82991, TRINITY_DN63391_c0_g1_i1__g.94594, TRINITY_DN63391_c0_g2_i1__g.94600, TRINITY_DN63391_c0_g3_i1__g.94601, TRINITY_DN6432…	TRINITY_DN120014_c0_g1_i1__g.18468, TRINITY_DN129625_c0_g1_i1__g.34756, TRINITY_DN134338_c0_g1_i1__g.48776, TRINITY_DN136101_c1_g1_i1__g.58757, TRINITY_DN136434_c1_g1_i1__g.61782, TRINITY_DN136434_c1_g6_i3__g.61802, TRINITY_DN137252_c0_g1_i3__g.70287, TRINITY_DN137252_c0_g2_i5__g.70307, TRINITY_DN137304_c1_g1_i1__g.70935, TRINITY_DN137583_c1_g3_i1__g.74185, TRINITY_DN137782_c1_g1_i1__g.76462, TRI…	TRINITY_DN106400_c0_g1_i1__g.11099, TRINITY_DN122367_c0_g1_i3__g.43352, TRINITY_DN123185_c0_g3_i1__g.45271, TRINITY_DN125461_c0_g1_i2__g.52383, TRINITY_DN133399_c0_g1_i1__g.84439, TRINITY_DN135684_c0_g1_i1__g.97715, TRINITY_DN137265_c0_g3_i2__g.111254, TRINITY_DN138064_c3_g3_i1__g.120532, TRINITY_DN138064_c3_g4_i1__g.120537, TRINITY_DN138482_c1_g1_i1__g.126034, TRINITY_DN142142_c2_g3_i3__g.184412…
OG0000020	TRINITY_DN13296_c0_g1_i1__g.2968, TRINITY_DN15706_c0_g1_i1__g.5528, TRINITY_DN27419_c0_g1_i1__g.28785, TRINITY_DN27992_c0_g1_i1__g.30563, TRINITY_DN34245_c0_g2_i1__g.54824, TRINITY_DN3429_c0_g1_i1__g.55135, TRINITY_DN41792_c4_g1_i1__g.122121, TRINITY_DN41792_c4_g5_i1__g.122127, TRINITY_DN43262_c0_g1_i2__g.149373, TRINITY_DN43756_c2_g2_i1__g.158928, TRINITY_DN44630_c2_g12_i1__g.175632, TRINITY_DN4…	Acropora_millepora_11471, Acropora_millepora_12889, Acropora_millepora_15002, Acropora_millepora_17413, Acropora_millepora_19625, Acropora_millepora_20091, Acropora_millepora_22530, Acropora_millepora_22750, Acropora_millepora_24078, Acropora_millepora_26467, Acropora_millepora_26752, Acropora_millepora_26753, Acropora_millepora_26825, Acropora_millepora_26881, Acropora_millepora_28922, Acropora_…	evm.utg10114.9, evm.utg1079.57, evm.utg1143.46, evm.utg1143.50, evm.utg12230.3, evm.utg12336.28, evm.utg1253.65, evm.utg12551.9, evm.utg1271.51, evm.utg1272.79, evm.utg1281.22, evm.utg13474.30, evm.utg1381.19, evm.utg1452.11, evm.utg15210.14, evm.utg16690.2, evm.utg1708.61, evm.utg1734.3, evm.utg17612.16, evm.utg17612.6, evm.utg18118.6, evm.utg18932.4, evm.utg19590.4, evm.utg1982.15, evm.utg2071.…	AIPGENE10225, AIPGENE10248, AIPGENE10392, AIPGENE11038, AIPGENE111, AIPGENE11140, AIPGENE11468, AIPGENE11474, AIPGENE1155, AIPGENE1202, AIPGENE12228, AIPGENE12459, AIPGENE13295, AIPGENE13443, AIPGENE14429, AIPGENE14663, AIPGENE15533, AIPGENE15575, AIPGENE15577, AIPGENE16083, AIPGENE16102, AIPGENE16219, AIPGENE16382, AIPGENE16417, AIPGENE16580, AIPGENE16586, AIPGENE16793, AIPGENE18074, AIPGENE1831…	KXJ04531.1, KXJ04587.1, KXJ04736.1, KXJ04853.1, KXJ04907.1, KXJ05186.1, KXJ05307.1, KXJ05325.1, KXJ05436.1, KXJ06372.1, KXJ06406.1, KXJ06447.1, KXJ06510.1, KXJ06817.1, KXJ06988.1, KXJ07087.1, KXJ07236.1, KXJ07306.1, KXJ07628.1, KXJ07679.1, KXJ07684.1, KXJ07714.1, KXJ08047.1, KXJ08399.1, KXJ08940.1, KXJ08998.1, KXJ09002.1, KXJ09171.1, KXJ09283.1, KXJ09433.1, KXJ09541.1, KXJ09995.1, KXJ10156.1, KXJ…	Amphimedon_queenslandica_10728, Amphimedon_queenslandica_10843, Amphimedon_queenslandica_11226, Amphimedon_queenslandica_11402, Amphimedon_queenslandica_11983, Amphimedon_queenslandica_12328, Amphimedon_queenslandica_13298, Amphimedon_queenslandica_17342, Amphimedon_queenslandica_17449, Amphimedon_queenslandica_17810, Amphimedon_queenslandica_18786, Amphimedon_queenslandica_20259, Amphimedon_quee…	TRINITY_DN131062_c0_g1_i1__g.12833, TRINITY_DN139737_c0_g1_i1__g.17404, TRINITY_DN142177_c0_g1_i1__g.19005, TRINITY_DN160976_c0_g1_i2__g.34920, TRINITY_DN163944_c0_g1_i2__g.38381, TRINITY_DN175280_c0_g1_i2__g.55724, TRINITY_DN175280_c0_g2_i1__g.55725, TRINITY_DN181515_c0_g1_i2__g.67932, TRINITY_DN193844_c0_g1_i1__g.102915, TRINITY_DN194269_c0_g2_i1__g.104644, TRINITY_DN200273_c0_g1_i1__g.128042, …	Ephydatia_muelleri_18589, Ephydatia_muelleri_5375, Ephydatia_muelleri_6086, Ephydatia_muelleri_7429	TRINITY_DN4103_c0_g1_i1__g.39622, TRINITY_DN43270_c0_g1_i1__g.40740, TRINITY_DN49760_c1_g1_i1__g.42786, TRINITY_DN57524_c0_g1_i1__g.48744, TRINITY_DN69017_c0_g2_i1__g.70008, TRINITY_DN69283_c0_g2_i1__g.70492, TRINITY_DN72556_c0_g2_i1__g.78929, TRINITY_DN78055_c0_g1_i1__g.99471, TRINITY_DN83583_c5_g9_i1__g.141697, TRINITY_DN84110_c2_g1_i1__g.149843, TRINITY_DN85449_c3_g1_i1__g.170069, TRINITY_DN85…	Fungia_scutaria_1256, Fungia_scutaria_13752, Fungia_scutaria_17507, Fungia_scutaria_176692, Fungia_scutaria_21454, Fungia_scutaria_21989, Fungia_scutaria_23738, Fungia_scutaria_24757, Fungia_scutaria_29608, Fungia_scutaria_29969, Fungia_scutaria_30202, Fungia_scutaria_31642, Fungia_scutaria_35306, Fungia_scutaria_37753, Fungia_scutaria_37919, Fungia_scutaria_3903, Fungia_scutaria_3904, Fungia_scu…	TRINITY_DN15113_c0_g1_i1__g.3567, TRINITY_DN44124_c0_g1_i1__g.64484, TRINITY_DN45414_c0_g1_i3__g.72302, TRINITY_DN47393_c0_g1_i1__g.89443, TRINITY_DN48357_c1_g2_i3__g.105455, TRINITY_DN50329_c0_g1_i2__g.141997, TRINITY_DN50815_c7_g1_i4__g.150928, TRINITY_DN51256_c1_g9_i1__g.159404, TRINITY_DN51671_c4_g6_i1__g.166854, TRINITY_DN52436_c0_g1_i1__g.181718, TRINITY_DN62927_c0_g1_i1__g.274063, TRINITY_…	gasp1.m1b.10583.m1, gasp1.m1b.13736.m1, gasp1.m1b.14078.m1, gasp1.m1b.17711.m1, gasp1.m1b.18888.m1, gasp1.m1b.19301.m1, gasp1.m1b.20854.m1, gasp1.m1b.22633.m1, gasp1.m1b.2665.m1, gasp1.m1b.33086.m1, gasp1.m1b.33555.m1, gasp1.m1b.33570.m1, gasp1.m1b.3610.m1, gasp1.m1b.39374.m1, gasp1.m1b.40827.m1, gasp1.m1b.44439.m1, gasp1.m1b.44723.m1, gasp1.m1b.5702.m1, gasp1.m1b.5705.m1, gasp1.m1b.5743.m1, gasp…	TRINITY_DN103340_c0_g1_i1__g.1385, TRINITY_DN10607_c0_g1_i1__g.2027, TRINITY_DN108714_c0_g1_i1__g.3325, TRINITY_DN113852_c0_g1_i1__g.5989, TRINITY_DN116927_c0_g1_i1__g.7315, TRINITY_DN137088_c0_g1_i1__g.17052, TRINITY_DN24883_c0_g1_i1__g.23516, TRINITY_DN25565_c0_g2_i1__g.23876, TRINITY_DN30757_c0_g1_i1__g.27096, TRINITY_DN36108_c0_g1_i1__g.30014, TRINITY_DN3647_c0_g2_i1__g.30230, TRINITY_DN43182…	TRINITY_DN198841_c0_g1_i1__g.58039, TRINITY_DN198841_c0_g2_i1__g.58040, TRINITY_DN218247_c0_g1_i1__g.96484, TRINITY_DN219276_c0_g1_i2__g.99650, TRINITY_DN235846_c0_g1_i1__g.166310, TRINITY_DN245543_c3_g1_i5__g.295927, TRINITY_DN250072_c6_g1_i5__g.380581, TRINITY_DN292065_c0_g1_i1__g.400553, TRINITY_DN369021_c0_g1_i1__g.430838, TRINITY_DN59294_c0_g1_i1__g.479310, TRINITY_DN96130_c0_g1_i1__g.493499	TRINITY_DN104646_c0_g1_i1__g.1374, TRINITY_DN175881_c4_g4_i1__g.278544, TRINITY_DN176359_c2_g1_i14__g.286022, TRINITY_DN179640_c1_g2_i1__g.337002, TRINITY_DN220884_c0_g1_i1__g.388560, TRINITY_DN239073_c0_g1_i1__g.396064, TRINITY_DN271500_c0_g1_i1__g.409440, TRINITY_DN297950_c0_g1_i1__g.419838, TRINITY_DN90227_c0_g1_i1__g.461722	TRINITY_DN10842_c0_g1_i1__g.596, TRINITY_DN26896_c0_g2_i1__g.18179, TRINITY_DN33228_c0_g1_i2__g.33392, TRINITY_DN37691_c0_g1_i1__g.49846, TRINITY_DN42406_c0_g1_i2__g.83083, TRINITY_DN44740_c3_g1_i1__g.129792, TRINITY_DN45361_c2_g1_i1__g.142156, TRINITY_DN45904_c5_g4_i1__g.152532, TRINITY_DN46222_c0_g1_i1__g.159180, TRINITY_DN47762_c0_g4_i8__g.189749, TRINITY_DN48599_c2_g2_i1__g.206168, TRINITY_DN…	Montastraea_cavernosa_101654, Montastraea_cavernosa_10195, Montastraea_cavernosa_10196, Montastraea_cavernosa_111546, Montastraea_cavernosa_12768, Montastraea_cavernosa_12798, Montastraea_cavernosa_19980, Montastraea_cavernosa_19985, Montastraea_cavernosa_23483, Montastraea_cavernosa_31457, Montastraea_cavernosa_43201, Montastraea_cavernosa_44198, Montastraea_cavernosa_45438, Montastraea_cavernos…	TRINITY_DN27398_c0_g1_i1__g.12972, TRINITY_DN29257_c0_g1_i2__g.15826, TRINITY_DN42933_c0_g1_i2__g.50106, TRINITY_DN50774_c0_g1_i2__g.93906, TRINITY_DN52081_c2_g4_i1__g.110572, TRINITY_DN52155_c6_g2_i1__g.111617, TRINITY_DN53213_c0_g2_i3__g.127475, TRINITY_DN53401_c2_g5_i1__g.130310, TRINITY_DN53411_c2_g2_i2__g.130443, TRINITY_DN54652_c5_g1_i1__g.148780, TRINITY_DN55317_c3_g1_i3__g.158587, TRINITY…	Nematostella_vectensis_1558, Nematostella_vectensis_16804, Nematostella_vectensis_6586	TRINITY_DN137901_c0_g1_i1__g.10226, TRINITY_DN42563_c0_g1_i1__g.31114, TRINITY_DN48592_c0_g1_i2__g.43325, TRINITY_DN81572_c0_g2_i1__g.275237, TRINITY_DN84970_c2_g1_i1__g.306834, TRINITY_DN85061_c3_g8_i2__g.307751, TRINITY_DN85626_c2_g4_i1__g.313356, TRINITY_DN86576_c0_g2_i2__g.322216, TRINITY_DN88250_c1_g1_i10__g.339422, TRINITY_DN91071_c0_g1_i2__g.367157, TRINITY_DN91195_c2_g1_i10__g.368543, TRI…	TRINITY_DN101486_c0_g1_i1__g.659, TRINITY_DN101510_c0_g1_i1__g.671, TRINITY_DN108966_c0_g1_i1__g.4176, TRINITY_DN11025_c0_g1_i1__g.4574, TRINITY_DN114186_c0_g1_i1__g.6099, TRINITY_DN115471_c0_g1_i1__g.6815, TRINITY_DN16031_c0_g1_i1__g.16013, TRINITY_DN26658_c0_g1_i1__g.25378, TRINITY_DN2842_c0_g1_i1__g.28030, TRINITY_DN2842_c0_g2_i1__g.28031, TRINITY_DN39419_c0_g1_i1__g.46868, TRINITY_DN40316_c0_…	pdam_00003217-RA, pdam_00003674-RA, pdam_00004632-RA, pdam_00006339-RA, pdam_00007926-RA, pdam_00009918-RA, pdam_00012168-RA, pdam_00013726-RA, pdam_00014206-RA, pdam_00015335-RA, pdam_00015627-RA, pdam_00016551-RA, pdam_00017235-RA, pdam_00017638-RA, pdam_00018006-RA, pdam_00019043-RA, pdam_00020662-RA, pdam_00020706-RA, pdam_00021126-RA, pdam_00024219-RA, pdam_00024247-RA, pdam_00024395-RA, pda…	Porites_australiensis_10529, Porites_australiensis_12102, Porites_australiensis_17931, Porites_australiensis_22738, Porites_australiensis_22739, Porites_australiensis_22993, Porites_australiensis_24216, Porites_australiensis_29115, Porites_australiensis_31487, Porites_australiensis_34367, Porites_australiensis_35200, Porites_australiensis_41194, Porites_australiensis_44484, Porites_australiensis_…	TRINITY_DN139_c0_g1_i1__g.18276, TRINITY_DN26050_c0_g1_i2__g.26819, TRINITY_DN4888_c0_g1_i1__g.49355, TRINITY_DN58570_c0_g1_i3__g.73193, TRINITY_DN65514_c0_g1_i2__g.109838, TRINITY_DN65514_c0_g2_i1__g.109842, TRINITY_DN67346_c8_g3_i1__g.132002, TRINITY_DN68107_c0_g1_i2__g.142207, TRINITY_DN68225_c5_g3_i1__g.143695, TRINITY_DN69505_c0_g1_i2__g.160536, TRINITY_DN71262_c0_g1_i1__g.184431, TRINITY_DN…	TRINITY_DN127237_c0_g2_i1__g.29525, TRINITY_DN137853_c1_g1_i1__g.77255, TRINITY_DN137853_c1_g4_i3__g.77258, TRINITY_DN143671_c5_g2_i1__g.152409, TRINITY_DN145068_c4_g1_i1__g.171791, TRINITY_DN145400_c5_g1_i2__g.176293, TRINITY_DN145589_c0_g1_i1__g.179141, TRINITY_DN146331_c1_g2_i6__g.189849, TRINITY_DN149741_c4_g7_i1__g.245434, TRINITY_DN210561_c0_g1_i1__g.293060, TRINITY_DN47672_c0_g1_i1__g.3061…	TRINITY_DN107062_c0_g1_i1__g.11917, TRINITY_DN118995_c0_g1_i2__g.34111, TRINITY_DN122169_c0_g1_i1__g.42798, TRINITY_DN133240_c0_g2_i3__g.83661, TRINITY_DN137829_c0_g1_i1__g.117788, TRINITY_DN139344_c3_g2_i2__g.138729, TRINITY_DN140115_c2_g1_i4__g.150647, TRINITY_DN140115_c2_g6_i1__g.150661, TRINITY_DN143828_c5_g9_i1__g.213284, TRINITY_DN145411_c2_g1_i3__g.243122, TRINITY_DN145890_c0_g2_i3__g.2526…
OG0000021	TRINITY_DN26697_c0_g2_i1__g.26724, TRINITY_DN26697_c0_g3_i1__g.26725, TRINITY_DN36748_c2_g1_i1__g.68439, TRINITY_DN36748_c2_g2_i1__g.68440, TRINITY_DN36748_c3_g1_i1__g.68441, TRINITY_DN36748_c3_g2_i1__g.68442, TRINITY_DN38152_c1_g1_i1__g.77656, TRINITY_DN40103_c0_g1_i1__g.94963, TRINITY_DN40103_c0_g3_i1__g.94976, TRINITY_DN40103_c0_g4_i3__g.94979, TRINITY_DN40584_c1_g1_i1__g.101831, TRINITY_DN405…	Acropora_millepora_10419, Acropora_millepora_15411, Acropora_millepora_18973, Acropora_millepora_19207, Acropora_millepora_22480, Acropora_millepora_23042, Acropora_millepora_23904, Acropora_millepora_24396, Acropora_millepora_31212, Acropora_millepora_31290, Acropora_millepora_31647, Acropora_millepora_32412, Acropora_millepora_32536, Acropora_millepora_33382, Acropora_millepora_33390, Acropora_…	evm.utg1302.4, evm.utg1302.5, evm.utg15586.1, evm.utg15586.4, evm.utg27988.3, evm.utg301.27, evm.utg3013.9, evm.utg699.53, evm.utg7273.1, evm.utg7273.3, evm.utg73.75, evm.utg788.5, evm.utg788.5.1.5c22f435, evm.utg788.5.2.5c22f435, utg7273.equina_smart_1460082.mrna2, utg73.equina_smart_1395412.mrna1, utg7549.equina_smart_1463463.mrna1	AIPGENE1388, AIPGENE18687, AIPGENE18690, AIPGENE18691, AIPGENE18692, AIPGENE18693, AIPGENE18704, AIPGENE22128, AIPGENE2385, AIPGENE24232, AIPGENE26478, AIPGENE29051, AIPGENE7929	KXJ04239.1, KXJ04659.1, KXJ06097.1, KXJ13913.1, KXJ13915.1, KXJ13916.1, KXJ13925.1, KXJ13930.1, KXJ13934.1, KXJ21812.1, KXJ22954.1, KXJ29358.1	Amphimedon_queenslandica_3763, Amphimedon_queenslandica_776	TRINITY_DN101050_c0_g1_i1__g.326, TRINITY_DN104224_c0_g1_i1__g.1229, TRINITY_DN110398_c0_g1_i2__g.3290, TRINITY_DN135226_c0_g1_i1__g.14325, TRINITY_DN137345_c0_g1_i2__g.15799, TRINITY_DN138363_c0_g1_i2__g.16441, TRINITY_DN143383_c0_g1_i1__g.19774, TRINITY_DN144174_c0_g1_i1__g.20298, TRINITY_DN161043_c0_g1_i1__g.34975, TRINITY_DN163983_c0_g1_i1__g.38439, TRINITY_DN170188_c1_g1_i1__g.47395, TRINITY…	Ephydatia_muelleri_1048, Ephydatia_muelleri_13559, Ephydatia_muelleri_14303, Ephydatia_muelleri_15368, Ephydatia_muelleri_15373	TRINITY_DN139738_c0_g1_i1__g.16972, TRINITY_DN150175_c0_g1_i1__g.21160, TRINITY_DN164581_c0_g1_i1__g.27138, TRINITY_DN166348_c0_g1_i1__g.27915, TRINITY_DN36993_c0_g1_i1__g.37828, TRINITY_DN66656_c0_g1_i1__g.64876, TRINITY_DN68457_c0_g2_i1__g.68535, TRINITY_DN77146_c0_g1_i1__g.95540, TRINITY_DN77924_c0_g1_i1__g.98769, TRINITY_DN78921_c0_g1_i1__g.104217, TRINITY_DN78921_c0_g2_i1__g.104219, TRINITY_…	Fungia_scutaria_13517, Fungia_scutaria_14964, Fungia_scutaria_15665, Fungia_scutaria_15667, Fungia_scutaria_16016, Fungia_scutaria_16278, Fungia_scutaria_16533, Fungia_scutaria_176704, Fungia_scutaria_176912, Fungia_scutaria_20934, Fungia_scutaria_20935, Fungia_scutaria_21743, Fungia_scutaria_2288, Fungia_scutaria_23039, Fungia_scutaria_2373, Fungia_scutaria_23775, Fungia_scutaria_24138, Fungia_s…	TRINITY_DN34928_c0_g2_i1__g.31103, TRINITY_DN37243_c0_g1_i1__g.37410, TRINITY_DN47329_c4_g5_i1__g.88744, TRINITY_DN48681_c1_g1_i5__g.111613, TRINITY_DN50247_c0_g1_i5__g.140427, TRINITY_DN50247_c0_g3_i1__g.140430, TRINITY_DN52233_c1_g1_i4__g.177628, TRINITY_DN52292_c1_g1_i1__g.178894, TRINITY_DN54399_c0_g2_i11__g.220432, TRINITY_DN56031_c0_g2_i1__g.253836, TRINITY_DN56229_c4_g1_i2__g.258012, TRINI…	gasp1.m3.10082.m1, gasp1.m3.10087.m1, gasp1.m3.10703.m1, gasp1.m3.11104.m1, gasp1.m3.16331.m1, gasp1.m3.19310.m1, gasp1.m3.19312.m1, gasp1.m3.19315.m1, gasp1.m3.19323.m1, gasp1.m3.20140.m1, gasp1.m3.20143.m1, gasp1.m3.20644.m1, gasp1.m3.20646.m1, gasp1.m3.21061.m1, gasp1.m3.21161.m1, gasp1.m3.21437.m1, gasp1.m3.22616.m1, gasp1.m3.22715.m1, gasp1.m3.23689.m1, gasp1.m3.23791.m1, gasp1.m3.23792.m1, …	TRINITY_DN111650_c0_g1_i1__g.5226, TRINITY_DN121448_c0_g1_i1__g.10178, TRINITY_DN134059_c0_g1_i1__g.16085, TRINITY_DN135264_c0_g1_i1__g.16500, TRINITY_DN28380_c0_g1_i1__g.25479, TRINITY_DN47164_c0_g1_i1__g.42164, TRINITY_DN47524_c1_g1_i1__g.42787, TRINITY_DN52278_c0_g3_i1__g.51012, TRINITY_DN52412_c0_g2_i1__g.51188, TRINITY_DN57081_c0_g2_i1__g.60970, TRINITY_DN67864_c0_g1_i3__g.101395, TRINITY_DN…	TRINITY_DN153662_c0_g1_i1__g.18513, TRINITY_DN204416_c0_g1_i2__g.65965, TRINITY_DN212834_c0_g1_i1__g.84480, TRINITY_DN219875_c0_g1_i1__g.101090, TRINITY_DN224652_c0_g1_i3__g.116095, TRINITY_DN230110_c0_g1_i3__g.136332, TRINITY_DN233248_c2_g1_i6__g.151326, TRINITY_DN233806_c0_g1_i3__g.154420, TRINITY_DN233869_c1_g1_i3__g.154702, TRINITY_DN235555_c0_g2_i1__g.164552, TRINITY_DN237864_c2_g4_i1__g.182…	TRINITY_DN112948_c0_g1_i1__g.8440, TRINITY_DN125653_c0_g1_i1__g.25469, TRINITY_DN130277_c0_g1_i1__g.32499, TRINITY_DN134289_c0_g1_i1__g.39642, TRINITY_DN134597_c0_g1_i2__g.40311, TRINITY_DN140334_c0_g1_i1__g.51062, TRINITY_DN15023_c0_g1_i1__g.76020, TRINITY_DN152241_c0_g1_i1__g.82704, TRINITY_DN154254_c2_g1_i1__g.89427, TRINITY_DN156379_c0_g1_i2__g.97164, TRINITY_DN158332_c0_g2_i2__g.104944, TRIN…	TRINITY_DN11366_c0_g1_i1__g.841, TRINITY_DN24635_c0_g1_i1__g.13899, TRINITY_DN34774_c0_g1_i2__g.38312, TRINITY_DN38231_c0_g1_i4__g.52320, TRINITY_DN38231_c0_g3_i1__g.52323, TRINITY_DN42195_c0_g1_i1__g.79942, TRINITY_DN42195_c0_g2_i2__g.79946, TRINITY_DN42195_c0_g3_i1__g.79948, TRINITY_DN42195_c0_g5_i1__g.79950, TRINITY_DN42195_c0_g6_i1__g.79955, TRINITY_DN42195_c0_g7_i1__g.79957, TRINITY_DN42195_…	Montastraea_cavernosa_1119354, Montastraea_cavernosa_1119355, Montastraea_cavernosa_1119360, Montastraea_cavernosa_112834, Montastraea_cavernosa_112895, Montastraea_cavernosa_114577, Montastraea_cavernosa_115079, Montastraea_cavernosa_115584, Montastraea_cavernosa_115593, Montastraea_cavernosa_118062, Montastraea_cavernosa_14372, Montastraea_cavernosa_14409, Montastraea_cavernosa_15868, Montastra…	TRINITY_DN36158_c0_g1_i1__g.29420, TRINITY_DN40597_c0_g1_i1__g.41654, TRINITY_DN41991_c0_g1_i1__g.46501, TRINITY_DN52517_c2_g4_i2__g.116859, TRINITY_DN52979_c3_g2_i2__g.123778, TRINITY_DN52979_c3_g7_i3__g.123800, TRINITY_DN54217_c3_g5_i9__g.142878, TRINITY_DN54555_c0_g4_i1__g.147660, TRINITY_DN54887_c7_g1_i3__g.152202, TRINITY_DN55965_c1_g7_i1__g.168028, TRINITY_DN56268_c1_g4_i1__g.172435, TRINIT…	Nematostella_vectensis_10558, Nematostella_vectensis_10712, Nematostella_vectensis_10715, Nematostella_vectensis_11113, Nematostella_vectensis_11759, Nematostella_vectensis_11875, Nematostella_vectensis_12476, Nematostella_vectensis_12941, Nematostella_vectensis_12948, Nematostella_vectensis_12983, Nematostella_vectensis_13075, Nematostella_vectensis_13819, Nematostella_vectensis_13877, Nematoste…	TRINITY_DN45512_c0_g1_i1__g.36336, TRINITY_DN57543_c0_g1_i1__g.64950, TRINITY_DN58645_c0_g1_i1__g.68290, TRINITY_DN67906_c1_g1_i5__g.127761, TRINITY_DN68735_c0_g1_i7__g.141086, TRINITY_DN68735_c0_g2_i1__g.141088, TRINITY_DN69387_c2_g2_i1__g.150112, TRINITY_DN69765_c2_g1_i23__g.155715, TRINITY_DN70755_c1_g1_i1__g.167662, TRINITY_DN70755_c1_g2_i1__g.167664, TRINITY_DN70755_c1_g3_i1__g.167672, TRINI…	TRINITY_DN103744_c0_g1_i1__g.2073, TRINITY_DN106252_c0_g1_i1__g.3255, TRINITY_DN106252_c0_g2_i1__g.3256, TRINITY_DN113637_c0_g1_i1__g.5737, TRINITY_DN113759_c0_g1_i1__g.5823, TRINITY_DN115825_c0_g1_i1__g.7004, TRINITY_DN117134_c0_g1_i1__g.7629, TRINITY_DN118645_c0_g1_i1__g.8181, TRINITY_DN123344_c0_g1_i1__g.9318, TRINITY_DN126966_c0_g1_i1__g.11474, TRINITY_DN12881_c0_g1_i1__g.12218, TRINITY_DN130…	pdam_00012098-RA, pdam_00017137-RA, pdam_00017138-RA, pdam_00018393-RA, pdam_00021205-RA, pdam_00021206-RA, pdam_00025491-RA	Porites_australiensis_12290, Porites_australiensis_14875, Porites_australiensis_26216, Porites_australiensis_29141, Porites_australiensis_29483, Porites_australiensis_34146, Porites_australiensis_35547, Porites_australiensis_4114, Porites_australiensis_4115, Porites_australiensis_44173, Porites_australiensis_44205, Porites_australiensis_48761, Porites_australiensis_49102, Porites_australiensis_49…	TRINITY_DN111431_c0_g1_i1__g.5632, TRINITY_DN119931_c0_g1_i1__g.10084, TRINITY_DN1349_c0_g1_i2__g.17191, TRINITY_DN20783_c0_g1_i1__g.22897, TRINITY_DN2148_c0_g1_i1__g.23351, TRINITY_DN49013_c0_g1_i1__g.49588, TRINITY_DN52914_c0_g1_i1__g.57846, TRINITY_DN53649_c0_g1_i1__g.59320, TRINITY_DN60089_c0_g1_i5__g.78990, TRINITY_DN60875_c1_g1_i1__g.82282, TRINITY_DN60875_c2_g1_i1__g.82283, TRINITY_DN61048…	TRINITY_DN116913_c0_g1_i1__g.14573, TRINITY_DN123879_c0_g1_i1__g.23761, TRINITY_DN124365_c0_g2_i1__g.24663, TRINITY_DN129064_c1_g1_i2__g.33466, TRINITY_DN130736_c0_g4_i1__g.37510, TRINITY_DN133751_c0_g1_i2__g.46625, TRINITY_DN135145_c0_g1_i2__g.52418, TRINITY_DN138539_c3_g3_i1__g.85478, TRINITY_DN138941_c1_g1_i3__g.89953, TRINITY_DN139746_c1_g9_i3__g.99472, TRINITY_DN140753_c0_g1_i3__g.111786, TR…	TRINITY_DN108150_c1_g1_i1__g.13620, TRINITY_DN109174_c0_g2_i1__g.14890, TRINITY_DN109598_c0_g1_i1__g.15377, TRINITY_DN113162_c0_g1_i1__g.22424, TRINITY_DN114928_c0_g1_i3__g.25096, TRINITY_DN123160_c1_g1_i1__g.45216, TRINITY_DN124961_c0_g1_i1__g.50727, TRINITY_DN125272_c0_g3_i1__g.51779, TRINITY_DN125362_c0_g1_i2__g.52073, TRINITY_DN132397_c1_g1_i1__g.79178, TRINITY_DN132397_c1_g2_i2__g.79180, TRI…
OG0000022	TRINITY_DN17737_c0_g2_i1__g.7624, TRINITY_DN38324_c0_g2_i1__g.78947, TRINITY_DN41216_c0_g1_i4__g.111581, TRINITY_DN41374_c0_g1_i1__g.114128, TRINITY_DN41374_c0_g2_i1__g.114129, TRINITY_DN41983_c0_g3_i1__g.125707, TRINITY_DN43413_c2_g2_i1__g.152183, TRINITY_DN43816_c3_g5_i2__g.160329, TRINITY_DN44649_c0_g2_i2__g.176016, TRINITY_DN44649_c0_g3_i6__g.176032, TRINITY_DN45472_c3_g2_i1__g.192694, TRINIT…	Acropora_millepora_10587, Acropora_millepora_17958, Acropora_millepora_18365, Acropora_millepora_19161, Acropora_millepora_2049, Acropora_millepora_20870, Acropora_millepora_20871, Acropora_millepora_22153, Acropora_millepora_23875, Acropora_millepora_24789, Acropora_millepora_25698, Acropora_millepora_2624, Acropora_millepora_26617, Acropora_millepora_26947, Acropora_millepora_28313, Acropora_mi…	evm.utg116.315, evm.utg116.97, evm.utg1192.25, evm.utg12551.39, evm.utg1330.11, evm.utg1330.7, evm.utg13994.10, evm.utg1459.11, evm.utg1459.14, evm.utg1654.4, evm.utg1694.69, evm.utg18019.14, evm.utg18019.14.1.5c22ec13, evm.utg186.14, evm.utg186.2, evm.utg186.21, evm.utg186.21.1.5c22ec34, evm.utg186.3, evm.utg186.5, evm.utg26093.2, evm.utg262.3, evm.utg338.68, evm.utg351.8, evm.utg3536.8, evm.utg…	AIPGENE11782, AIPGENE11810, AIPGENE12797, AIPGENE13375, AIPGENE13404, AIPGENE14339, AIPGENE14647, AIPGENE16697, AIPGENE17326, AIPGENE17327, AIPGENE17451, AIPGENE18952, AIPGENE19369, AIPGENE19675, AIPGENE19709, AIPGENE19711, AIPGENE19718, AIPGENE20578, AIPGENE23144, AIPGENE24059, AIPGENE24063, AIPGENE25413, AIPGENE28708, AIPGENE28856, AIPGENE28882, AIPGENE3482, AIPGENE8343, AIPGENE940, AIPGENE954,…	KXJ06025.1, KXJ07788.1, KXJ10039.1, KXJ10861.1, KXJ11816.1, KXJ18722.1, KXJ18731.1, KXJ19099.1, KXJ19149.1, KXJ19832.1, KXJ19833.1, KXJ19855.1, KXJ19861.1, KXJ20475.1, KXJ20492.1, KXJ20636.1, KXJ20643.1, KXJ20939.1, KXJ21687.1, KXJ22048.1, KXJ23668.1, KXJ25288.1, KXJ25474.1, KXJ26559.1, KXJ27396.1, KXJ28501.1, KXJ28705.1		TRINITY_DN11294_c0_g1_i2__g.4060, TRINITY_DN114119_c0_g1_i1__g.4749, TRINITY_DN130820_c0_g1_i1__g.12686, TRINITY_DN141863_c0_g1_i1__g.18801, TRINITY_DN161450_c0_g1_i1__g.35372, TRINITY_DN163949_c0_g1_i1__g.38387, TRINITY_DN166370_c0_g1_i1__g.41736, TRINITY_DN169416_c0_g1_i1__g.46082, TRINITY_DN173912_c0_g2_i1__g.53084, TRINITY_DN177849_c0_g1_i1__g.60226, TRINITY_DN184877_c1_g1_i1__g.75839, TRINIT…		TRINITY_DN102765_c0_g1_i1__g.834, TRINITY_DN111367_c0_g1_i1__g.5139, TRINITY_DN111666_c0_g1_i1__g.5252, TRINITY_DN119289_c0_g1_i1__g.8286, TRINITY_DN126549_c0_g1_i1__g.11718, TRINITY_DN131623_c0_g1_i1__g.12934, TRINITY_DN68716_c1_g1_i1__g.69220, TRINITY_DN71645_c0_g1_i3__g.76909, TRINITY_DN71817_c0_g1_i1__g.77168, TRINITY_DN77244_c0_g1_i1__g.95935, TRINITY_DN79672_c0_g1_i2__g.108359, TRINITY_DN82…	Fungia_scutaria_12215, Fungia_scutaria_12887, Fungia_scutaria_13146, Fungia_scutaria_16372, Fungia_scutaria_22575, Fungia_scutaria_23979, Fungia_scutaria_24440, Fungia_scutaria_24520, Fungia_scutaria_26517, Fungia_scutaria_35084, Fungia_scutaria_35268, Fungia_scutaria_39331, Fungia_scutaria_40276, Fungia_scutaria_43268, Fungia_scutaria_43549, Fungia_scutaria_46800, Fungia_scutaria_53166, Fungia_s…	TRINITY_DN14298_c0_g1_i1__g.2686, TRINITY_DN14298_c0_g2_i1__g.2688, TRINITY_DN14697_c0_g1_i1__g.3133, TRINITY_DN15160_c0_g1_i1__g.3624, TRINITY_DN17290_c0_g1_i1__g.5603, TRINITY_DN20303_c0_g1_i1__g.8114, TRINITY_DN21602_c0_g1_i1__g.9188, TRINITY_DN29256_c0_g1_i1__g.18756, TRINITY_DN31024_c0_g1_i2__g.22503, TRINITY_DN31024_c0_g2_i1__g.22504, TRINITY_DN31783_c0_g1_i1__g.24432, TRINITY_DN31783_c0_g2…	gasp1.m1b.13238.m1, gasp1.m3.13631.m1, gasp1.m3.13632.m1, gasp1.m3.13633.m1, gasp1.m3.14690.m1, gasp1.m3.15127.m1, gasp1.m3.15128.m1, gasp1.m3.1577.m1, gasp1.m3.1579.m1, gasp1.m3.1586.m1, gasp1.m3.1598.m1, gasp1.m3.1602.m1, gasp1.m3.1605.m1, gasp1.m3.1607.m1, gasp1.m3.1612.m1, gasp1.m3.1613.m1, gasp1.m3.1614.m1, gasp1.m3.1621.m1, gasp1.m3.1623.m1, gasp1.m3.1627.m1, gasp1.m3.1636.m1, gasp1.m3.1808…	TRINITY_DN109065_c0_g1_i1__g.3665, TRINITY_DN123113_c0_g1_i2__g.10742, TRINITY_DN126684_c0_g1_i1__g.11654, TRINITY_DN133776_c0_g1_i1__g.15976, TRINITY_DN138265_c0_g1_i1__g.17241, TRINITY_DN30410_c0_g1_i1__g.26901, TRINITY_DN55845_c0_g1_i1__g.57685, TRINITY_DN70134_c0_g5_i2__g.120576, TRINITY_DN70538_c1_g13_i1__g.127179, TRINITY_DN70603_c0_g1_i1__g.128681, TRINITY_DN71925_c2_g7_i1__g.154999, TRINI…	TRINITY_DN177297_c0_g2_i1__g.28744, TRINITY_DN213918_c0_g3_i1__g.87015, TRINITY_DN230104_c0_g1_i2__g.136315, TRINITY_DN235761_c0_g1_i1__g.165829, TRINITY_DN239650_c1_g2_i4__g.202075, TRINITY_DN247608_c4_g3_i1__g.334069, TRINITY_DN295437_c0_g1_i1__g.402062, TRINITY_DN34441_c0_g1_i1__g.421490, TRINITY_DN387251_c0_g1_i1__g.438050, TRINITY_DN406450_c0_g1_i1__g.445140, TRINITY_DN423421_c0_g1_i1__g.453…	TRINITY_DN116069_c0_g1_i1__g.12155, TRINITY_DN130371_c0_g1_i1__g.32644, TRINITY_DN151654_c0_g1_i2__g.80740, TRINITY_DN168791_c1_g4_i2__g.178074, TRINITY_DN171416_c3_g2_i2__g.215184, TRINITY_DN175799_c0_g1_i3__g.277325, TRINITY_DN208930_c0_g1_i1__g.382842, TRINITY_DN215223_c0_g1_i1__g.386289, TRINITY_DN236754_c0_g1_i1__g.394377, TRINITY_DN240793_c0_g1_i1__g.397001, TRINITY_DN267863_c0_g1_i1__g.407…	TRINITY_DN10205_c0_g1_i1__g.226, TRINITY_DN20335_c0_g1_i1__g.6750, TRINITY_DN20509_c0_g1_i1__g.6946, TRINITY_DN24430_c0_g1_i1__g.13554, TRINITY_DN24687_c0_g1_i1__g.13981, TRINITY_DN25825_c0_g1_i1__g.15916, TRINITY_DN27763_c0_g1_i1__g.20146, TRINITY_DN28938_c0_g3_i1__g.22447, TRINITY_DN3580_c0_g2_i1__g.42089, TRINITY_DN35943_c0_g1_i3__g.42506, TRINITY_DN39848_c0_g1_i1__g.60727, TRINITY_DN41416_c0_…	Montastraea_cavernosa_110553, Montastraea_cavernosa_111083, Montastraea_cavernosa_111193, Montastraea_cavernosa_113397, Montastraea_cavernosa_116903, Montastraea_cavernosa_117171, Montastraea_cavernosa_12664, Montastraea_cavernosa_16862, Montastraea_cavernosa_24277, Montastraea_cavernosa_28279, Montastraea_cavernosa_33461, Montastraea_cavernosa_34829, Montastraea_cavernosa_35570, Montastraea_cave…	TRINITY_DN27218_c0_g1_i1__g.12609, TRINITY_DN39593_c0_g1_i1__g.38995, TRINITY_DN45407_c0_g1_i1__g.59832, TRINITY_DN46947_c0_g6_i1__g.66912, TRINITY_DN54390_c4_g4_i1__g.145154, TRINITY_DN55253_c1_g6_i1__g.157807, TRINITY_DN55278_c0_g1_i2__g.158102, TRINITY_DN55324_c0_g1_i1__g.158747, TRINITY_DN55380_c4_g4_i1__g.159469, TRINITY_DN55380_c4_g5_i1__g.159470, TRINITY_DN55380_c4_g9_i1__g.159473, TRINITY…	Nematostella_vectensis_10850, Nematostella_vectensis_11647, Nematostella_vectensis_11648, Nematostella_vectensis_11649, Nematostella_vectensis_12266, Nematostella_vectensis_12987, Nematostella_vectensis_13893, Nematostella_vectensis_13894, Nematostella_vectensis_13895, Nematostella_vectensis_19142, Nematostella_vectensis_2043, Nematostella_vectensis_2096, Nematostella_vectensis_21087, Nematostell…	TRINITY_DN114556_c0_g1_i1__g.4467, TRINITY_DN114691_c0_g1_i1__g.4490, TRINITY_DN124969_c0_g1_i1__g.6997, TRINITY_DN128379_c0_g1_i1__g.7442, TRINITY_DN42185_c0_g2_i1__g.30521, TRINITY_DN59656_c1_g1_i1__g.72700, TRINITY_DN59661_c0_g1_i2__g.72732, TRINITY_DN63536_c0_g1_i1__g.89123, TRINITY_DN68230_c0_g1_i2__g.133380, TRINITY_DN69619_c6_g3_i1__g.153547, TRINITY_DN73327_c0_g1_i2__g.196232, TRINITY_DN7…	TRINITY_DN101725_c0_g1_i1__g.847, TRINITY_DN102435_c0_g1_i1__g.1342, TRINITY_DN104109_c0_g1_i1__g.2265, TRINITY_DN105619_c0_g1_i1__g.2994, TRINITY_DN106534_c0_g1_i1__g.3351, TRINITY_DN114470_c0_g1_i1__g.6277, TRINITY_DN114738_c0_g1_i1__g.6424, TRINITY_DN115936_c0_g1_i1__g.7060, TRINITY_DN116723_c0_g1_i1__g.7446, TRINITY_DN124694_c0_g1_i1__g.10300, TRINITY_DN127870_c0_g1_i1__g.11850, TRINITY_DN128…	pdam_00002649-RA, pdam_00003501-RA, pdam_00003502-RA, pdam_00003812-RA, pdam_00003821-RA, pdam_00003822-RA, pdam_00004254-RA, pdam_00004263-RA, pdam_00004476-RA, pdam_00004782-RA, pdam_00005869-RA, pdam_00006935-RA, pdam_00007253-RA, pdam_00007768-RA, pdam_00007769-RA, pdam_00007770-RA, pdam_00007771-RA, pdam_00007772-RA, pdam_00007773-RA, pdam_00007774-RA, pdam_00007775-RA, pdam_00009503-RA, pda…	Porites_australiensis_12766, Porites_australiensis_18339, Porites_australiensis_19050, Porites_australiensis_20161, Porites_australiensis_20697, Porites_australiensis_21190, Porites_australiensis_22138, Porites_australiensis_22422, Porites_australiensis_26908, Porites_australiensis_30987, Porites_australiensis_32301, Porites_australiensis_33941, Porites_australiensis_34160, Porites_australiensis_…	TRINITY_DN10813_c0_g2_i1__g.4070, TRINITY_DN112676_c0_g1_i1__g.6118, TRINITY_DN121152_c0_g1_i1__g.10835, TRINITY_DN136836_c0_g1_i1__g.17744, TRINITY_DN30334_c0_g1_i1__g.29145, TRINITY_DN42405_c0_g1_i1__g.38018, TRINITY_DN42619_c0_g1_i1__g.38274, TRINITY_DN48906_c0_g3_i1__g.49386, TRINITY_DN51962_c0_g1_i1__g.55494, TRINITY_DN57100_c0_g1_i1__g.68766, TRINITY_DN57100_c0_g2_i1__g.68767, TRINITY_DN572…	TRINITY_DN123012_c0_g2_i1__g.22484, TRINITY_DN124181_c0_g1_i1__g.24277, TRINITY_DN124383_c0_g1_i1__g.24688, TRINITY_DN137156_c5_g3_i3__g.69157, TRINITY_DN138015_c0_g3_i2__g.79134, TRINITY_DN138015_c0_g5_i1__g.79136, TRINITY_DN138290_c3_g3_i4__g.82187, TRINITY_DN138290_c3_g4_i1__g.82190, TRINITY_DN138480_c3_g2_i5__g.84642, TRINITY_DN138480_c3_g4_i4__g.84647, TRINITY_DN138480_c3_g5_i3__g.84651, TRI…	TRINITY_DN141059_c4_g1_i7__g.166006, TRINITY_DN145543_c0_g1_i1__g.245779, TRINITY_DN145543_c1_g1_i1__g.245784, TRINITY_DN146866_c0_g1_i2__g.271720, TRINITY_DN146866_c0_g2_i1__g.271725, TRINITY_DN175015_c0_g1_i1__g.328533, TRINITY_DN184773_c0_g1_i1__g.334987, TRINITY_DN191279_c0_g1_i1__g.337650, TRINITY_DN210063_c0_g1_i1__g.346523, TRINITY_DN301362_c0_g1_i1__g.391918, TRINITY_DN66316_c0_g1_i1__g.4…
OG0000023	TRINITY_DN14399_c0_g1_i1__g.4131, TRINITY_DN16336_c0_g1_i2__g.6321, TRINITY_DN41145_c0_g2_i1__g.110623, TRINITY_DN42834_c0_g2_i2__g.141776, TRINITY_DN42948_c4_g6_i2__g.143712, TRINITY_DN42948_c4_g7_i2__g.143713, TRINITY_DN43687_c0_g1_i2__g.157333, TRINITY_DN44144_c2_g1_i5__g.166143, TRINITY_DN44599_c0_g1_i1__g.174792, TRINITY_DN44639_c4_g1_i1__g.175794, TRINITY_DN44639_c4_g3_i8__g.175802, TRINITY…	Acropora_millepora_15662, Acropora_millepora_18603, Acropora_millepora_21742, Acropora_millepora_22766, Acropora_millepora_23240, Acropora_millepora_23466, Acropora_millepora_24178, Acropora_millepora_24682, Acropora_millepora_25751, Acropora_millepora_25855, Acropora_millepora_26376, Acropora_millepora_26548, Acropora_millepora_29721, Acropora_millepora_29866, Acropora_millepora_29921, Acropora_…	evm.utg12968.9, evm.utg9284.18	AIPGENE10359, AIPGENE11478, AIPGENE12493, AIPGENE15184, AIPGENE15544, AIPGENE15560, AIPGENE17988, AIPGENE17990, AIPGENE18131, AIPGENE20064, AIPGENE20149, AIPGENE21136, AIPGENE21253, AIPGENE21513, AIPGENE22560, AIPGENE2604, AIPGENE26581, AIPGENE305, AIPGENE6302	KXJ04705.1, KXJ05560.1, KXJ07910.1, KXJ07914.1, KXJ12004.1, KXJ17967.1, KXJ18273.1, KXJ18274.1, KXJ18893.1, KXJ19424.1, KXJ19751.1, KXJ21756.1, KXJ22303.1, KXJ22611.1, KXJ24422.1, KXJ25638.1, KXJ26321.1, KXJ27451.1		TRINITY_DN157966_c0_g1_i2__g.32026, TRINITY_DN165132_c1_g1_i1__g.40065, TRINITY_DN165785_c0_g1_i5__g.41086, TRINITY_DN171879_c0_g1_i1__g.50154, TRINITY_DN180439_c0_g1_i1__g.65644, TRINITY_DN182375_c0_g1_i1__g.69788, TRINITY_DN190204_c0_g2_i4__g.90744, TRINITY_DN190318_c0_g1_i2__g.91064, TRINITY_DN190617_c0_g4_i1__g.92054, TRINITY_DN193420_c1_g1_i4__g.101534, TRINITY_DN196865_c2_g1_i2__g.114027, T…		TRINITY_DN126530_c0_g1_i1__g.11713, TRINITY_DN68222_c0_g1_i2__g.67920, TRINITY_DN68222_c0_g2_i1__g.67921, TRINITY_DN82579_c0_g1_i5__g.129025, TRINITY_DN83817_c1_g1_i3__g.145688, TRINITY_DN83855_c3_g1_i4__g.146112, TRINITY_DN83855_c3_g6_i2__g.146117, TRINITY_DN84736_c2_g2_i5__g.159477, TRINITY_DN84736_c2_g3_i5__g.159487, TRINITY_DN84736_c2_g4_i3__g.159489, TRINITY_DN85087_c4_g8_i1__g.164409, TRINI…	Fungia_scutaria_13738, Fungia_scutaria_16838, Fungia_scutaria_18525, Fungia_scutaria_22434, Fungia_scutaria_28727, Fungia_scutaria_29180, Fungia_scutaria_29983, Fungia_scutaria_31937, Fungia_scutaria_38813, Fungia_scutaria_49347, Fungia_scutaria_52339, Fungia_scutaria_52479, Fungia_scutaria_60807, Fungia_scutaria_69871, Fungia_scutaria_9830	TRINITY_DN1861_c0_g1_i1__g.6681, TRINITY_DN32745_c0_g1_i1__g.25923, TRINITY_DN32745_c1_g1_i1__g.25924, TRINITY_DN44542_c0_g1_i1__g.66995, TRINITY_DN47892_c1_g1_i8__g.97285, TRINITY_DN47892_c1_g2_i1__g.97287, TRINITY_DN47976_c4_g2_i5__g.98644, TRINITY_DN48342_c1_g1_i1__g.105327, TRINITY_DN49022_c5_g5_i2__g.117749, TRINITY_DN49563_c1_g1_i3__g.127568, TRINITY_DN51348_c2_g1_i8__g.161251, TRINITY_DN51…	gasp1.m1b.10218.m1, gasp1.m1b.10406.m1, gasp1.m1b.10668.m1, gasp1.m1b.10954.m1, gasp1.m1b.11047.m1, gasp1.m1b.1153.m1, gasp1.m1b.11915.m1, gasp1.m1b.11923.m1, gasp1.m1b.12544.m1, gasp1.m1b.12869.m1, gasp1.m1b.13065.m1, gasp1.m1b.13605.m1, gasp1.m1b.14508.m1, gasp1.m1b.15688.m1, gasp1.m1b.15838.m1, gasp1.m1b.16646.m1, gasp1.m1b.16650.m1, gasp1.m1b.17045.m1, gasp1.m1b.17106.m1, gasp1.m1b.17194.m1, …	TRINITY_DN103234_c0_g1_i1__g.1333, TRINITY_DN122759_c0_g1_i1__g.10645, TRINITY_DN126146_c0_g1_i1__g.11592, TRINITY_DN53314_c0_g1_i2__g.52463, TRINITY_DN71068_c0_g2_i8__g.138259, TRINITY_DN71665_c3_g1_i1__g.150195, TRINITY_DN72718_c5_g1_i1__g.169678, TRINITY_DN73019_c6_g2_i2__g.174970, TRINITY_DN74001_c0_g2_i2__g.192838, TRINITY_DN74330_c2_g1_i11__g.199408, TRINITY_DN74539_c2_g1_i1__g.203627, TRIN…	TRINITY_DN211352_c0_g1_i3__g.81108, TRINITY_DN226775_c0_g1_i1__g.123133, TRINITY_DN233369_c1_g4_i1__g.152116, TRINITY_DN233732_c0_g1_i1__g.153997, TRINITY_DN244008_c0_g1_i2__g.269554, TRINITY_DN244326_c4_g2_i1__g.274919, TRINITY_DN245025_c1_g2_i1__g.286764, TRINITY_DN246229_c2_g2_i1__g.308155, TRINITY_DN247170_c5_g2_i1__g.325362, TRINITY_DN247170_c5_g4_i2__g.325373, TRINITY_DN247875_c2_g1_i1__g.3…	TRINITY_DN166146_c1_g1_i7__g.148900, TRINITY_DN166146_c1_g2_i1__g.148903, TRINITY_DN170993_c0_g8_i1__g.209136, TRINITY_DN172139_c1_g2_i1__g.225735, TRINITY_DN172139_c1_g3_i2__g.225743, TRINITY_DN172895_c2_g3_i1__g.236540, TRINITY_DN175016_c2_g1_i17__g.266248, TRINITY_DN175882_c2_g2_i1__g.278597, TRINITY_DN178072_c3_g3_i4__g.311899, TRINITY_DN178727_c2_g1_i7__g.322537, TRINITY_DN178727_c2_g4_i3__g…	TRINITY_DN26057_c0_g1_i1__g.16302, TRINITY_DN33243_c0_g1_i1__g.33439, TRINITY_DN42522_c1_g1_i13__g.85438, TRINITY_DN43183_c3_g1_i2__g.98490, TRINITY_DN43183_c3_g2_i3__g.98497, TRINITY_DN43631_c2_g1_i3__g.107894, TRINITY_DN44188_c2_g1_i9__g.118841, TRINITY_DN44188_c2_g3_i2__g.118851, TRINITY_DN44188_c2_g4_i1__g.118853, TRINITY_DN44188_c2_g8_i1__g.118861, TRINITY_DN44411_c4_g1_i2__g.123561, TRINITY…	Montastraea_cavernosa_103349, Montastraea_cavernosa_103350, Montastraea_cavernosa_106428, Montastraea_cavernosa_11286, Montastraea_cavernosa_11462, Montastraea_cavernosa_13342, Montastraea_cavernosa_15712, Montastraea_cavernosa_20236, Montastraea_cavernosa_24811, Montastraea_cavernosa_28399, Montastraea_cavernosa_28546, Montastraea_cavernosa_30883, Montastraea_cavernosa_32381, Montastraea_caverno…	TRINITY_DN12604_c0_g1_i1__g.2319, TRINITY_DN29627_c0_g1_i1__g.16481, TRINITY_DN29627_c0_g2_i1__g.16482, TRINITY_DN48935_c0_g1_i15__g.79008, TRINITY_DN49078_c0_g2_i3__g.80077, TRINITY_DN49713_c0_g1_i2__g.84475, TRINITY_DN50875_c2_g1_i1__g.94798, TRINITY_DN50875_c3_g1_i9__g.94853, TRINITY_DN51604_c2_g4_i3__g.103630, TRINITY_DN51957_c0_g1_i1__g.108903, TRINITY_DN51957_c3_g1_i2__g.108909, TRINITY_DN5…		TRINITY_DN64538_c0_g1_i1__g.94821, TRINITY_DN68088_c4_g2_i1__g.130984, TRINITY_DN68565_c3_g1_i2__g.138699, TRINITY_DN68879_c3_g1_i3__g.143052, TRINITY_DN68899_c3_g1_i1__g.143384, TRINITY_DN69169_c1_g1_i10__g.146978, TRINITY_DN69379_c1_g1_i3__g.150060, TRINITY_DN69634_c2_g1_i2__g.153735, TRINITY_DN69634_c2_g2_i3__g.153737, TRINITY_DN69645_c3_g2_i3__g.153842, TRINITY_DN70099_c4_g1_i5__g.159817, TRI…	TRINITY_DN113862_c0_g1_i1__g.5897, TRINITY_DN14928_c0_g1_i1__g.15370, TRINITY_DN14928_c0_g2_i1__g.15373, TRINITY_DN26598_c0_g2_i1__g.25289, TRINITY_DN34545_c0_g1_i1__g.37660, TRINITY_DN34545_c0_g2_i1__g.37661, TRINITY_DN39123_c1_g1_i1__g.46290, TRINITY_DN39627_c0_g1_i1__g.47362, TRINITY_DN40478_c0_g2_i1__g.49152, TRINITY_DN41086_c0_g2_i1__g.50428, TRINITY_DN41086_c1_g3_i1__g.50431, TRINITY_DN4335…	pdam_00002454-RA, pdam_00002562-RA, pdam_00003593-RA, pdam_00005928-RA, pdam_00006012-RA, pdam_00006014-RA, pdam_00006333-RA, pdam_00007098-RA, pdam_00008603-RA, pdam_00008980-RA, pdam_00014685-RA, pdam_00014763-RA, pdam_00016495-RA, pdam_00020179-RA, pdam_00020509-RA, pdam_00020709-RA, pdam_00022628-RA, pdam_00023318-RA, pdam_00023800-RA, pdam_00023801-RA	Porites_australiensis_14781, Porites_australiensis_21472, Porites_australiensis_49014, Porites_australiensis_8757	TRINITY_DN109574_c0_g1_i1__g.4872, TRINITY_DN135721_c0_g1_i1__g.17437, TRINITY_DN60639_c1_g1_i1__g.81191, TRINITY_DN67012_c4_g1_i1__g.127795, TRINITY_DN67012_c9_g1_i3__g.127813, TRINITY_DN67012_c9_g3_i1__g.127823, TRINITY_DN71115_c0_g1_i1__g.182559, TRINITY_DN73729_c1_g5_i2__g.220854, TRINITY_DN75156_c3_g2_i1__g.242172, TRINITY_DN75156_c3_g3_i2__g.242174, TRINITY_DN76698_c4_g1_i13__g.264323, TRIN…	TRINITY_DN140673_c4_g1_i2__g.110911, TRINITY_DN140698_c4_g2_i3__g.111168, TRINITY_DN142615_c4_g1_i1__g.137186, TRINITY_DN143582_c3_g2_i1__g.151151, TRINITY_DN144231_c3_g1_i4__g.159969, TRINITY_DN144863_c1_g1_i4__g.168881, TRINITY_DN144863_c1_g3_i13__g.168896, TRINITY_DN145541_c1_g1_i6__g.178443, TRINITY_DN148155_c0_g2_i3__g.219423, TRINITY_DN148890_c2_g3_i2__g.231482, TRINITY_DN150339_c1_g1_i10__…	TRINITY_DN135455_c0_g1_i1__g.95967, TRINITY_DN135455_c0_g2_i2__g.95968, TRINITY_DN137302_c0_g1_i6__g.111855, TRINITY_DN137488_c2_g11_i2__g.114001, TRINITY_DN137488_c2_g1_i3__g.114000, TRINITY_DN138239_c3_g7_i1__g.122927, TRINITY_DN141492_c5_g1_i1__g.173546, TRINITY_DN144662_c2_g2_i7__g.228294, TRINITY_DN145965_c1_g1_i1__g.254090, TRINITY_DN146148_c0_g2_i5__g.257326, TRINITY_DN146496_c2_g5_i1__g.2…
OG0000024	TRINITY_DN11273_c0_g1_i1__g.1014, TRINITY_DN26473_c0_g1_i2__g.25866, TRINITY_DN29065_c0_g1_i2__g.34240, TRINITY_DN35191_c0_g1_i1__g.59571, TRINITY_DN37955_c0_g2_i1__g.76263, TRINITY_DN38008_c0_g1_i1__g.76573, TRINITY_DN40112_c0_g1_i3__g.95020, TRINITY_DN40983_c0_g2_i5__g.107892, TRINITY_DN41691_c0_g1_i3__g.120139, TRINITY_DN41966_c0_g1_i2__g.125298, TRINITY_DN41966_c0_g2_i2__g.125300, TRINITY_DN4…	Acropora_millepora_1002, Acropora_millepora_10293, Acropora_millepora_14135, Acropora_millepora_18703, Acropora_millepora_19477, Acropora_millepora_2151, Acropora_millepora_2218, Acropora_millepora_26206, Acropora_millepora_26649, Acropora_millepora_27139, Acropora_millepora_27146, Acropora_millepora_27676, Acropora_millepora_28398, Acropora_millepora_28669, Acropora_millepora_30527, Acropora_mil…	evm.utg101.165, evm.utg101.165.1.5c22e7c9, evm.utg101.165.1.5c22e7c9.1.5c278e8f, evm.utg101.165.2.5c278e8f, evm.utg14287.16, evm.utg14287.17, evm.utg16021.5, evm.utg172.15, evm.utg172.18, evm.utg213.14, evm.utg213.19, evm.utg2159.45, evm.utg2159.47, evm.utg2200.6, evm.utg2200.9, evm.utg236.17, evm.utg2603.26, evm.utg2603.26.1.5c22ede8, evm.utg2603.26.1.5c22ede8.1.5c2792a2, evm.utg2603.26.1.5c22ed…	AIPGENE1183, AIPGENE1184, AIPGENE1319, AIPGENE13464, AIPGENE13465, AIPGENE13943, AIPGENE24740, AIPGENE24797, AIPGENE25748, AIPGENE25751, AIPGENE25754, AIPGENE25758, AIPGENE25932, AIPGENE26870, AIPGENE2724, AIPGENE28018, AIPGENE28019, AIPGENE28020, AIPGENE29080, AIPGENE29158, AIPGENE49, AIPGENE5182, AIPGENE5435, AIPGENE5436, AIPGENE5443, AIPGENE8524, AIPGENE8530	KXJ06415.1, KXJ08620.1, KXJ12316.1, KXJ12748.1, KXJ12749.1, KXJ17020.1, KXJ17030.1, KXJ17677.1, KXJ17938.1, KXJ17949.1, KXJ17950.1, KXJ17951.1, KXJ18088.1, KXJ18098.1, KXJ18426.1, KXJ19708.1, KXJ24623.1, KXJ24630.1, KXJ28919.1, KXJ29080.1, KXJ29324.1	Amphimedon_queenslandica_13164, Amphimedon_queenslandica_13561, Amphimedon_queenslandica_19941, Amphimedon_queenslandica_20004, Amphimedon_queenslandica_20736, Amphimedon_queenslandica_20978, Amphimedon_queenslandica_22313, Amphimedon_queenslandica_22344, Amphimedon_queenslandica_22346, Amphimedon_queenslandica_22348, Amphimedon_queenslandica_25356, Amphimedon_queenslandica_25357, Amphimedon_quee…	TRINITY_DN110636_c0_g1_i1__g.3337, TRINITY_DN121527_c0_g1_i2__g.8008, TRINITY_DN121855_c0_g1_i3__g.8103, TRINITY_DN141432_c0_g1_i2__g.18540, TRINITY_DN166690_c0_g1_i1__g.42105, TRINITY_DN174127_c1_g1_i1__g.53462, TRINITY_DN199023_c0_g1_i1__g.122536, TRINITY_DN200426_c0_g1_i2__g.128746, TRINITY_DN200426_c0_g2_i1__g.128747, TRINITY_DN204027_c0_g1_i2__g.146040, TRINITY_DN210771_c0_g1_i11__g.183677, …	Ephydatia_muelleri_15955, Ephydatia_muelleri_16584, Ephydatia_muelleri_1821, Ephydatia_muelleri_2330, Ephydatia_muelleri_2360, Ephydatia_muelleri_8121	TRINITY_DN136081_c0_g1_i1__g.15599, TRINITY_DN28303_c0_g1_i1__g.34341, TRINITY_DN48335_c0_g1_i1__g.42333, TRINITY_DN74138_c0_g1_i1__g.83961, TRINITY_DN75744_c0_g1_i1__g.89555, TRINITY_DN83236_c2_g1_i3__g.136648, TRINITY_DN83236_c2_g9_i1__g.136657, TRINITY_DN83561_c9_g1_i1__g.141453, TRINITY_DN83924_c5_g2_i5__g.147346, TRINITY_DN84299_c1_g1_i8__g.152702, TRINITY_DN84299_c1_g2_i10__g.152707, TRINIT…	Fungia_scutaria_1065, Fungia_scutaria_14706, Fungia_scutaria_176648, Fungia_scutaria_176796, Fungia_scutaria_20155, Fungia_scutaria_26211, Fungia_scutaria_30692, Fungia_scutaria_31347, Fungia_scutaria_36045, Fungia_scutaria_36346, Fungia_scutaria_43828, Fungia_scutaria_44041, Fungia_scutaria_44044, Fungia_scutaria_52467, Fungia_scutaria_65935, Fungia_scutaria_66990, Fungia_scutaria_66994, Fungia_…	TRINITY_DN27711_c0_g1_i2__g.16269, TRINITY_DN27711_c0_g2_i1__g.16270, TRINITY_DN37956_c0_g1_i2__g.39334, TRINITY_DN39942_c0_g2_i1__g.46228, TRINITY_DN48124_c2_g5_i1__g.101441, TRINITY_DN48256_c1_g1_i4__g.103763, TRINITY_DN48256_c1_g2_i1__g.103772, TRINITY_DN48795_c6_g2_i2__g.113425, TRINITY_DN49015_c1_g1_i2__g.117560, TRINITY_DN49622_c0_g2_i1__g.128924, TRINITY_DN50336_c2_g3_i1__g.142070, TRINITY…	gasp1.m1b.41005.m1, gasp1.m1b.9524.m1, gasp1.m3.11527.m1, gasp1.m3.11645.m1, gasp1.m3.11646.m1, gasp1.m3.12380.m1, gasp1.m3.13155.m1, gasp1.m3.15091.m1, gasp1.m3.15098.m1, gasp1.m3.15362.m1, gasp1.m3.15363.m1, gasp1.m3.16342.m1, gasp1.m3.16343.m1, gasp1.m3.17625.m1, gasp1.m3.17846.m1, gasp1.m3.17848.m1, gasp1.m3.18710.m1, gasp1.m3.18711.m1, gasp1.m3.20760.m1, gasp1.m3.22208.m1, gasp1.m3.25393.m1,…	TRINITY_DN115139_c0_g1_i1__g.6232, TRINITY_DN116768_c0_g1_i1__g.7147, TRINITY_DN127141_c0_g1_i1__g.11719, TRINITY_DN44218_c0_g2_i1__g.36398, TRINITY_DN55363_c0_g2_i2__g.56261, TRINITY_DN61199_c0_g1_i1__g.72242, TRINITY_DN65701_c0_g2_i1__g.89954, TRINITY_DN66836_c0_g2_i1__g.95814, TRINITY_DN72720_c4_g1_i5__g.169717, TRINITY_DN73759_c1_g1_i2__g.188425, TRINITY_DN73759_c1_g4_i1__g.188428, TRINITY_DN…	TRINITY_DN105802_c0_g1_i1__g.3145, TRINITY_DN209805_c0_g2_i2__g.77871, TRINITY_DN222399_c0_g1_i1__g.108347, TRINITY_DN226186_c0_g1_i1__g.120976, TRINITY_DN231353_c0_g1_i1__g.141878, TRINITY_DN237045_c6_g4_i3__g.175057, TRINITY_DN242051_c1_g5_i3__g.237761, TRINITY_DN242254_c4_g2_i4__g.241054, TRINITY_DN243267_c3_g1_i10__g.257642, TRINITY_DN243503_c1_g1_i4__g.261524, TRINITY_DN244693_c2_g4_i1__g.28…	TRINITY_DN107196_c0_g1_i1__g.2199, TRINITY_DN107763_c0_g1_i1__g.2490, TRINITY_DN115808_c0_g1_i1__g.11789, TRINITY_DN136474_c1_g1_i2__g.43916, TRINITY_DN148005_c0_g1_i1__g.70251, TRINITY_DN160733_c0_g2_i1__g.115639, TRINITY_DN167234_c2_g7_i3__g.158624, TRINITY_DN168276_c0_g1_i3__g.170942, TRINITY_DN169177_c4_g4_i5__g.183299, TRINITY_DN169177_c4_g6_i1__g.183300, TRINITY_DN169666_c1_g2_i1__g.190908,…	TRINITY_DN24480_c0_g1_i1__g.13641, TRINITY_DN28595_c1_g1_i1__g.21807, TRINITY_DN29495_c0_g1_i1__g.23354, TRINITY_DN30790_c0_g1_i1__g.26717, TRINITY_DN3182_c0_g1_i1__g.29408, TRINITY_DN32550_c0_g1_i2__g.31385, TRINITY_DN34184_c0_g1_i1__g.36192, TRINITY_DN34668_c0_g1_i2__g.37933, TRINITY_DN39702_c0_g1_i3__g.60004, TRINITY_DN4206_c0_g1_i1__g.78323, TRINITY_DN43370_c3_g2_i1__g.102794, TRINITY_DN43865…	Montastraea_cavernosa_110720, Montastraea_cavernosa_110721, Montastraea_cavernosa_110762, Montastraea_cavernosa_111516, Montastraea_cavernosa_114683, Montastraea_cavernosa_115080, Montastraea_cavernosa_118291, Montastraea_cavernosa_20020, Montastraea_cavernosa_21357, Montastraea_cavernosa_24083, Montastraea_cavernosa_27960, Montastraea_cavernosa_2812, Montastraea_cavernosa_2813, Montastraea_caver…	TRINITY_DN26919_c0_g1_i1__g.12319, TRINITY_DN27371_c0_g1_i1__g.12913, TRINITY_DN47085_c0_g1_i1__g.67621, TRINITY_DN51358_c0_g1_i2__g.100591, TRINITY_DN51948_c2_g7_i1__g.108813, TRINITY_DN52342_c1_g3_i1__g.114121, TRINITY_DN52445_c0_g1_i3__g.115654, TRINITY_DN52540_c1_g1_i12__g.117355, TRINITY_DN52540_c1_g2_i1__g.117366, TRINITY_DN53269_c0_g1_i7__g.128235, TRINITY_DN53638_c0_g1_i1__g.133921, TRINI…	Nematostella_vectensis_13046, Nematostella_vectensis_162, Nematostella_vectensis_163, Nematostella_vectensis_1827, Nematostella_vectensis_19406, Nematostella_vectensis_2238, Nematostella_vectensis_2239, Nematostella_vectensis_2567, Nematostella_vectensis_2804, Nematostella_vectensis_361, Nematostella_vectensis_4123, Nematostella_vectensis_5839, Nematostella_vectensis_6412, Nematostella_vectensis_…	TRINITY_DN45673_c0_g1_i1__g.36687, TRINITY_DN45673_c0_g2_i1__g.36689, TRINITY_DN48388_c0_g1_i2__g.43060, TRINITY_DN49826_c0_g1_i1__g.45045, TRINITY_DN51629_c0_g1_i2__g.50395, TRINITY_DN57325_c0_g1_i1__g.64604, TRINITY_DN58630_c0_g1_i1__g.68286, TRINITY_DN63555_c0_g2_i1__g.89183, TRINITY_DN66099_c0_g1_i2__g.105435, TRINITY_DN67563_c2_g1_i1__g.122757, TRINITY_DN67563_c2_g3_i2__g.122764, TRINITY_DN6…	TRINITY_DN104215_c0_g1_i1__g.2322, TRINITY_DN125039_c0_g1_i1__g.10518, TRINITY_DN25711_c0_g1_i1__g.24001, TRINITY_DN25711_c0_g2_i1__g.24002, TRINITY_DN28639_c0_g1_i1__g.28388, TRINITY_DN28639_c0_g2_i1__g.28389, TRINITY_DN37744_c0_g1_i1__g.43590, TRINITY_DN37744_c0_g2_i1__g.43591, TRINITY_DN43235_c0_g1_i1__g.55553, TRINITY_DN43545_c0_g2_i1__g.56298, TRINITY_DN43545_c0_g3_i1__g.56299, TRINITY_DN460…	pdam_00002301-RA, pdam_00002302-RA, pdam_00006668-RA, pdam_00006679-RA, pdam_00008942-RA, pdam_00009194-RA, pdam_00013144-RA, pdam_00013356-RA, pdam_00013402-RA, pdam_00013753-RA, pdam_00014149-RA, pdam_00014150-RA, pdam_00014397-RA, pdam_00015585-RA, pdam_00016390-RA, pdam_00016391-RA, pdam_00016394-RA, pdam_00016396-RA, pdam_00016397-RA, pdam_00016402-RA, pdam_00018324-RA, pdam_00018940-RA, pda…	Porites_australiensis_12521, Porites_australiensis_13788, Porites_australiensis_1381, Porites_australiensis_17004, Porites_australiensis_19445, Porites_australiensis_19825, Porites_australiensis_26010, Porites_australiensis_27318, Porites_australiensis_27812, Porites_australiensis_29118, Porites_australiensis_40997, Porites_australiensis_40998, Porites_australiensis_45547, Porites_australiensis_4…	TRINITY_DN100980_c0_g1_i1__g.367, TRINITY_DN11033_c0_g1_i1__g.5178, TRINITY_DN30858_c0_g1_i1__g.29541, TRINITY_DN51236_c0_g1_i1__g.54108, TRINITY_DN54827_c0_g1_i2__g.62996, TRINITY_DN58654_c0_g1_i4__g.73504, TRINITY_DN64571_c0_g2_i1__g.101822, TRINITY_DN65594_c4_g1_i3__g.110962, TRINITY_DN66650_c3_g1_i1__g.123953, TRINITY_DN66650_c3_g2_i1__g.123955, TRINITY_DN66671_c5_g4_i1__g.124133, TRINITY_DN6…	TRINITY_DN121547_c0_g1_i1__g.20352, TRINITY_DN127093_c0_g1_i1__g.29275, TRINITY_DN127891_c0_g1_i1__g.30958, TRINITY_DN129122_c0_g1_i1__g.33587, TRINITY_DN131563_c0_g1_i2__g.39763, TRINITY_DN131563_c0_g2_i3__g.39766, TRINITY_DN139032_c0_g1_i3__g.90985, TRINITY_DN141112_c2_g1_i4__g.116751, TRINITY_DN141852_c2_g3_i1__g.126771, TRINITY_DN142245_c5_g1_i2__g.131959, TRINITY_DN144603_c0_g3_i1__g.164953,…	TRINITY_DN114050_c0_g1_i2__g.23716, TRINITY_DN120405_c0_g4_i1__g.37520, TRINITY_DN133937_c0_g1_i2__g.87196, TRINITY_DN134865_c1_g2_i2__g.92460, TRINITY_DN141668_c2_g2_i4__g.176646, TRINITY_DN141668_c2_g3_i2__g.176656, TRINITY_DN144371_c0_g6_i1__g.222710, TRINITY_DN144445_c2_g1_i3__g.224123, TRINITY_DN144566_c4_g1_i2__g.226408, TRINITY_DN145202_c2_g1_i2__g.239137, TRINITY_DN145435_c3_g2_i1__g.2434…
OG0000025	TRINITY_DN15598_c0_g1_i1__g.5407, TRINITY_DN21843_c0_g1_i3__g.15515, TRINITY_DN31259_c0_g1_i1__g.42046, TRINITY_DN37625_c0_g2_i3__g.74161, TRINITY_DN40961_c2_g1_i1__g.107565, TRINITY_DN40961_c2_g2_i2__g.107572, TRINITY_DN42078_c2_g4_i2__g.127334, TRINITY_DN42078_c2_g5_i5__g.127340, TRINITY_DN43044_c1_g1_i1__g.145639, TRINITY_DN43256_c0_g2_i1__g.149292, TRINITY_DN43256_c1_g1_i2__g.149298, TRINITY_…	Acropora_millepora_13515, Acropora_millepora_14114, Acropora_millepora_15203, Acropora_millepora_24746, Acropora_millepora_3185, Acropora_millepora_646, Acropora_millepora_652	evm.utg1358.12, evm.utg1542.39, evm.utg1542.39.1.5c22eb24, evm.utg1542.40, evm.utg1542.40.1.5c22eb2b, evm.utg1542.40.2.5c22eb2b, evm.utg1542.40.3.5c22eb2b, evm.utg1542.40.4.5c22eb2b, evm.utg16283.1, evm.utg1721.39, evm.utg1857.7, evm.utg307.16, evm.utg356.76, evm.utg3834.18, evm.utg386.29, evm.utg386.30, evm.utg4605.24, evm.utg4605.27, evm.utg47.34, evm.utg47.36, evm.utg6875.4, evm.utg935.15	AIPGENE11378, AIPGENE12775, AIPGENE12816, AIPGENE21682, AIPGENE7187, AIPGENE7998, AIPGENE8252, AIPGENE9142, AIPGENE9147	KXJ11681.1, KXJ11694.1, KXJ15097.1, KXJ18841.1, KXJ21662.1, KXJ21685.1, KXJ23483.1, KXJ26610.1, KXJ27976.1	Amphimedon_queenslandica_22146, Amphimedon_queenslandica_23036, Amphimedon_queenslandica_24930, Amphimedon_queenslandica_25027, Amphimedon_queenslandica_25028, Amphimedon_queenslandica_25029	TRINITY_DN143429_c0_g1_i1__g.19811, TRINITY_DN152421_c1_g1_i1__g.26442, TRINITY_DN158268_c0_g1_i1__g.32347, TRINITY_DN175461_c1_g2_i1__g.56010, TRINITY_DN190298_c3_g3_i1__g.91005, TRINITY_DN190298_c3_g5_i1__g.91007, TRINITY_DN190298_c4_g1_i1__g.91012, TRINITY_DN192489_c0_g1_i1__g.98262, TRINITY_DN192903_c1_g1_i1__g.99591, TRINITY_DN193219_c1_g1_i1__g.100752, TRINITY_DN195366_c1_g1_i2__g.108610, T…	Ephydatia_muelleri_10030, Ephydatia_muelleri_10031, Ephydatia_muelleri_12920, Ephydatia_muelleri_12921, Ephydatia_muelleri_1879, Ephydatia_muelleri_19460, Ephydatia_muelleri_19711, Ephydatia_muelleri_4018, Ephydatia_muelleri_4202, Ephydatia_muelleri_8134, Ephydatia_muelleri_9840	TRINITY_DN122538_c0_g1_i1__g.10240, TRINITY_DN138137_c0_g1_i1__g.16356, TRINITY_DN24365_c0_g1_i1__g.32917, TRINITY_DN35708_c0_g1_i1__g.37309, TRINITY_DN48699_c0_g1_i1__g.42430, TRINITY_DN59280_c0_g1_i1__g.51937, TRINITY_DN66034_c1_g1_i1__g.63532, TRINITY_DN79714_c0_g2_i2__g.108563, TRINITY_DN83248_c8_g2_i1__g.136797, TRINITY_DN83248_c8_g4_i5__g.136804, TRINITY_DN84513_c1_g1_i1__g.156298, TRINITY_…	Fungia_scutaria_2301, Fungia_scutaria_27006, Fungia_scutaria_27501, Fungia_scutaria_40352, Fungia_scutaria_44384, Fungia_scutaria_51261, Fungia_scutaria_73929	TRINITY_DN24892_c0_g1_i1__g.11479, TRINITY_DN34147_c0_g1_i1__g.29092, TRINITY_DN48003_c2_g1_i1__g.99039, TRINITY_DN48003_c2_g6_i1__g.99050, TRINITY_DN49642_c5_g2_i2__g.129242, TRINITY_DN49854_c1_g1_i1__g.133333, TRINITY_DN49854_c2_g11_i1__g.133341, TRINITY_DN49854_c2_g2_i1__g.133346, TRINITY_DN50250_c1_g2_i8__g.140547, TRINITY_DN50882_c2_g7_i1__g.152056, TRINITY_DN51627_c2_g1_i2__g.165980, TRINIT…	gasp1.m3.14055.m1, gasp1.m3.16443.m1, gasp1.m3.26745.m1, gasp1.m3.29686.m1, gasp1.m3.29687.m1, gasp1.m3.30142.m1, gasp1.m3.30485.m1, gasp1.m3.31348.m1, gasp1.m3.4793.m1, gasp1.m3.6669.m1	TRINITY_DN101166_c0_g1_i1__g.593, TRINITY_DN16824_c0_g1_i1__g.18992, TRINITY_DN37846_c0_g1_i1__g.30951, TRINITY_DN53783_c0_g1_i1__g.52969, TRINITY_DN56403_c0_g1_i1__g.58796, TRINITY_DN66287_c0_g1_i1__g.92705, TRINITY_DN69731_c8_g2_i1__g.115048, TRINITY_DN70457_c1_g1_i2__g.125815, TRINITY_DN70457_c3_g3_i4__g.125819, TRINITY_DN70457_c4_g1_i1__g.125822, TRINITY_DN70944_c0_g1_i1__g.135483, TRINITY_DN…	TRINITY_DN185073_c0_g1_i1__g.40576, TRINITY_DN187178_c0_g1_i1__g.42853, TRINITY_DN213546_c0_g1_i1__g.86075, TRINITY_DN217257_c0_g1_i1__g.93933, TRINITY_DN230690_c0_g1_i1__g.138817, TRINITY_DN234756_c0_g1_i1__g.159833, TRINITY_DN237777_c15_g1_i2__g.181513, TRINITY_DN237933_c2_g1_i3__g.182849, TRINITY_DN237933_c2_g2_i1__g.182851, TRINITY_DN238956_c5_g2_i2__g.193665, TRINITY_DN238956_c6_g1_i1__g.193…	TRINITY_DN128699_c1_g1_i1__g.30150, TRINITY_DN141168_c0_g1_i1__g.52876, TRINITY_DN142010_c0_g1_i1__g.54613, TRINITY_DN147512_c0_g1_i1__g.68813, TRINITY_DN158852_c0_g1_i2__g.107301, TRINITY_DN166796_c2_g1_i1__g.154393, TRINITY_DN166796_c4_g1_i15__g.154397, TRINITY_DN166796_c4_g3_i1__g.154398, TRINITY_DN168115_c7_g2_i1__g.168905, TRINITY_DN168115_c7_g3_i1__g.168908, TRINITY_DN168327_c6_g1_i12__g.17…	TRINITY_DN19920_c0_g2_i1__g.6201, TRINITY_DN2987_c0_g2_i1__g.24014, TRINITY_DN42611_c0_g1_i1__g.87027, TRINITY_DN45527_c1_g1_i2__g.145488, TRINITY_DN45527_c2_g1_i2__g.145494, TRINITY_DN46070_c5_g1_i4__g.155974, TRINITY_DN46070_c6_g1_i5__g.155980, TRINITY_DN46070_c6_g4_i2__g.155981, TRINITY_DN46070_c6_g5_i2__g.155984, TRINITY_DN47941_c0_g1_i1__g.193411, TRINITY_DN47941_c1_g6_i2__g.193418, TRINITY_…	Montastraea_cavernosa_2154, Montastraea_cavernosa_34934, Montastraea_cavernosa_52481, Montastraea_cavernosa_52497, Montastraea_cavernosa_52507, Montastraea_cavernosa_84198, Montastraea_cavernosa_84204, Montastraea_cavernosa_84208, Montastraea_cavernosa_84209, Montastraea_cavernosa_84510, Montastraea_cavernosa_85082, Montastraea_cavernosa_90294	TRINITY_DN3412_c0_g1_i1__g.24748, TRINITY_DN38798_c0_g1_i2__g.36867, TRINITY_DN41062_c0_g1_i1__g.43031, TRINITY_DN41588_c0_g1_i1__g.44964, TRINITY_DN51323_c4_g1_i1__g.100146, TRINITY_DN51323_c5_g1_i7__g.100151, TRINITY_DN51323_c5_g5_i1__g.100155, TRINITY_DN51323_c6_g2_i1__g.100161, TRINITY_DN51323_c6_g3_i1__g.100163, TRINITY_DN51682_c0_g1_i1__g.104921, TRINITY_DN51682_c0_g3_i1__g.104934, TRINITY_…	Nematostella_vectensis_1990, Nematostella_vectensis_3017, Nematostella_vectensis_4368, Nematostella_vectensis_5279, Nematostella_vectensis_550	TRINITY_DN47835_c0_g1_i1__g.42024, TRINITY_DN50275_c0_g1_i2__g.46390, TRINITY_DN67764_c5_g1_i2__g.125952, TRINITY_DN69263_c3_g2_i1__g.148416, TRINITY_DN69390_c2_g2_i2__g.150125, TRINITY_DN70101_c0_g1_i2__g.159838, TRINITY_DN70439_c2_g1_i1__g.163912, TRINITY_DN70439_c2_g3_i1__g.163920, TRINITY_DN70946_c9_g2_i1__g.170400, TRINITY_DN72116_c0_g2_i4__g.183519, TRINITY_DN77725_c2_g1_i2__g.240241, TRINI…	TRINITY_DN100605_c0_g1_i1__g.145, TRINITY_DN10964_c0_g1_i1__g.4382, TRINITY_DN10964_c0_g2_i1__g.4386, TRINITY_DN16842_c0_g1_i1__g.16718, TRINITY_DN27895_c0_g1_i1__g.27164, TRINITY_DN32064_c0_g2_i1__g.34267, TRINITY_DN32064_c0_g3_i1__g.34269, TRINITY_DN32064_c0_g4_i1__g.34271, TRINITY_DN34973_c0_g1_i1__g.38317, TRINITY_DN38878_c0_g1_i1__g.45802, TRINITY_DN424_c0_g1_i1__g.53804, TRINITY_DN50776_c0_…	pdam_00009091-RA, pdam_00009207-RA, pdam_00014754-RA, pdam_00018247-RA, pdam_00019357-RA, pdam_00019358-RA, pdam_00019828-RA, pdam_00019829-RA, pdam_00019851-RA, pdam_00020968-RA	Porites_australiensis_13150, Porites_australiensis_37753, Porites_australiensis_37754, Porites_australiensis_39202, Porites_australiensis_40962, Porites_australiensis_4241, Porites_australiensis_4297, Porites_australiensis_44787, Porites_australiensis_47150	TRINITY_DN52159_c0_g1_i1__g.56114, TRINITY_DN59498_c0_g1_i2__g.76585, TRINITY_DN63239_c1_g1_i1__g.93722, TRINITY_DN64026_c0_g2_i1__g.98033, TRINITY_DN67747_c1_g2_i1__g.137270, TRINITY_DN67747_c2_g1_i5__g.137278, TRINITY_DN67747_c2_g2_i2__g.137284, TRINITY_DN68273_c2_g1_i2__g.144395, TRINITY_DN68755_c0_g5_i1__g.150517, TRINITY_DN68755_c1_g5_i1__g.150540, TRINITY_DN69058_c0_g1_i2__g.154360, TRINITY…	TRINITY_DN106343_c0_g1_i1__g.5260, TRINITY_DN12621_c0_g1_i1__g.27773, TRINITY_DN135883_c2_g1_i1__g.56980, TRINITY_DN135883_c2_g4_i1__g.56988, TRINITY_DN135883_c2_g5_i2__g.56989, TRINITY_DN136187_c4_g14_i1__g.59644, TRINITY_DN136187_c4_g2_i3__g.59645, TRINITY_DN136187_c4_g4_i1__g.59648, TRINITY_DN136187_c4_g7_i2__g.59652, TRINITY_DN136187_c5_g1_i5__g.59659, TRINITY_DN136666_c3_g1_i4__g.63862, TRIN…	TRINITY_DN119613_c0_g2_i3__g.35583, TRINITY_DN131278_c0_g5_i2__g.74314, TRINITY_DN137286_c4_g1_i3__g.111458, TRINITY_DN137286_c4_g2_i1__g.111466, TRINITY_DN137286_c4_g3_i6__g.111486, TRINITY_DN137286_c4_g5_i1__g.111489, TRINITY_DN137286_c4_g6_i1__g.111490, TRINITY_DN138678_c6_g4_i1__g.129057, TRINITY_DN138678_c7_g5_i2__g.129064, TRINITY_DN138678_c7_g6_i1__g.129065, TRINITY_DN139579_c6_g1_i3__g.14…
OG0000026	TRINITY_DN41213_c6_g1_i10__g.111498, TRINITY_DN41213_c6_g5_i4__g.111516, TRINITY_DN41213_c6_g6_i1__g.111521, TRINITY_DN41213_c6_g8_i1__g.111525, TRINITY_DN41213_c6_g9_i1__g.111526, TRINITY_DN43721_c1_g1_i12__g.158208, TRINITY_DN46056_c0_g10_i1__g.204053, TRINITY_DN46056_c0_g1_i1__g.204052, TRINITY_DN46056_c0_g2_i2__g.204056, TRINITY_DN46056_c0_g3_i2__g.204059, TRINITY_DN46056_c0_g4_i1__g.204061, …	Acropora_millepora_16517, Acropora_millepora_19361, Acropora_millepora_25222, Acropora_millepora_25759	evm.utg1363.3, evm.utg1363.5, evm.utg1363.6, evm.utg1786.2, evm.utg262.10.11, evm.utg262.10.11.1.5c2792ab, evm.utg262.10.11.2.5c2792ab, evm.utg262.10.11.3.5c2792ab, evm.utg262.10.11.4.5c2792ab, evm.utg31304.1, evm.utg31304.3, evm.utg31304.4, evm.utg338.64, evm.utg338.64.1.5c22ef4b, evm.utg338.64.2.5c22ef4b, evm.utg338.64.3.5c22ef4b, evm.utg338.64.4.5c22ef4b, evm.utg338.64.5.5c22ef4b, evm.utg436.2…	AIPGENE17951, AIPGENE23845, AIPGENE23849, AIPGENE24599, AIPGENE2846, AIPGENE2854, AIPGENE2869, AIPGENE28879, AIPGENE28889, AIPGENE28920, AIPGENE28936, AIPGENE9543, AIPGENE9554	KXJ08366.1, KXJ08380.1, KXJ08382.1, KXJ10427.1, KXJ10864.1, KXJ10877.1, KXJ17784.1, KXJ17788.1, KXJ20066.1, KXJ20885.1, KXJ20910.1, KXJ20925.1, KXJ20950.1	Amphimedon_queenslandica_16173, Amphimedon_queenslandica_16175, Amphimedon_queenslandica_18735, Amphimedon_queenslandica_24792	TRINITY_DN107285_c0_g1_i2__g.2249, TRINITY_DN145750_c0_g1_i2__g.21378, TRINITY_DN153681_c0_g1_i3__g.27372, TRINITY_DN164037_c0_g1_i1__g.38512, TRINITY_DN168380_c0_g1_i2__g.44485, TRINITY_DN168402_c0_g1_i2__g.44520, TRINITY_DN176787_c0_g1_i1__g.58253, TRINITY_DN180790_c0_g1_i1__g.66286, TRINITY_DN184208_c1_g1_i1__g.74196, TRINITY_DN184605_c2_g1_i2__g.75149, TRINITY_DN184605_c3_g1_i4__g.75157, TRIN…	Ephydatia_muelleri_15935, Ephydatia_muelleri_15936, Ephydatia_muelleri_15938	TRINITY_DN101365_c0_g1_i1__g.397, TRINITY_DN102568_c0_g1_i1__g.701, TRINITY_DN114153_c0_g1_i1__g.5977, TRINITY_DN145383_c0_g1_i1__g.18346, TRINITY_DN154689_c0_g1_i1__g.22808, TRINITY_DN15847_c0_g1_i1__g.23803, TRINITY_DN46072_c0_g1_i1__g.41665, TRINITY_DN69265_c0_g1_i1__g.70451, TRINITY_DN85130_c1_g1_i1__g.165046, TRINITY_DN85130_c4_g1_i1__g.165047, TRINITY_DN85130_c5_g6_i1__g.165053, TRINITY_DN8…	Fungia_scutaria_176978, Fungia_scutaria_27273, Fungia_scutaria_31403	TRINITY_DN48207_c1_g2_i1__g.103024, TRINITY_DN48728_c0_g1_i5__g.112437, TRINITY_DN48728_c0_g3_i1__g.112442, TRINITY_DN50594_c0_g1_i1__g.146699, TRINITY_DN50594_c0_g5_i2__g.146715, TRINITY_DN51115_c0_g1_i6__g.156646, TRINITY_DN51435_c1_g1_i2__g.162832, TRINITY_DN51435_c2_g11_i1__g.162838, TRINITY_DN51435_c2_g12_i2__g.162839, TRINITY_DN51435_c2_g13_i1__g.162840, TRINITY_DN51435_c2_g2_i3__g.162844, …	gasp1.m3.14954.m1, gasp1.m3.14955.m1, gasp1.m3.16460.m1, gasp1.m3.19668.m1, gasp1.m3.19671.m1, gasp1.m3.21950.m1, gasp1.m3.6824.m1, gasp1.m3.8281.m1	TRINITY_DN134282_c0_g1_i1__g.16146, TRINITY_DN23209_c0_g1_i1__g.22497, TRINITY_DN47255_c0_g2_i1__g.42266, TRINITY_DN71523_c3_g2_i4__g.147295, TRINITY_DN71523_c4_g1_i1__g.147296, TRINITY_DN71523_c4_g2_i2__g.147299, TRINITY_DN71523_c6_g2_i1__g.147311, TRINITY_DN71523_c6_g3_i1__g.147312, TRINITY_DN71523_c6_g4_i1__g.147313, TRINITY_DN72818_c3_g1_i3__g.171508, TRINITY_DN72818_c3_g3_i2__g.171517, TRINI…	TRINITY_DN173117_c0_g1_i1__g.23661, TRINITY_DN194074_c0_g1_i1__g.52621, TRINITY_DN22310_c0_g1_i1__g.110742, TRINITY_DN239037_c5_g1_i3__g.194805, TRINITY_DN239037_c5_g4_i3__g.194808, TRINITY_DN239037_c5_g5_i1__g.194809, TRINITY_DN239037_c6_g2_i1__g.194816, TRINITY_DN239037_c6_g3_i1__g.194818, TRINITY_DN239037_c6_g4_i1__g.194823, TRINITY_DN239037_c6_g6_i1__g.194827, TRINITY_DN239037_c7_g1_i1__g.194…	TRINITY_DN10903_c0_g1_i1__g.3992, TRINITY_DN121555_c0_g1_i1__g.19824, TRINITY_DN139077_c0_g1_i1__g.49593, TRINITY_DN139077_c1_g1_i1__g.49594, TRINITY_DN169690_c5_g1_i1__g.191209, TRINITY_DN169690_c6_g1_i2__g.191210, TRINITY_DN169690_c8_g1_i1__g.191212, TRINITY_DN169690_c8_g2_i1__g.191214, TRINITY_DN169690_c9_g2_i1__g.191232, TRINITY_DN169690_c9_g4_i1__g.191233, TRINITY_DN170730_c3_g2_i1__g.205431…	TRINITY_DN43247_c0_g2_i2__g.100109, TRINITY_DN45192_c0_g1_i4__g.138562, TRINITY_DN46773_c3_g1_i1__g.170156, TRINITY_DN46773_c3_g2_i1__g.170159, TRINITY_DN46773_c4_g1_i2__g.170166, TRINITY_DN46773_c4_g2_i1__g.170168, TRINITY_DN46773_c4_g3_i1__g.170173, TRINITY_DN47562_c2_g1_i1__g.185927, TRINITY_DN47961_c0_g1_i8__g.193742, TRINITY_DN47961_c0_g2_i1__g.193746, TRINITY_DN47961_c0_g4_i2__g.193758, TRI…	Montastraea_cavernosa_102733, Montastraea_cavernosa_105585, Montastraea_cavernosa_105679, Montastraea_cavernosa_105692, Montastraea_cavernosa_105714, Montastraea_cavernosa_113387	TRINITY_DN28619_c0_g1_i1__g.14398, TRINITY_DN30318_c0_g1_i1__g.17683, TRINITY_DN40074_c0_g1_i1__g.40409, TRINITY_DN54224_c1_g1_i6__g.143042, TRINITY_DN54224_c1_g2_i3__g.143051, TRINITY_DN55203_c0_g1_i1__g.156891, TRINITY_DN55203_c1_g2_i1__g.156892, TRINITY_DN55203_c2_g1_i4__g.156898, TRINITY_DN55203_c2_g2_i1__g.156900, TRINITY_DN55203_c2_g3_i5__g.156905, TRINITY_DN55203_c2_g5_i2__g.156912, TRINIT…	Nematostella_vectensis_1513, Nematostella_vectensis_1841, Nematostella_vectensis_2072	TRINITY_DN69488_c0_g14_i1__g.151600, TRINITY_DN69488_c0_g8_i1__g.151622, TRINITY_DN69488_c0_g9_i1__g.151624, TRINITY_DN71151_c0_g1_i2__g.172646, TRINITY_DN71355_c0_g2_i12__g.174747, TRINITY_DN71355_c0_g3_i1__g.174760, TRINITY_DN71355_c0_g4_i2__g.174764, TRINITY_DN71465_c0_g2_i1__g.175744, TRINITY_DN71465_c2_g1_i1__g.175746, TRINITY_DN71465_c2_g3_i1__g.175755, TRINITY_DN73837_c3_g3_i1__g.201739, T…	TRINITY_DN118756_c0_g1_i1__g.8219, TRINITY_DN124727_c0_g1_i1__g.10321, TRINITY_DN1519_c0_g2_i1__g.15519, TRINITY_DN56173_c0_g1_i1__g.104125, TRINITY_DN56173_c0_g4_i1__g.104127, TRINITY_DN64576_c1_g10_i1__g.186458, TRINITY_DN64576_c1_g12_i5__g.186470, TRINITY_DN64576_c1_g14_i1__g.186487, TRINITY_DN64576_c1_g15_i1__g.186494, TRINITY_DN64576_c1_g9_i1__g.186500, TRINITY_DN66325_c1_g4_i1__g.217245, TR…	pdam_00000622-RA, pdam_00000623-RA, pdam_00001973-RA, pdam_00008421-RA, pdam_00010236-RA, pdam_00010237-RA, pdam_00012585-RA	Porites_australiensis_44476, Porites_australiensis_961	TRINITY_DN64960_c1_g5_i1__g.104619, TRINITY_DN65083_c2_g3_i1__g.105781, TRINITY_DN68118_c0_g2_i1__g.142392, TRINITY_DN68118_c1_g1_i5__g.142399, TRINITY_DN68118_c1_g2_i3__g.142403, TRINITY_DN68118_c1_g3_i1__g.142409, TRINITY_DN68323_c4_g1_i1__g.144944, TRINITY_DN68323_c4_g6_i1__g.144951, TRINITY_DN68592_c1_g3_i1__g.148650, TRINITY_DN69120_c1_g1_i5__g.155235, TRINITY_DN69120_c1_g4_i1__g.155245, TRI…	TRINITY_DN135247_c12_g2_i1__g.52964, TRINITY_DN135247_c13_g1_i1__g.52971, TRINITY_DN135247_c2_g1_i1__g.52974, TRINITY_DN136276_c1_g1_i2__g.60386, TRINITY_DN139800_c6_g1_i1__g.100141, TRINITY_DN139800_c7_g1_i1__g.100142, TRINITY_DN139800_c7_g2_i1__g.100145, TRINITY_DN139800_c7_g3_i1__g.100147, TRINITY_DN139800_c7_g4_i7__g.100151, TRINITY_DN139800_c7_g5_i1__g.100153, TRINITY_DN139800_c7_g6_i1__g.10…	TRINITY_DN139186_c4_g1_i1__g.136141, TRINITY_DN139186_c5_g2_i1__g.136150, TRINITY_DN139186_c6_g3_i1__g.136158, TRINITY_DN139186_c7_g1_i2__g.136160, TRINITY_DN139945_c0_g2_i9__g.147914, TRINITY_DN140310_c1_g2_i1__g.153779, TRINITY_DN140445_c3_g2_i1__g.155524, TRINITY_DN140445_c3_g3_i3__g.155527, TRINITY_DN140445_c3_g4_i1__g.155530, TRINITY_DN140445_c3_g6_i3__g.155536, TRINITY_DN140445_c3_g7_i1__g.…
OG0000027	TRINITY_DN15272_c0_g1_i1__g.5045, TRINITY_DN16753_c0_g1_i1__g.6841, TRINITY_DN3877_c0_g1_i1__g.82468, TRINITY_DN43128_c0_g1_i1__g.147159, TRINITY_DN43128_c0_g2_i1__g.147160, TRINITY_DN43128_c2_g1_i1__g.147161, TRINITY_DN43491_c1_g1_i2__g.153593, TRINITY_DN44140_c4_g1_i1__g.166108, TRINITY_DN44818_c0_g1_i13__g.179378, TRINITY_DN45241_c0_g1_i1__g.187968, TRINITY_DN45871_c1_g2_i1__g.200373, TRINITY_…	Acropora_millepora_10471, Acropora_millepora_10472, Acropora_millepora_10794, Acropora_millepora_11223, Acropora_millepora_11392, Acropora_millepora_11668, Acropora_millepora_12580, Acropora_millepora_14017, Acropora_millepora_15117, Acropora_millepora_18346, Acropora_millepora_18378, Acropora_millepora_18723, Acropora_millepora_1947, Acropora_millepora_20391, Acropora_millepora_21411, Acropora_m…	evm.utg1271.8, evm.utg464.39, evm.utg464.41	AIPGENE14867, AIPGENE15619, AIPGENE19461, AIPGENE21620, AIPGENE22730, AIPGENE22739, AIPGENE26011, AIPGENE27589, AIPGENE27897, AIPGENE28447, AIPGENE5751, AIPGENE579, AIPGENE6334, AIPGENE6746, AIPGENE6820, AIPGENE7011, AIPGENE7112	KXJ05356.1, KXJ06207.1, KXJ06254.1, KXJ06904.1, KXJ07228.1, KXJ07682.1, KXJ07943.1, KXJ08108.1, KXJ08705.1, KXJ08963.1, KXJ11511.1, KXJ11515.1, KXJ11677.1, KXJ24834.1, KXJ25618.1, KXJ28688.1		TRINITY_DN107162_c0_g1_i1__g.2221, TRINITY_DN118100_c0_g1_i1__g.6834, TRINITY_DN12600_c0_g1_i1__g.9760, TRINITY_DN130497_c0_g1_i1__g.12457, TRINITY_DN139155_c0_g1_i2__g.16992, TRINITY_DN143208_c0_g1_i1__g.19643, TRINITY_DN152791_c0_g1_i1__g.26671, TRINITY_DN153398_c0_g1_i2__g.27169, TRINITY_DN153866_c0_g1_i1__g.27513, TRINITY_DN158041_c0_g1_i1__g.32083, TRINITY_DN160370_c0_g1_i2__g.34322, TRINITY…		TRINITY_DN132572_c0_g1_i1__g.13704, TRINITY_DN147402_c0_g1_i1__g.19641, TRINITY_DN150067_c0_g1_i1__g.21116, TRINITY_DN28703_c0_g1_i1__g.34550, TRINITY_DN41281_c0_g1_i1__g.39762, TRINITY_DN58187_c0_g2_i1__g.49787, TRINITY_DN63104_c0_g2_i1__g.58673, TRINITY_DN64139_c0_g1_i3__g.60381, TRINITY_DN72992_c0_g1_i1__g.79992, TRINITY_DN74499_c0_g1_i1__g.85381, TRINITY_DN77929_c0_g1_i3__g.98788, TRINITY_DN7…	Fungia_scutaria_10027, Fungia_scutaria_10029, Fungia_scutaria_1132, Fungia_scutaria_11806, Fungia_scutaria_11853, Fungia_scutaria_12087, Fungia_scutaria_18056, Fungia_scutaria_18101, Fungia_scutaria_18873, Fungia_scutaria_20831, Fungia_scutaria_21840, Fungia_scutaria_23169, Fungia_scutaria_23429, Fungia_scutaria_24362, Fungia_scutaria_24363, Fungia_scutaria_24873, Fungia_scutaria_26019, Fungia_sc…	TRINITY_DN42545_c0_g1_i1__g.56372, TRINITY_DN49057_c0_g2_i2__g.118324, TRINITY_DN49110_c3_g1_i1__g.119409, TRINITY_DN49251_c1_g4_i2__g.121718, TRINITY_DN50087_c0_g1_i1__g.137415, TRINITY_DN51855_c0_g2_i2__g.170557, TRINITY_DN51863_c1_g1_i3__g.170707, TRINITY_DN54026_c0_g4_i1__g.212573, TRINITY_DN54256_c1_g2_i4__g.217530, TRINITY_DN54644_c0_g4_i5__g.225474, TRINITY_DN54956_c1_g1_i1__g.231739, TRIN…	gasp1.m3.25315.m1, gasp1.m3.4516.m1, gasp1.m3.6707.m1	TRINITY_DN105366_c0_g1_i1__g.1909, TRINITY_DN119646_c0_g1_i1__g.9329, TRINITY_DN138456_c0_g1_i1__g.17261, TRINITY_DN1842_c0_g2_i1__g.19964, TRINITY_DN19948_c0_g1_i1__g.20831, TRINITY_DN48624_c0_g1_i1__g.44778, TRINITY_DN49169_c0_g1_i1__g.45538, TRINITY_DN49567_c0_g1_i1__g.46288, TRINITY_DN49887_c0_g1_i1__g.46766, TRINITY_DN54830_c0_g1_i2__g.54585, TRINITY_DN56341_c0_g1_i2__g.58683, TRINITY_DN5807…	TRINITY_DN236067_c0_g2_i1__g.167664, TRINITY_DN244348_c5_g1_i1__g.275278, TRINITY_DN245213_c4_g1_i2__g.290207, TRINITY_DN245673_c2_g1_i1__g.297974, TRINITY_DN246661_c3_g1_i7__g.315943, TRINITY_DN247311_c0_g2_i1__g.328205, TRINITY_DN248171_c1_g2_i3__g.345071, TRINITY_DN248521_c4_g1_i4__g.352179, TRINITY_DN248755_c3_g1_i3__g.356639, TRINITY_DN248755_c3_g3_i5__g.356645, TRINITY_DN248758_c2_g1_i1__g.…	TRINITY_DN167378_c0_g1_i1__g.160429, TRINITY_DN169626_c4_g2_i2__g.190229, TRINITY_DN169937_c2_g1_i4__g.194603, TRINITY_DN169983_c3_g1_i1__g.195372, TRINITY_DN170164_c3_g1_i5__g.198066, TRINITY_DN171488_c4_g1_i6__g.216035, TRINITY_DN171779_c3_g1_i1__g.220001, TRINITY_DN172713_c1_g2_i2__g.233695, TRINITY_DN173091_c1_g1_i1__g.239407, TRINITY_DN173310_c4_g2_i2__g.242412, TRINITY_DN175479_c0_g1_i2__g.…	TRINITY_DN13294_c0_g2_i1__g.1923, TRINITY_DN16425_c0_g1_i1__g.4077, TRINITY_DN20506_c0_g1_i1__g.6941, TRINITY_DN21526_c0_g1_i1__g.8276, TRINITY_DN22751_c0_g1_i2__g.10183, TRINITY_DN43105_c5_g1_i3__g.97082, TRINITY_DN44729_c1_g1_i2__g.129653, TRINITY_DN45031_c3_g1_i3__g.135727, TRINITY_DN45224_c2_g2_i1__g.139196, TRINITY_DN45543_c5_g2_i7__g.145755, TRINITY_DN45836_c1_g1_i5__g.151202, TRINITY_DN460…	Montastraea_cavernosa_101052, Montastraea_cavernosa_102358, Montastraea_cavernosa_1119818, Montastraea_cavernosa_112523, Montastraea_cavernosa_113277, Montastraea_cavernosa_118084, Montastraea_cavernosa_12679, Montastraea_cavernosa_12680, Montastraea_cavernosa_24360, Montastraea_cavernosa_28157, Montastraea_cavernosa_28398, Montastraea_cavernosa_29981, Montastraea_cavernosa_30202, Montastraea_cav…	TRINITY_DN12527_c0_g1_i1__g.2248, TRINITY_DN17662_c0_g1_i1__g.6204, TRINITY_DN22704_c0_g1_i1__g.9906, TRINITY_DN35232_c0_g2_i1__g.27340, TRINITY_DN47366_c0_g1_i1__g.69132, TRINITY_DN50780_c2_g1_i2__g.93962, TRINITY_DN51902_c1_g1_i1__g.108167, TRINITY_DN52468_c3_g10_i1__g.116036, TRINITY_DN53646_c4_g2_i1__g.133969, TRINITY_DN54621_c4_g1_i1__g.148418, TRINITY_DN54830_c4_g6_i1__g.151434, TRINITY_DN5…		TRINITY_DN107034_c0_g1_i1__g.2266, TRINITY_DN115429_c0_g1_i1__g.4613, TRINITY_DN34252_c0_g1_i1__g.21750, TRINITY_DN53993_c0_g1_i1__g.56148, TRINITY_DN58348_c0_g1_i1__g.67641, TRINITY_DN65242_c0_g1_i3__g.99225, TRINITY_DN69311_c4_g4_i1__g.148893, TRINITY_DN73375_c1_g1_i2__g.196710, TRINITY_DN73432_c2_g4_i3__g.197567, TRINITY_DN74234_c0_g1_i12__g.205307, TRINITY_DN74879_c4_g3_i2__g.211732, TRINITY_…	TRINITY_DN10178_c0_g1_i1__g.890, TRINITY_DN105759_c0_g1_i1__g.3059, TRINITY_DN113845_c0_g1_i1__g.5881, TRINITY_DN115354_c0_g1_i1__g.6739, TRINITY_DN115409_c0_g1_i1__g.6786, TRINITY_DN115409_c0_g2_i1__g.6787, TRINITY_DN11821_c0_g1_i1__g.8018, TRINITY_DN120442_c0_g1_i1__g.8679, TRINITY_DN120926_c0_g1_i1__g.8806, TRINITY_DN1230_c0_g1_i1__g.9254, TRINITY_DN1230_c0_g2_i1__g.9255, TRINITY_DN123714_c0_g…	pdam_00007545-RA, pdam_00021989-RA, pdam_00022839-RA	Porites_australiensis_1064, Porites_australiensis_11753, Porites_australiensis_19290, Porites_australiensis_20670, Porites_australiensis_22811, Porites_australiensis_23628, Porites_australiensis_30646, Porites_australiensis_31077, Porites_australiensis_44634, Porites_australiensis_46877, Porites_australiensis_47037, Porites_australiensis_47591, Porites_australiensis_50395, Porites_australiensis_9…	TRINITY_DN138470_c0_g1_i1__g.18131, TRINITY_DN22892_c0_g2_i1__g.24544, TRINITY_DN43873_c0_g1_i1__g.40308, TRINITY_DN50787_c0_g1_i1__g.53298, TRINITY_DN52969_c0_g1_i3__g.57965, TRINITY_DN53288_c0_g1_i1__g.58435, TRINITY_DN57013_c0_g1_i1__g.68492, TRINITY_DN57080_c0_g2_i3__g.68699, TRINITY_DN60299_c0_g1_i1__g.79851, TRINITY_DN61042_c0_g2_i1__g.82947, TRINITY_DN64511_c2_g1_i2__g.101335, TRINITY_DN64…	TRINITY_DN121829_c0_g1_i1__g.20792, TRINITY_DN127628_c0_g1_i1__g.30340, TRINITY_DN133655_c0_g1_i3__g.46272, TRINITY_DN135361_c0_g2_i1__g.53646, TRINITY_DN138278_c6_g1_i2__g.82024, TRINITY_DN138368_c6_g2_i1__g.83111, TRINITY_DN138430_c0_g1_i3__g.83976, TRINITY_DN138605_c2_g7_i2__g.86277, TRINITY_DN138995_c4_g3_i3__g.90491, TRINITY_DN140253_c0_g1_i2__g.105760, TRINITY_DN141502_c3_g1_i1__g.121990, T…	TRINITY_DN108805_c0_g1_i1__g.14414, TRINITY_DN115610_c0_g1_i2__g.26683, TRINITY_DN130709_c0_g1_i1__g.71735, TRINITY_DN137514_c1_g4_i5__g.114337, TRINITY_DN137786_c0_g2_i2__g.117322, TRINITY_DN137828_c0_g1_i3__g.117781, TRINITY_DN138397_c2_g2_i2__g.124652, TRINITY_DN139264_c2_g2_i1__g.137449, TRINITY_DN141146_c0_g1_i4__g.167464, TRINITY_DN141663_c9_g1_i10__g.176488, TRINITY_DN142527_c3_g6_i1__g.19…
OG0000028	TRINITY_DN41200_c0_g3_i2__g.111319, TRINITY_DN41200_c0_g6_i1__g.111329, TRINITY_DN42908_c0_g1_i12__g.143019, TRINITY_DN43637_c0_g1_i2__g.156290, TRINITY_DN43637_c0_g2_i1__g.156292, TRINITY_DN43817_c1_g1_i9__g.160353, TRINITY_DN47673_c0_g2_i5__g.236254, TRINITY_DN47673_c0_g3_i1__g.236263, TRINITY_DN47792_c2_g1_i1__g.238952, TRINITY_DN47792_c2_g2_i2__g.238953, TRINITY_DN47907_c1_g2_i14__g.241393, T…	Acropora_millepora_10457, Acropora_millepora_10458, Acropora_millepora_11546, Acropora_millepora_11547, Acropora_millepora_12766, Acropora_millepora_12767, Acropora_millepora_1612, Acropora_millepora_1636, Acropora_millepora_1704, Acropora_millepora_2152, Acropora_millepora_2321, Acropora_millepora_24548, Acropora_millepora_29062, Acropora_millepora_2919, Acropora_millepora_33506, Acropora_millep…	evm.utg1049.45, evm.utg1231.11, evm.utg1231.11.1.5c22e965, evm.utg1231.9, evm.utg1277.23, evm.utg1277.23.1.5c22e9bf, evm.utg1277.23.2.5c22e9bf, evm.utg1277.24, evm.utg1277.24.1.5c22e9c0, evm.utg1277.24.2.5c22e9c1, evm.utg1277.24.3.5c22e9c1, evm.utg1277.24.4.5c22e9c1, evm.utg145.30, evm.utg14676.12, evm.utg14676.6, evm.utg14676.6.1.5c22eae4, evm.utg14676.6.2.5c22eae4, evm.utg172.7, evm.utg2614.33,…	AIPGENE1432, AIPGENE1562, AIPGENE18145, AIPGENE18152, AIPGENE20417, AIPGENE20885, AIPGENE23541, AIPGENE25596, AIPGENE25604, AIPGENE3608, AIPGENE5057, AIPGENE5069, AIPGENE515, AIPGENE5820	KXJ06932.1, KXJ07872.1, KXJ07922.1, KXJ07925.1, KXJ09855.1, KXJ10671.1, KXJ10734.1, KXJ15935.1, KXJ19181.1, KXJ19192.1, KXJ21959.1, KXJ24006.1, KXJ24024.1, KXJ28307.1	Amphimedon_queenslandica_10070, Amphimedon_queenslandica_10105, Amphimedon_queenslandica_10181, Amphimedon_queenslandica_10727, Amphimedon_queenslandica_1203, Amphimedon_queenslandica_12173, Amphimedon_queenslandica_1221, Amphimedon_queenslandica_12882, Amphimedon_queenslandica_12883, Amphimedon_queenslandica_12886, Amphimedon_queenslandica_12888, Amphimedon_queenslandica_13220, Amphimedon_queens…	TRINITY_DN102764_c0_g1_i1__g.798, TRINITY_DN141009_c0_g1_i1__g.18242, TRINITY_DN176975_c0_g1_i1__g.58493, TRINITY_DN178158_c0_g1_i2__g.60978, TRINITY_DN183199_c0_g1_i2__g.71709, TRINITY_DN194145_c0_g1_i1__g.104186, TRINITY_DN213680_c0_g1_i3__g.203268, TRINITY_DN213680_c0_g3_i1__g.203270, TRINITY_DN219159_c5_g1_i2__g.245649, TRINITY_DN224481_c7_g1_i3__g.296835, TRINITY_DN225782_c4_g1_i2__g.310407,…	Ephydatia_muelleri_10517, Ephydatia_muelleri_11826, Ephydatia_muelleri_11908, Ephydatia_muelleri_12629, Ephydatia_muelleri_12708, Ephydatia_muelleri_13486, Ephydatia_muelleri_13487, Ephydatia_muelleri_13488, Ephydatia_muelleri_13489, Ephydatia_muelleri_13691, Ephydatia_muelleri_14385, Ephydatia_muelleri_14388, Ephydatia_muelleri_16791, Ephydatia_muelleri_17325, Ephydatia_muelleri_17534, Ephydatia…	TRINITY_DN123706_c0_g1_i1__g.10755, TRINITY_DN136360_c0_g1_i1__g.15723, TRINITY_DN165236_c0_g1_i1__g.27446, TRINITY_DN83294_c1_g2_i6__g.137454, TRINITY_DN91206_c2_g1_i1__g.263311, TRINITY_DN91206_c2_g2_i1__g.263312, TRINITY_DN91206_c2_g7_i1__g.263323, TRINITY_DN92388_c0_g1_i10__g.284342, TRINITY_DN92388_c0_g2_i1__g.284348, TRINITY_DN92388_c0_g3_i1__g.284350, TRINITY_DN92563_c0_g1_i1__g.287404, TR…	Fungia_scutaria_10684, Fungia_scutaria_1553, Fungia_scutaria_19467, Fungia_scutaria_19470, Fungia_scutaria_19488, Fungia_scutaria_19495, Fungia_scutaria_19499, Fungia_scutaria_19503, Fungia_scutaria_19504, Fungia_scutaria_25462, Fungia_scutaria_30199, Fungia_scutaria_34189, Fungia_scutaria_34190, Fungia_scutaria_34197, Fungia_scutaria_34206, Fungia_scutaria_34207, Fungia_scutaria_3453, Fungia_scu…	TRINITY_DN42708_c0_g1_i1__g.57250, TRINITY_DN44722_c0_g1_i1__g.67953, TRINITY_DN49255_c3_g1_i18__g.121823, TRINITY_DN49368_c1_g2_i2__g.123939, TRINITY_DN52451_c3_g1_i3__g.182193, TRINITY_DN52451_c3_g2_i1__g.182200, TRINITY_DN53953_c4_g5_i3__g.211055, TRINITY_DN55350_c2_g2_i2__g.239970, TRINITY_DN55947_c0_g1_i4__g.252084, TRINITY_DN55947_c0_g2_i1__g.252087, TRINITY_DN56530_c0_g1_i1__g.263337, TRIN…	gasp1.m1b.29705.m1, gasp1.m3.11710.m1, gasp1.m3.11717.m1, gasp1.m3.11721.m1, gasp1.m3.12613.m1, gasp1.m3.21542.m1, gasp1.m3.21544.m1, gasp1.m3.21889.m1, gasp1.m3.21890.m1, gasp1.m3.21891.m1, gasp1.m3.23301.m1, gasp1.m3.23302.m1, gasp1.m3.23453.m1, gasp1.m3.25270.m1, gasp1.m3.31621.m1, gasp1.m3.7762.m1, gasp1.m3.7770.m1, gasp1.m3.7772.m1, gasp1.m3.9330.m1	TRINITY_DN100520_c0_g1_i1__g.235, TRINITY_DN108828_c0_g1_i1__g.3427, TRINITY_DN132230_c0_g1_i1__g.15293, TRINITY_DN32495_c0_g2_i1__g.28084, TRINITY_DN56096_c0_g2_i1__g.58262, TRINITY_DN56770_c0_g1_i1__g.60083, TRINITY_DN57555_c0_g1_i1__g.62233, TRINITY_DN60697_c0_g1_i1__g.70510, TRINITY_DN63012_c0_g1_i1__g.78406, TRINITY_DN63387_c0_g1_i2__g.79915, TRINITY_DN65467_c1_g1_i1__g.88910, TRINITY_DN6546…	TRINITY_DN192428_c0_g2_i1__g.49751, TRINITY_DN195618_c0_g1_i1__g.54308, TRINITY_DN205746_c0_g1_i1__g.69165, TRINITY_DN207508_c0_g1_i3__g.72860, TRINITY_DN223178_c0_g1_i1__g.110978, TRINITY_DN225950_c0_g1_i2__g.120212, TRINITY_DN226153_c0_g1_i1__g.120865, TRINITY_DN226202_c0_g3_i1__g.121036, TRINITY_DN233048_c0_g1_i1__g.150153, TRINITY_DN233106_c0_g1_i2__g.150502, TRINITY_DN235713_c1_g1_i2__g.1654…	TRINITY_DN108517_c0_g2_i1__g.3369, TRINITY_DN109408_c0_g1_i2__g.4446, TRINITY_DN112016_c0_g1_i1__g.7430, TRINITY_DN118783_c0_g1_i3__g.15797, TRINITY_DN129741_c0_g1_i1__g.31699, TRINITY_DN134539_c0_g1_i1__g.40217, TRINITY_DN154520_c0_g1_i2__g.90191, TRINITY_DN160738_c0_g2_i1__g.115655, TRINITY_DN161116_c0_g2_i2__g.117437, TRINITY_DN161691_c0_g1_i1__g.120353, TRINITY_DN162454_c0_g2_i1__g.124958, TR…	TRINITY_DN42290_c0_g1_i1__g.81230, TRINITY_DN46915_c2_g1_i2__g.172860, TRINITY_DN46915_c2_g2_i2__g.172864, TRINITY_DN48298_c0_g4_i1__g.200231, TRINITY_DN48298_c0_g5_i1__g.200238, TRINITY_DN48298_c0_g9_i1__g.200245, TRINITY_DN48564_c1_g1_i3__g.205305, TRINITY_DN48564_c2_g1_i1__g.205310, TRINITY_DN48860_c0_g4_i4__g.211218, TRINITY_DN50281_c0_g1_i1__g.241267, TRINITY_DN51186_c1_g2_i4__g.259173, TRIN…	Montastraea_cavernosa_24418, Montastraea_cavernosa_24432, Montastraea_cavernosa_30494, Montastraea_cavernosa_47238, Montastraea_cavernosa_47320, Montastraea_cavernosa_47333, Montastraea_cavernosa_47398, Montastraea_cavernosa_5511, Montastraea_cavernosa_5512, Montastraea_cavernosa_5514, Montastraea_cavernosa_79454, Montastraea_cavernosa_79459, Montastraea_cavernosa_79462, Montastraea_cavernosa_794…	TRINITY_DN47257_c1_g1_i3__g.68483, TRINITY_DN52181_c7_g1_i1__g.111985, TRINITY_DN54319_c2_g2_i1__g.144310, TRINITY_DN56328_c0_g2_i7__g.173509, TRINITY_DN57724_c0_g1_i4__g.195213, TRINITY_DN57724_c0_g4_i1__g.195221, TRINITY_DN58236_c1_g1_i1__g.203124, TRINITY_DN58236_c1_g4_i1__g.203140, TRINITY_DN58236_c1_g5_i1__g.203141, TRINITY_DN58878_c1_g2_i2__g.212959, TRINITY_DN58892_c0_g1_i1__g.213309, TRIN…	Nematostella_vectensis_1286, Nematostella_vectensis_1859, Nematostella_vectensis_19156, Nematostella_vectensis_1970, Nematostella_vectensis_2411, Nematostella_vectensis_5643, Nematostella_vectensis_5644, Nematostella_vectensis_5965, Nematostella_vectensis_6020, Nematostella_vectensis_6715, Nematostella_vectensis_6718, Nematostella_vectensis_6720, Nematostella_vectensis_6951, Nematostella_vectensi…	TRINITY_DN51835_c0_g1_i1__g.50880, TRINITY_DN54130_c0_g1_i1__g.56283, TRINITY_DN54130_c1_g1_i1__g.56284, TRINITY_DN57514_c0_g1_i1__g.64918, TRINITY_DN58492_c0_g1_i1__g.68053, TRINITY_DN60627_c0_g1_i1__g.75727, TRINITY_DN60749_c0_g1_i2__g.76262, TRINITY_DN61217_c0_g1_i2__g.78506, TRINITY_DN65002_c0_g1_i2__g.97561, TRINITY_DN65355_c0_g1_i7__g.99989, TRINITY_DN65410_c0_g1_i3__g.100238, TRINITY_DN694…	TRINITY_DN43209_c0_g1_i1__g.55485, TRINITY_DN43209_c0_g2_i1__g.55486, TRINITY_DN53466_c0_g1_i1__g.90746, TRINITY_DN53466_c0_g2_i1__g.90747, TRINITY_DN59005_c0_g4_i1__g.121247, TRINITY_DN59005_c0_g6_i1__g.121248, TRINITY_DN63449_c1_g4_i2__g.168438, TRINITY_DN64018_c3_g1_i1__g.177487, TRINITY_DN64018_c3_g2_i1__g.177489, TRINITY_DN64018_c3_g5_i2__g.177492, TRINITY_DN66356_c0_g10_i1__g.217809, TRINIT…	pdam_00014953-RA, pdam_00017041-RA, pdam_00020744-RA, pdam_00020745-RA, pdam_00021643-RA, pdam_00021644-RA, pdam_00021645-RA, pdam_00021982-RA, pdam_00022153-RA, pdam_00022323-RA, pdam_00023367-RA, pdam_00024196-RA, pdam_00025104-RA, pdam_00025434-RA	Porites_australiensis_10902, Porites_australiensis_11789, Porites_australiensis_28229, Porites_australiensis_3160, Porites_australiensis_3161, Porites_australiensis_44857, Porites_australiensis_44937, Porites_australiensis_44938, Porites_australiensis_45067, Porites_australiensis_7506	TRINITY_DN60581_c0_g3_i1__g.81021, TRINITY_DN69106_c1_g2_i5__g.155047, TRINITY_DN69913_c3_g1_i3__g.165851, TRINITY_DN69913_c3_g5_i1__g.165867, TRINITY_DN70495_c0_g1_i3__g.174270, TRINITY_DN72867_c3_g1_i1__g.207826, TRINITY_DN72867_c3_g2_i1__g.207832, TRINITY_DN73049_c4_g3_i12__g.210423, TRINITY_DN73418_c0_g2_i5__g.215919, TRINITY_DN75270_c2_g1_i12__g.243695, TRINITY_DN75270_c2_g2_i5__g.243710, TR…	TRINITY_DN131884_c1_g2_i1__g.40705, TRINITY_DN133550_c0_g1_i1__g.45888, TRINITY_DN135778_c0_g1_i2__g.56252, TRINITY_DN138282_c0_g3_i3__g.82100, TRINITY_DN138282_c0_g6_i1__g.82103, TRINITY_DN138936_c1_g1_i4__g.89858, TRINITY_DN138936_c1_g7_i2__g.89865, TRINITY_DN139969_c1_g1_i1__g.102261, TRINITY_DN139969_c1_g2_i1__g.102264, TRINITY_DN139969_c2_g1_i4__g.102271, TRINITY_DN140373_c3_g1_i5__g.107286,…	TRINITY_DN105250_c0_g1_i1__g.9611, TRINITY_DN106971_c1_g1_i1__g.11810, TRINITY_DN107135_c0_g1_i1__g.12035, TRINITY_DN122551_c0_g2_i1__g.43781, TRINITY_DN126518_c0_g1_i1__g.55852, TRINITY_DN128563_c0_g2_i1__g.62873, TRINITY_DN135258_c1_g2_i1__g.94780, TRINITY_DN137934_c0_g1_i2__g.118780, TRINITY_DN137934_c0_g2_i6__g.118788, TRINITY_DN137934_c0_g3_i1__g.118791, TRINITY_DN137934_c0_g4_i1__g.118792, …
OG0000029	TRINITY_DN22856_c0_g1_i1__g.17412, TRINITY_DN32816_c0_g1_i3__g.48213, TRINITY_DN42058_c0_g1_i8__g.127012, TRINITY_DN42414_c0_g2_i2__g.133802, TRINITY_DN46350_c1_g1_i6__g.209611, TRINITY_DN46350_c1_g3_i11__g.209614, TRINITY_DN49208_c0_g1_i1__g.259274, TRINITY_DN52113_c0_g1_i1__g.261074, TRINITY_DN67138_c0_g1_i1__g.269208, TRINITY_DN77512_c0_g1_i1__g.275334, TRINITY_DN80898_c0_g1_i1__g.277325, TRIN…	Acropora_millepora_13264, Acropora_millepora_17541, Acropora_millepora_19421, Acropora_millepora_21734, Acropora_millepora_22570, Acropora_millepora_24306, Acropora_millepora_26082, Acropora_millepora_28380, Acropora_millepora_28746, Acropora_millepora_29683, Acropora_millepora_29802, Acropora_millepora_30096, Acropora_millepora_30278, Acropora_millepora_30525, Acropora_millepora_30633, Acropora_…	evm.utg190.17, evm.utg2007.32, evm.utg2071.44, evm.utg2071.45, evm.utg2071.46, evm.utg2071.65, evm.utg2071.65.1.5c22ecd4, evm.utg2071.65.2.5c22ecd4, evm.utg2071.65.2.5c22ecd4.1.5c2791b5, evm.utg2071.65.2.5c22ecd4.2.5c2791b5, evm.utg2071.65.2.5c22ecd4.3.5c2791b5, evm.utg2071.65.3.5c22ecd4, evm.utg2071.65.4.5c22ecd5, evm.utg2071.65.5.5c22ecd5, evm.utg2071.89, evm.utg2600.32, evm.utg2817.4, evm.utg3…	AIPGENE10688, AIPGENE10690, AIPGENE10716, AIPGENE11284, AIPGENE11791, AIPGENE118, AIPGENE14919, AIPGENE17881, AIPGENE18126, AIPGENE18283, AIPGENE18376, AIPGENE19175, AIPGENE19933, AIPGENE2103, AIPGENE216, AIPGENE25552, AIPGENE25557, AIPGENE25564, AIPGENE25580, AIPGENE25615, AIPGENE26149, AIPGENE2779, AIPGENE2785, AIPGENE28499, AIPGENE28640, AIPGENE29237, AIPGENE29239, AIPGENE4228, AIPGENE6603, AI…	KXJ04232.1, KXJ05164.1, KXJ06010.1, KXJ06168.1, KXJ06226.1, KXJ06949.1, KXJ07036.1, KXJ09228.1, KXJ09229.1, KXJ09407.1, KXJ11582.1, KXJ11852.1, KXJ16438.1, KXJ18962.1, KXJ19157.1, KXJ21407.1, KXJ22191.1, KXJ23996.1, KXJ24028.1, KXJ24031.1, KXJ24049.1, KXJ24836.1, KXJ25048.1, KXJ25066.1, KXJ25320.1, KXJ25352.1, KXJ25354.1, KXJ25771.1		TRINITY_DN115248_c0_g1_i2__g.5289, TRINITY_DN146211_c0_g1_i2__g.21755, TRINITY_DN154648_c0_g2_i2__g.28229, TRINITY_DN160582_c0_g1_i1__g.34515, TRINITY_DN161059_c0_g1_i2__g.34986, TRINITY_DN168375_c0_g1_i1__g.44477, TRINITY_DN173747_c0_g1_i2__g.52787, TRINITY_DN175333_c0_g1_i2__g.55829, TRINITY_DN177014_c0_g1_i1__g.58550, TRINITY_DN178586_c0_g1_i1__g.62002, TRINITY_DN192531_c0_g1_i4__g.98345, TRIN…		TRINITY_DN105313_c0_g1_i1__g.2526, TRINITY_DN118997_c0_g1_i1__g.8095, TRINITY_DN121660_c0_g1_i1__g.9740, TRINITY_DN123069_c0_g1_i1__g.10494, TRINITY_DN130681_c0_g1_i1__g.12612, TRINITY_DN169463_c0_g1_i1__g.28968, TRINITY_DN50515_c0_g1_i1__g.42982, TRINITY_DN55305_c0_g1_i1__g.46342, TRINITY_DN61934_c0_g1_i1__g.56977, TRINITY_DN82411_c2_g1_i5__g.127368, TRINITY_DN82998_c0_g1_i3__g.133400, TRINITY_D…	Fungia_scutaria_20997, Fungia_scutaria_22216, Fungia_scutaria_25058, Fungia_scutaria_25065, Fungia_scutaria_25066, Fungia_scutaria_25941, Fungia_scutaria_26032, Fungia_scutaria_31663, Fungia_scutaria_31667, Fungia_scutaria_31686, Fungia_scutaria_31690, Fungia_scutaria_32097, Fungia_scutaria_33962, Fungia_scutaria_34656, Fungia_scutaria_37832, Fungia_scutaria_40437, Fungia_scutaria_4279, Fungia_sc…	TRINITY_DN16830_c0_g1_i1__g.5225, TRINITY_DN19799_c0_g1_i1__g.7650, TRINITY_DN35902_c0_g1_i2__g.33999, TRINITY_DN41636_c0_g1_i1__g.52472, TRINITY_DN41757_c0_g2_i4__g.53071, TRINITY_DN47427_c0_g1_i3__g.89924, TRINITY_DN47427_c0_g2_i2__g.89927, TRINITY_DN47572_c0_g1_i2__g.91879, TRINITY_DN48508_c2_g3_i8__g.108366, TRINITY_DN48725_c2_g3_i4__g.112410, TRINITY_DN48725_c2_g4_i4__g.112416, TRINITY_DN508…	gasp1.m3.10704.m1, gasp1.m3.1077.m1, gasp1.m3.11010.m1, gasp1.m3.11536.m1, gasp1.m3.11934.m1, gasp1.m3.11939.m1, gasp1.m3.11940.m1, gasp1.m3.11941.m1, gasp1.m3.11944.m1, gasp1.m3.11945.m1, gasp1.m3.11947.m1, gasp1.m3.11948.m1, gasp1.m3.11949.m1, gasp1.m3.12170.m1, gasp1.m3.13944.m1, gasp1.m3.14593.m1, gasp1.m3.14747.m1, gasp1.m3.15164.m1, gasp1.m3.15584.m1, gasp1.m3.1604.m1, gasp1.m3.1608.m1, gas…	TRINITY_DN17775_c0_g1_i1__g.19541, TRINITY_DN3886_c0_g1_i1__g.31495, TRINITY_DN3886_c0_g2_i1__g.31496, TRINITY_DN46847_c0_g2_i1__g.41651, TRINITY_DN49139_c0_g2_i1__g.45490, TRINITY_DN54282_c0_g1_i1__g.53476, TRINITY_DN56799_c0_g1_i3__g.60140, TRINITY_DN72738_c3_g6_i1__g.170149, TRINITY_DN72991_c5_g2_i5__g.174414, TRINITY_DN73210_c1_g1_i1__g.178656, TRINITY_DN74445_c3_g1_i1__g.201684, TRINITY_DN74…	TRINITY_DN171563_c0_g1_i1__g.22774, TRINITY_DN178403_c0_g1_i1__g.29979, TRINITY_DN192878_c0_g1_i1__g.50726, TRINITY_DN227041_c1_g1_i1__g.124182, TRINITY_DN229826_c0_g1_i1__g.135272, TRINITY_DN236692_c0_g1_i1__g.172226, TRINITY_DN236692_c0_g2_i1__g.172227, TRINITY_DN239556_c0_g1_i7__g.200992, TRINITY_DN239556_c1_g1_i7__g.201002, TRINITY_DN240576_c0_g1_i6__g.215066, TRINITY_DN240576_c2_g1_i1__g.215…	TRINITY_DN103330_c0_g1_i1__g.1026, TRINITY_DN130467_c0_g1_i2__g.32783, TRINITY_DN163406_c0_g1_i1__g.130168, TRINITY_DN167258_c0_g1_i2__g.158794, TRINITY_DN167258_c0_g2_i2__g.158797, TRINITY_DN174449_c3_g7_i1__g.258122, TRINITY_DN174756_c0_g1_i1__g.262564, TRINITY_DN174756_c1_g2_i1__g.262567, TRINITY_DN174756_c1_g3_i1__g.262568, TRINITY_DN174756_c1_g5_i2__g.262570, TRINITY_DN176558_c0_g1_i15__g.28…	TRINITY_DN20466_c0_g1_i1__g.6906, TRINITY_DN25557_c0_g1_i1__g.15443, TRINITY_DN26875_c0_g1_i1__g.18107, TRINITY_DN28980_c1_g1_i1__g.22516, TRINITY_DN36614_c2_g1_i1__g.45098, TRINITY_DN36667_c0_g1_i1__g.45306, TRINITY_DN42712_c0_g3_i1__g.88806, TRINITY_DN45036_c2_g1_i1__g.135767, TRINITY_DN45036_c4_g1_i1__g.135771, TRINITY_DN45050_c1_g1_i15__g.135979, TRINITY_DN45050_c1_g2_i1__g.135987, TRINITY_DN…	Montastraea_cavernosa_110563, Montastraea_cavernosa_110564, Montastraea_cavernosa_110565, Montastraea_cavernosa_110567, Montastraea_cavernosa_110568, Montastraea_cavernosa_110575, Montastraea_cavernosa_110578, Montastraea_cavernosa_110583, Montastraea_cavernosa_110588, Montastraea_cavernosa_110592, Montastraea_cavernosa_110594, Montastraea_cavernosa_110597, Montastraea_cavernosa_110616, Montastra…	TRINITY_DN29075_c0_g2_i2__g.15344, TRINITY_DN32984_c0_g1_i1__g.22575, TRINITY_DN41310_c0_g1_i2__g.43919, TRINITY_DN42508_c0_g1_i2__g.48559, TRINITY_DN42508_c0_g2_i1__g.48560, TRINITY_DN51617_c3_g2_i1__g.103756, TRINITY_DN52517_c2_g6_i1__g.116861, TRINITY_DN55056_c1_g2_i10__g.154533, TRINITY_DN55419_c1_g1_i7__g.160026, TRINITY_DN55419_c1_g2_i3__g.160029, TRINITY_DN59003_c4_g1_i2__g.215078, TRINITY…	Nematostella_vectensis_1348, Nematostella_vectensis_13616, Nematostella_vectensis_1777, Nematostella_vectensis_1861, Nematostella_vectensis_1862, Nematostella_vectensis_1863, Nematostella_vectensis_1864, Nematostella_vectensis_1865, Nematostella_vectensis_1866, Nematostella_vectensis_1867, Nematostella_vectensis_3011, Nematostella_vectensis_3355, Nematostella_vectensis_3462, Nematostella_vectensi…	TRINITY_DN121177_c0_g1_i1__g.6179, TRINITY_DN26363_c0_g1_i1__g.16069, TRINITY_DN42911_c0_g1_i1__g.31622, TRINITY_DN54662_c0_g1_i1__g.56855, TRINITY_DN55236_c0_g1_i1__g.58379, TRINITY_DN63751_c0_g2_i2__g.90234, TRINITY_DN67548_c2_g1_i3__g.122158, TRINITY_DN67548_c2_g2_i2__g.122162, TRINITY_DN69618_c0_g1_i2__g.153533, TRINITY_DN69618_c0_g2_i3__g.153537, TRINITY_DN70008_c2_g2_i10__g.158894, TRINITY_…	TRINITY_DN100284_c0_g1_i1__g.88, TRINITY_DN104897_c0_g1_i1__g.2661, TRINITY_DN132374_c0_g1_i1__g.13252, TRINITY_DN13525_c0_g1_i1__g.13742, TRINITY_DN13547_c0_g1_i1__g.13759, TRINITY_DN15945_c0_g2_i1__g.15942, TRINITY_DN34479_c0_g1_i1__g.37581, TRINITY_DN34479_c0_g2_i1__g.37582, TRINITY_DN4020_c0_g1_i1__g.48603, TRINITY_DN44545_c0_g2_i1__g.59186, TRINITY_DN52595_c0_g1_i1__g.86696, TRINITY_DN52595_…	pdam_00000542-RA, pdam_00000545-RA, pdam_00003189-RA, pdam_00003794-RA, pdam_00005268-RA, pdam_00005960-RA, pdam_00007573-RA, pdam_00010327-RA, pdam_00010330-RA, pdam_00010331-RA, pdam_00010334-RA, pdam_00010335-RA, pdam_00010336-RA, pdam_00010509-RA, pdam_00010603-RA, pdam_00010604-RA, pdam_00010605-RA, pdam_00012968-RA, pdam_00012969-RA, pdam_00012970-RA, pdam_00013164-RA, pdam_00013165-RA, pda…	Porites_australiensis_10453, Porites_australiensis_11543, Porites_australiensis_11948, Porites_australiensis_14339, Porites_australiensis_15790, Porites_australiensis_23453, Porites_australiensis_26297, Porites_australiensis_26882, Porites_australiensis_30399, Porites_australiensis_4301, Porites_australiensis_43850, Porites_australiensis_46109, Porites_australiensis_4665, Porites_australiensis_46…	TRINITY_DN10791_c0_g1_i1__g.3928, TRINITY_DN110586_c0_g1_i1__g.5279, TRINITY_DN132617_c0_g1_i1__g.16250, TRINITY_DN32571_c0_g1_i1__g.30573, TRINITY_DN33233_c0_g1_i1__g.31042, TRINITY_DN49410_c0_g1_i1__g.50406, TRINITY_DN53074_c0_g1_i1__g.58130, TRINITY_DN62106_c0_g1_i1__g.88012, TRINITY_DN64447_c1_g1_i1__g.100814, TRINITY_DN66124_c0_g1_i2__g.117549, TRINITY_DN66124_c0_g3_i1__g.117552, TRINITY_DN6…	TRINITY_DN134417_c0_g1_i1__g.49126, TRINITY_DN137650_c0_g1_i3__g.74932, TRINITY_DN137857_c1_g2_i1__g.77333, TRINITY_DN137857_c1_g3_i1__g.77336, TRINITY_DN137857_c1_g5_i3__g.77344, TRINITY_DN137857_c1_g9_i1__g.77351, TRINITY_DN138548_c6_g3_i2__g.85584, TRINITY_DN139145_c2_g1_i2__g.92274, TRINITY_DN139145_c4_g1_i7__g.92284, TRINITY_DN139330_c4_g1_i7__g.94548, TRINITY_DN140414_c1_g2_i1__g.107810, TR…	TRINITY_DN121626_c0_g1_i2__g.41083, TRINITY_DN137676_c0_g1_i1__g.116048, TRINITY_DN140654_c2_g2_i3__g.159057, TRINITY_DN145553_c0_g2_i6__g.246098, TRINITY_DN145553_c0_g4_i4__g.246104, TRINITY_DN215406_c0_g1_i1__g.349268, TRINITY_DN2329_c0_g2_i1__g.356129, TRINITY_DN246105_c0_g1_i1__g.364018
OG0000030	TRINITY_DN28492_c0_g1_i1__g.32374, TRINITY_DN40091_c0_g1_i6__g.94850, TRINITY_DN40166_c0_g1_i2__g.95718, TRINITY_DN40166_c1_g1_i2__g.95730, TRINITY_DN40464_c0_g1_i3__g.100028, TRINITY_DN40782_c1_g1_i20__g.104767, TRINITY_DN41054_c0_g1_i2__g.109286, TRINITY_DN41054_c0_g7_i1__g.109324, TRINITY_DN41446_c0_g1_i4__g.115461, TRINITY_DN41446_c0_g2_i1__g.115462, TRINITY_DN41446_c1_g1_i2__g.115471, TRINIT…	Acropora_millepora_10551, Acropora_millepora_18934, Acropora_millepora_22568, Acropora_millepora_25801, Acropora_millepora_26131, Acropora_millepora_28421, Acropora_millepora_29039, Acropora_millepora_30656, Acropora_millepora_30958, Acropora_millepora_31860, Acropora_millepora_35099, Acropora_millepora_5303, Acropora_millepora_6973, Acropora_millepora_8894, Acropora_millepora_9735		AIPGENE19081, AIPGENE28361	KXJ05322.1, KXJ27262.1	Amphimedon_queenslandica_17274	TRINITY_DN10520_c0_g1_i1__g.1577, TRINITY_DN121372_c0_g1_i1__g.7965, TRINITY_DN122953_c0_g1_i3__g.8504, TRINITY_DN130184_c0_g1_i2__g.12234, TRINITY_DN139445_c0_g1_i1__g.17181, TRINITY_DN149904_c0_g1_i1__g.24528, TRINITY_DN155986_c1_g1_i1__g.29669, TRINITY_DN156434_c0_g1_i1__g.30268, TRINITY_DN157508_c0_g1_i1__g.31493, TRINITY_DN166055_c0_g1_i1__g.41349, TRINITY_DN168156_c1_g1_i6__g.44170, TRINITY…	Ephydatia_muelleri_3104, Ephydatia_muelleri_3105, Ephydatia_muelleri_60	TRINITY_DN83178_c0_g1_i1__g.136024, TRINITY_DN83178_c0_g3_i3__g.136038, TRINITY_DN83302_c0_g2_i6__g.137514, TRINITY_DN83302_c0_g3_i1__g.137517, TRINITY_DN83302_c0_g4_i5__g.137522, TRINITY_DN83302_c0_g7_i4__g.137529, TRINITY_DN83302_c0_g8_i1__g.137530, TRINITY_DN83302_c0_g9_i1__g.137531, TRINITY_DN84739_c3_g1_i1__g.159525, TRINITY_DN84739_c3_g2_i2__g.159527, TRINITY_DN84739_c3_g3_i4__g.159531, TRI…	Fungia_scutaria_1061, Fungia_scutaria_176541, Fungia_scutaria_176719, Fungia_scutaria_1783, Fungia_scutaria_1784, Fungia_scutaria_20829, Fungia_scutaria_23168, Fungia_scutaria_23948, Fungia_scutaria_24658, Fungia_scutaria_25338, Fungia_scutaria_28063, Fungia_scutaria_31891, Fungia_scutaria_34135, Fungia_scutaria_34136, Fungia_scutaria_34137, Fungia_scutaria_34139, Fungia_scutaria_34141, Fungia_sc…	TRINITY_DN40961_c0_g1_i2__g.49699, TRINITY_DN43372_c0_g1_i2__g.60365, TRINITY_DN49284_c0_g3_i1__g.122500, TRINITY_DN54135_c5_g1_i1__g.214953, TRINITY_DN54135_c5_g3_i6__g.214963, TRINITY_DN54135_c5_g4_i1__g.214966, TRINITY_DN54504_c1_g1_i1__g.222442, TRINITY_DN54504_c3_g1_i2__g.222445, TRINITY_DN54504_c6_g1_i2__g.222453, TRINITY_DN54504_c6_g2_i1__g.222457, TRINITY_DN56830_c5_g1_i2__g.268700, TRINI…	gasp1.m1b.14044.m1, gasp1.m1b.14045.m1, gasp1.m1b.14050.m1, gasp1.m1b.24615.m1, gasp1.m1b.24631.m1, gasp1.m1b.24634.m1, gasp1.m1b.25417.m1, gasp1.m1b.40636.m1, gasp1.m1b.40638.m1, gasp1.m1b.7058.m1, gasp1.m1b.9007.m1, gasp1.m1b.9011.m1, gasp1.m3.10494.m1, gasp1.m3.10496.m1, gasp1.m3.10499.m1, gasp1.m3.10500.m1, gasp1.m3.14992.m1, gasp1.m3.14995.m1, gasp1.m3.14996.m1, gasp1.m3.18253.m1, gasp1.m3.1…	TRINITY_DN61315_c0_g1_i1__g.72444, TRINITY_DN68933_c1_g1_i14__g.108636, TRINITY_DN69788_c0_g1_i7__g.115743, TRINITY_DN71416_c4_g1_i1__g.144542, TRINITY_DN71416_c5_g2_i1__g.144546, TRINITY_DN71416_c5_g3_i1__g.144547, TRINITY_DN71416_c6_g1_i3__g.144550, TRINITY_DN71416_c6_g2_i1__g.144555, TRINITY_DN71880_c1_g1_i1__g.154094, TRINITY_DN76141_c0_g1_i6__g.232932, TRINITY_DN76141_c0_g2_i3__g.232936, TRI…	TRINITY_DN168818_c0_g1_i1__g.22074, TRINITY_DN233241_c0_g1_i2__g.151297, TRINITY_DN234031_c0_g1_i1__g.155680, TRINITY_DN241068_c0_g1_i1__g.222275, TRINITY_DN241068_c0_g2_i3__g.222281, TRINITY_DN241068_c0_g3_i1__g.222282, TRINITY_DN241068_c0_g5_i1__g.222285, TRINITY_DN244952_c0_g2_i3__g.285551, TRINITY_DN245797_c3_g1_i2__g.300324, TRINITY_DN245797_c3_g2_i4__g.300332, TRINITY_DN247471_c0_g3_i3__g.3…	TRINITY_DN154144_c0_g1_i1__g.89080, TRINITY_DN168212_c3_g1_i1__g.170061, TRINITY_DN168354_c1_g1_i1__g.172054, TRINITY_DN168354_c2_g1_i1__g.172058, TRINITY_DN168354_c2_g2_i1__g.172059, TRINITY_DN170586_c0_g1_i2__g.203649, TRINITY_DN170674_c2_g10_i2__g.204726, TRINITY_DN171065_c1_g1_i1__g.210110, TRINITY_DN171065_c1_g2_i3__g.210113, TRINITY_DN171341_c2_g1_i3__g.214161, TRINITY_DN171341_c3_g1_i16__g…	TRINITY_DN42394_c3_g1_i4__g.82872, TRINITY_DN42394_c3_g2_i1__g.82878, TRINITY_DN42394_c3_g5_i2__g.82884, TRINITY_DN42591_c0_g2_i1__g.86658, TRINITY_DN42591_c1_g1_i7__g.86671, TRINITY_DN42591_c1_g2_i1__g.86673, TRINITY_DN43715_c1_g1_i1__g.109443, TRINITY_DN43715_c1_g5_i1__g.109452, TRINITY_DN44314_c0_g1_i1__g.121362, TRINITY_DN44314_c0_g2_i2__g.121363, TRINITY_DN44314_c4_g2_i1__g.121368, TRINITY_D…	Montastraea_cavernosa_110790, Montastraea_cavernosa_1119374, Montastraea_cavernosa_1119668, Montastraea_cavernosa_116725, Montastraea_cavernosa_20791, Montastraea_cavernosa_20792, Montastraea_cavernosa_20793, Montastraea_cavernosa_33537, Montastraea_cavernosa_34567, Montastraea_cavernosa_36072, Montastraea_cavernosa_36074, Montastraea_cavernosa_36076, Montastraea_cavernosa_58213, Montastraea_cave…	TRINITY_DN50790_c0_g1_i3__g.94044, TRINITY_DN51382_c0_g1_i9__g.100807, TRINITY_DN51625_c1_g1_i10__g.103883, TRINITY_DN51625_c1_g2_i1__g.103889, TRINITY_DN51625_c1_g3_i1__g.103890, TRINITY_DN51888_c1_g1_i1__g.107920, TRINITY_DN51888_c1_g3_i12__g.107924, TRINITY_DN51888_c1_g4_i2__g.107931, TRINITY_DN52021_c1_g1_i19__g.109669, TRINITY_DN52109_c0_g1_i13__g.110990, TRINITY_DN52109_c0_g2_i2__g.110996, …	Nematostella_vectensis_13936, Nematostella_vectensis_18736, Nematostella_vectensis_18737, Nematostella_vectensis_19098, Nematostella_vectensis_19099, Nematostella_vectensis_19579, Nematostella_vectensis_20079, Nematostella_vectensis_20342, Nematostella_vectensis_20448, Nematostella_vectensis_21053	TRINITY_DN61327_c0_g1_i1__g.79143, TRINITY_DN67468_c1_g1_i2__g.121371, TRINITY_DN67468_c1_g2_i1__g.121377, TRINITY_DN69439_c0_g1_i3__g.150984, TRINITY_DN69557_c0_g1_i15__g.152522, TRINITY_DN69584_c0_g1_i8__g.152933, TRINITY_DN69584_c0_g3_i1__g.152935, TRINITY_DN69971_c0_g1_i4__g.158404, TRINITY_DN70616_c0_g1_i6__g.166035, TRINITY_DN70616_c0_g2_i1__g.166038, TRINITY_DN70727_c0_g1_i17__g.167241, TR…	TRINITY_DN103046_c0_g1_i1__g.1678, TRINITY_DN10606_c0_g1_i1__g.3191, TRINITY_DN107981_c0_g1_i1__g.3843, TRINITY_DN108880_c0_g1_i1__g.4144, TRINITY_DN117943_c0_g1_i1__g.7925, TRINITY_DN120131_c0_g1_i1__g.8589, TRINITY_DN121408_c0_g1_i1__g.8910, TRINITY_DN13940_c0_g1_i1__g.14058, TRINITY_DN13940_c0_g2_i1__g.14059, TRINITY_DN14816_c0_g1_i1__g.15254, TRINITY_DN14816_c0_g2_i1__g.15255, TRINITY_DN20037…	pdam_00005800-RA, pdam_00005801-RA, pdam_00005803-RA, pdam_00017124-RA, pdam_00021468-RA, pdam_00023361-RA, pdam_00023362-RA, pdam_00023363-RA, pdam_00025628-RA	Porites_australiensis_11365, Porites_australiensis_11366, Porites_australiensis_14856, Porites_australiensis_23948, Porites_australiensis_24657, Porites_australiensis_25478, Porites_australiensis_27960, Porites_australiensis_303, Porites_australiensis_32282, Porites_australiensis_35678, Porites_australiensis_40315, Porites_australiensis_40830, Porites_australiensis_41447, Porites_australiensis_45…	TRINITY_DN3715_c0_g1_i1__g.32970, TRINITY_DN39120_c0_g1_i1__g.34092, TRINITY_DN42595_c0_g2_i1__g.38246, TRINITY_DN47140_c0_g2_i1__g.46100, TRINITY_DN50429_c0_g1_i1__g.52648, TRINITY_DN50429_c0_g3_i1__g.52650, TRINITY_DN58724_c0_g1_i1__g.73718, TRINITY_DN62159_c0_g1_i1__g.88286, TRINITY_DN65120_c2_g1_i17__g.106120, TRINITY_DN65120_c2_g2_i1__g.106130, TRINITY_DN65354_c2_g2_i1__g.108404, TRINITY_DN6…	TRINITY_DN136123_c0_g1_i5__g.58950, TRINITY_DN136123_c1_g1_i1__g.58954, TRINITY_DN136936_c5_g1_i1__g.66792, TRINITY_DN136936_c5_g2_i1__g.66799, TRINITY_DN138600_c1_g1_i1__g.86208, TRINITY_DN138600_c2_g2_i5__g.86213, TRINITY_DN141325_c0_g1_i4__g.119512, TRINITY_DN141717_c0_g1_i4__g.124935, TRINITY_DN143094_c0_g1_i1__g.144192, TRINITY_DN143094_c1_g1_i1__g.144193, TRINITY_DN143094_c2_g1_i5__g.144202…	TRINITY_DN140808_c0_g3_i6__g.161608, TRINITY_DN144995_c3_g1_i1__g.234870, TRINITY_DN144995_c3_g3_i1__g.234873, TRINITY_DN144995_c4_g3_i2__g.234876, TRINITY_DN144995_c4_g6_i1__g.234885, TRINITY_DN148638_c0_g2_i3__g.309981, TRINITY_DN148638_c0_g5_i1__g.310003, TRINITY_DN148638_c1_g1_i1__g.310011, TRINITY_DN268306_c0_g1_i1__g.375170, TRINITY_DN290168_c0_g1_i1__g.384899
OG0000031	TRINITY_DN43655_c2_g1_i13__g.156691, TRINITY_DN47795_c0_g1_i1__g.238993, TRINITY_DN47993_c0_g1_i1__g.243248	Acropora_millepora_10709, Acropora_millepora_10710, Acropora_millepora_10980, Acropora_millepora_12251, Acropora_millepora_15932, Acropora_millepora_1754, Acropora_millepora_19021, Acropora_millepora_33045		AIPGENE27272, AIPGENE27311	KXJ19299.1		TRINITY_DN108063_c0_g1_i1__g.2519, TRINITY_DN112703_c0_g1_i2__g.3975, TRINITY_DN126265_c0_g1_i2__g.9926, TRINITY_DN131624_c0_g1_i1__g.13241, TRINITY_DN146270_c2_g1_i2__g.21798, TRINITY_DN147221_c0_g1_i1__g.22504, TRINITY_DN149376_c0_g1_i2__g.24069, TRINITY_DN161086_c1_g1_i4__g.35011, TRINITY_DN171414_c0_g1_i3__g.49461, TRINITY_DN172225_c0_g1_i8__g.50588, TRINITY_DN178200_c0_g1_i3__g.61099, TRINIT…		TRINITY_DN46706_c0_g1_i1__g.41812, TRINITY_DN84033_c1_g1_i9__g.148740, TRINITY_DN84043_c2_g1_i1__g.148798, TRINITY_DN84137_c0_g2_i1__g.150166, TRINITY_DN84137_c0_g6_i1__g.150168, TRINITY_DN84620_c1_g1_i10__g.157879, TRINITY_DN85894_c0_g1_i1__g.177013, TRINITY_DN85914_c2_g1_i3__g.177440, TRINITY_DN86066_c4_g2_i2__g.179835, TRINITY_DN86066_c4_g4_i6__g.179845, TRINITY_DN86457_c1_g2_i1__g.185869, TRI…	Fungia_scutaria_1060, Fungia_scutaria_11145, Fungia_scutaria_11662, Fungia_scutaria_13095, Fungia_scutaria_16136, Fungia_scutaria_17493, Fungia_scutaria_176439, Fungia_scutaria_176552, Fungia_scutaria_176576, Fungia_scutaria_176588, Fungia_scutaria_177031, Fungia_scutaria_17909, Fungia_scutaria_18711, Fungia_scutaria_18714, Fungia_scutaria_18715, Fungia_scutaria_2025, Fungia_scutaria_22338, Fungi…	TRINITY_DN12322_c0_g1_i1__g.1079, TRINITY_DN26976_c0_g1_i1__g.14940, TRINITY_DN28050_c0_g1_i1__g.16962, TRINITY_DN48309_c3_g1_i14__g.104763, TRINITY_DN48309_c3_g2_i11__g.104780, TRINITY_DN48355_c3_g2_i13__g.105425, TRINITY_DN49795_c0_g1_i7__g.132056, TRINITY_DN49795_c0_g5_i1__g.132060, TRINITY_DN50548_c2_g1_i1__g.145917, TRINITY_DN51498_c0_g1_i2__g.163799, TRINITY_DN51686_c0_g1_i12__g.167183, TRI…	gasp1.m3.10038.m1, gasp1.m3.10039.m1, gasp1.m3.13897.m1, gasp1.m3.13901.m1, gasp1.m3.17370.m1, gasp1.m3.19895.m1, gasp1.m3.19896.m1, gasp1.m3.29483.m1, gasp1.m3.5856.m1, gasp1.m3.94.m1	TRINITY_DN65524_c1_g1_i2__g.89233, TRINITY_DN70936_c4_g1_i10__g.135373, TRINITY_DN70936_c5_g1_i1__g.135380, TRINITY_DN70936_c5_g2_i2__g.135381, TRINITY_DN71036_c1_g1_i1__g.137563, TRINITY_DN71065_c7_g4_i13__g.138169, TRINITY_DN71291_c1_g2_i5__g.142418, TRINITY_DN71723_c6_g1_i15__g.151161, TRINITY_DN71723_c6_g3_i1__g.151166, TRINITY_DN71723_c6_g6_i1__g.151167, TRINITY_DN71881_c1_g2_i1__g.154108, T…	TRINITY_DN222193_c0_g1_i5__g.107704, TRINITY_DN227147_c0_g2_i1__g.124630, TRINITY_DN233408_c2_g1_i3__g.152311, TRINITY_DN238869_c3_g1_i1__g.192720, TRINITY_DN241180_c4_g1_i9__g.224178, TRINITY_DN241520_c8_g1_i1__g.229258, TRINITY_DN241554_c4_g1_i5__g.229871, TRINITY_DN241554_c7_g1_i1__g.229882, TRINITY_DN241554_c7_g3_i1__g.229883, TRINITY_DN241921_c5_g2_i1__g.235710, TRINITY_DN241974_c0_g2_i3__g.…	TRINITY_DN115994_c0_g1_i1__g.12039, TRINITY_DN167568_c7_g2_i19__g.162444, TRINITY_DN168747_c11_g1_i5__g.177269, TRINITY_DN168747_c9_g1_i1__g.177275, TRINITY_DN169263_c0_g1_i1__g.184751, TRINITY_DN169263_c4_g1_i1__g.184753, TRINITY_DN169263_c4_g4_i1__g.184770, TRINITY_DN169554_c5_g1_i5__g.189073, TRINITY_DN169672_c8_g1_i12__g.190954, TRINITY_DN169978_c6_g1_i3__g.195309, TRINITY_DN170184_c0_g2_i2__…	TRINITY_DN3952_c0_g1_i1__g.59141, TRINITY_DN40636_c0_g1_i1__g.65605, TRINITY_DN42273_c3_g4_i1__g.81145, TRINITY_DN42273_c3_g7_i1__g.81146, TRINITY_DN42679_c5_g2_i1__g.88160, TRINITY_DN42679_c5_g3_i1__g.88161, TRINITY_DN42968_c1_g1_i1__g.94300, TRINITY_DN42968_c5_g1_i1__g.94302, TRINITY_DN42968_c6_g1_i6__g.94312, TRINITY_DN42979_c3_g1_i2__g.94508, TRINITY_DN42979_c3_g2_i1__g.94510, TRINITY_DN42979…	Montastraea_cavernosa_104307, Montastraea_cavernosa_1119467, Montastraea_cavernosa_116762, Montastraea_cavernosa_118075, Montastraea_cavernosa_26910, Montastraea_cavernosa_26944, Montastraea_cavernosa_2848, Montastraea_cavernosa_29448, Montastraea_cavernosa_34340, Montastraea_cavernosa_34343, Montastraea_cavernosa_34354, Montastraea_cavernosa_61594	TRINITY_DN51138_c0_g1_i1__g.97891, TRINITY_DN52911_c3_g1_i1__g.122780, TRINITY_DN52911_c5_g1_i6__g.122788, TRINITY_DN53345_c1_g3_i1__g.129431, TRINITY_DN53345_c1_g8_i2__g.129435, TRINITY_DN53348_c1_g2_i3__g.129460, TRINITY_DN53348_c1_g3_i1__g.129463, TRINITY_DN53650_c4_g1_i3__g.134024, TRINITY_DN53756_c0_g1_i1__g.135762, TRINITY_DN53756_c0_g2_i1__g.135768, TRINITY_DN54175_c1_g1_i9__g.141939, TRIN…	Nematostella_vectensis_2659, Nematostella_vectensis_2774, Nematostella_vectensis_2809, Nematostella_vectensis_3278, Nematostella_vectensis_5369, Nematostella_vectensis_5485, Nematostella_vectensis_6251, Nematostella_vectensis_6416, Nematostella_vectensis_6690, Nematostella_vectensis_7180, Nematostella_vectensis_7428, Nematostella_vectensis_7744, Nematostella_vectensis_7821, Nematostella_vectensis…	TRINITY_DN67272_c2_g1_i4__g.118151, TRINITY_DN67272_c2_g2_i21__g.118161, TRINITY_DN68618_c4_g1_i21__g.139283, TRINITY_DN69174_c0_g1_i14__g.147041, TRINITY_DN69676_c2_g1_i8__g.154312, TRINITY_DN69744_c2_g1_i3__g.155308, TRINITY_DN69821_c1_g1_i7__g.156312, TRINITY_DN69860_c2_g1_i7__g.156671, TRINITY_DN69871_c3_g1_i15__g.156777, TRINITY_DN70145_c13_g1_i18__g.160538, TRINITY_DN70145_c14_g2_i1__g.1605…	TRINITY_DN11565_c0_g1_i1__g.6902, TRINITY_DN133306_c0_g1_i1__g.13449, TRINITY_DN25847_c0_g1_i1__g.24235, TRINITY_DN25847_c0_g2_i1__g.24236, TRINITY_DN25847_c0_g3_i1__g.24237, TRINITY_DN28209_c0_g1_i1__g.27743, TRINITY_DN29896_c0_g1_i1__g.30289, TRINITY_DN30328_c0_g2_i1__g.31027, TRINITY_DN31411_c1_g1_i1__g.33065, TRINITY_DN33300_c0_g1_i1__g.35934, TRINITY_DN33300_c0_g2_i1__g.35935, TRINITY_DN3518…		Porites_australiensis_12536, Porites_australiensis_17353, Porites_australiensis_20927, Porites_australiensis_21016, Porites_australiensis_24554, Porites_australiensis_25724, Porites_australiensis_25867, Porites_australiensis_26003, Porites_australiensis_27134, Porites_australiensis_29888, Porites_australiensis_31119, Porites_australiensis_31149, Porites_australiensis_32324, Porites_australiensis_…	TRINITY_DN13894_c0_g1_i1__g.18214, TRINITY_DN65534_c2_g1_i3__g.110027, TRINITY_DN65534_c3_g1_i2__g.110031, TRINITY_DN66144_c4_g2_i1__g.117860, TRINITY_DN66339_c0_g1_i1__g.120279, TRINITY_DN66456_c0_g2_i1__g.121911, TRINITY_DN66597_c3_g1_i23__g.123373, TRINITY_DN66597_c3_g2_i1__g.123378, TRINITY_DN66701_c5_g7_i1__g.124368, TRINITY_DN66720_c4_g1_i1__g.124555, TRINITY_DN66911_c0_g2_i2__g.126619, TRI…	TRINITY_DN11472_c0_g2_i1__g.12292, TRINITY_DN120804_c0_g1_i1__g.19465, TRINITY_DN133548_c1_g3_i1__g.45882, TRINITY_DN135262_c1_g1_i5__g.53120, TRINITY_DN136266_c2_g1_i8__g.60313, TRINITY_DN136458_c7_g6_i1__g.62029, TRINITY_DN136926_c6_g1_i1__g.66701, TRINITY_DN136926_c8_g1_i1__g.66702, TRINITY_DN136926_c8_g2_i1__g.66704, TRINITY_DN136926_c8_g4_i1__g.66708, TRINITY_DN136926_c8_g5_i3__g.66709, TRIN…	TRINITY_DN124137_c1_g1_i1__g.48033, TRINITY_DN131598_c0_g2_i2__g.75889, TRINITY_DN136587_c1_g1_i1__g.104864, TRINITY_DN136587_c3_g1_i11__g.104867, TRINITY_DN137601_c2_g2_i1__g.115261, TRINITY_DN137601_c2_g4_i1__g.115264, TRINITY_DN137601_c2_g5_i3__g.115266, TRINITY_DN138116_c1_g1_i1__g.121188, TRINITY_DN138116_c5_g3_i3__g.121193, TRINITY_DN138116_c5_g4_i5__g.121195, TRINITY_DN138116_c5_g7_i2__g.1…
OG0000032	TRINITY_DN42030_c0_g1_i15__g.126531, TRINITY_DN42204_c4_g1_i1__g.129745, TRINITY_DN42382_c5_g3_i1__g.133151, TRINITY_DN42797_c0_g1_i4__g.141200, TRINITY_DN42797_c0_g2_i5__g.141210, TRINITY_DN42797_c0_g4_i1__g.141215, TRINITY_DN43312_c1_g1_i4__g.150392, TRINITY_DN43779_c1_g1_i4__g.159367, TRINITY_DN43779_c1_g2_i2__g.159371, TRINITY_DN43779_c1_g3_i1__g.159375, TRINITY_DN43779_c1_g5_i1__g.159379, TR…	Acropora_millepora_13603, Acropora_millepora_15747, Acropora_millepora_17038, Acropora_millepora_20360, Acropora_millepora_20361, Acropora_millepora_22033, Acropora_millepora_22154, Acropora_millepora_22155, Acropora_millepora_22914, Acropora_millepora_23017, Acropora_millepora_23733, Acropora_millepora_24001, Acropora_millepora_24770, Acropora_millepora_24980, Acropora_millepora_25410, Acropora_…	evm.utg1575.5, evm.utg162.74, evm.utg18553.16, evm.utg9216.3, utg162.evm.utg24105.3.mrna2	AIPGENE15127, AIPGENE1847, AIPGENE23427, AIPGENE28043, AIPGENE28044, AIPGENE28049, AIPGENE5287, AIPGENE6873, AIPGENE8154, AIPGENE8156	KXJ05798.1, KXJ06954.1, KXJ07838.1, KXJ07842.1, KXJ08570.1, KXJ11898.1, KXJ11909.1, KXJ13106.1, KXJ28171.1		TRINITY_DN115601_c0_g1_i1__g.5458, TRINITY_DN123481_c0_g1_i1__g.8767, TRINITY_DN141181_c1_g1_i1__g.18361, TRINITY_DN141241_c0_g1_i2__g.18415, TRINITY_DN144465_c0_g1_i1__g.20509, TRINITY_DN146084_c0_g1_i4__g.21667, TRINITY_DN150798_c0_g1_i1__g.25170, TRINITY_DN162813_c0_g1_i3__g.36813, TRINITY_DN163020_c0_g1_i1__g.37116, TRINITY_DN163337_c0_g1_i2__g.37505, TRINITY_DN166429_c0_g1_i3__g.41793, TRINI…		TRINITY_DN83134_c1_g1_i3__g.135379, TRINITY_DN83134_c1_g2_i2__g.135382, TRINITY_DN83134_c1_g3_i2__g.135384, TRINITY_DN83134_c1_g4_i1__g.135385, TRINITY_DN83589_c2_g1_i8__g.141732, TRINITY_DN83707_c0_g1_i7__g.143738, TRINITY_DN83707_c1_g1_i1__g.143742, TRINITY_DN83913_c0_g1_i18__g.147111, TRINITY_DN84250_c1_g1_i2__g.151997, TRINITY_DN84340_c1_g1_i3__g.153371, TRINITY_DN84340_c2_g2_i22__g.153383, T…	Fungia_scutaria_13640, Fungia_scutaria_15682, Fungia_scutaria_17559, Fungia_scutaria_19803, Fungia_scutaria_28675, Fungia_scutaria_28677, Fungia_scutaria_28683, Fungia_scutaria_28684, Fungia_scutaria_28685, Fungia_scutaria_31753, Fungia_scutaria_32354, Fungia_scutaria_34055, Fungia_scutaria_35191, Fungia_scutaria_38263, Fungia_scutaria_44701, Fungia_scutaria_45821, Fungia_scutaria_46706, Fungia_s…	TRINITY_DN32651_c0_g1_i1__g.25796, TRINITY_DN47858_c0_g2_i13__g.96723, TRINITY_DN49022_c4_g4_i1__g.117731, TRINITY_DN51291_c1_g2_i3__g.159989, TRINITY_DN51695_c3_g3_i2__g.167368, TRINITY_DN52064_c2_g2_i6__g.174781, TRINITY_DN52239_c0_g2_i10__g.177753, TRINITY_DN52239_c0_g4_i1__g.177800, TRINITY_DN52239_c0_g5_i3__g.177808, TRINITY_DN52239_c0_g6_i2__g.177812, TRINITY_DN52787_c0_g2_i2__g.188704, TRI…	gasp1.m1b.3663.m1, gasp1.m3.15398.m1, gasp1.m3.16123.m1, gasp1.m3.16128.m1, gasp1.m3.20559.m1, gasp1.m3.21322.m1, gasp1.m3.23277.m1, gasp1.m3.24064.m1, gasp1.m3.24437.m1, gasp1.m3.24440.m1, gasp1.m3.24871.m1, gasp1.m3.27933.m1, gasp1.m3.2848.m1, gasp1.m3.2850.m1, gasp1.m3.29201.m1, gasp1.m3.29327.m1, gasp1.m3.30282.m1, gasp1.m3.30451.m1, gasp1.m3.31726.m1, gasp1.m3.31905.m1, gasp1.m3.4061.m1, gas…	TRINITY_DN4533_c0_g1_i1__g.38208, TRINITY_DN64539_c1_g1_i1__g.84740, TRINITY_DN67462_c0_g1_i1__g.99035, TRINITY_DN72975_c0_g1_i1__g.174068, TRINITY_DN72975_c2_g1_i2__g.174070, TRINITY_DN73030_c0_g1_i3__g.175179, TRINITY_DN73063_c1_g3_i6__g.175860, TRINITY_DN75198_c2_g1_i3__g.215159, TRINITY_DN75488_c1_g1_i1__g.220828, TRINITY_DN77295_c0_g1_i10__g.255196, TRINITY_DN77295_c0_g2_i1__g.255205, TRINIT…	TRINITY_DN239751_c3_g1_i2__g.203277, TRINITY_DN240185_c0_g1_i1__g.209275, TRINITY_DN241368_c3_g2_i17__g.226753, TRINITY_DN242707_c1_g1_i12__g.248060, TRINITY_DN242707_c1_g3_i1__g.248069, TRINITY_DN243233_c1_g1_i2__g.257009, TRINITY_DN243233_c1_g2_i6__g.257011, TRINITY_DN245151_c1_g2_i3__g.289318, TRINITY_DN246343_c1_g1_i7__g.310377, TRINITY_DN246343_c1_g2_i3__g.310381, TRINITY_DN246343_c1_g3_i3__…	TRINITY_DN127176_c0_g2_i1__g.27819, TRINITY_DN151350_c0_g1_i1__g.79770, TRINITY_DN151350_c0_g2_i2__g.79772, TRINITY_DN165120_c0_g1_i3__g.141218, TRINITY_DN168978_c0_g1_i7__g.180638, TRINITY_DN172413_c0_g1_i1__g.229573, TRINITY_DN172413_c0_g2_i10__g.229578, TRINITY_DN172413_c0_g4_i2__g.229591, TRINITY_DN174803_c0_g2_i3__g.263314, TRINITY_DN174803_c0_g3_i1__g.263317, TRINITY_DN176626_c1_g2_i2__g.29…	TRINITY_DN16993_c0_g1_i1__g.4538, TRINITY_DN43743_c1_g4_i2__g.109994, TRINITY_DN43743_c2_g1_i1__g.109995, TRINITY_DN43743_c2_g2_i1__g.109997, TRINITY_DN43743_c2_g3_i1__g.110004, TRINITY_DN43743_c2_g5_i2__g.110011, TRINITY_DN44072_c0_g2_i2__g.116608, TRINITY_DN44072_c0_g3_i2__g.116610, TRINITY_DN44072_c0_g4_i1__g.116611, TRINITY_DN45520_c0_g1_i1__g.145306, TRINITY_DN45520_c0_g3_i1__g.145325, TRINI…	Montastraea_cavernosa_109712, Montastraea_cavernosa_109716, Montastraea_cavernosa_109719, Montastraea_cavernosa_109722, Montastraea_cavernosa_109724, Montastraea_cavernosa_109726, Montastraea_cavernosa_11394, Montastraea_cavernosa_11827, Montastraea_cavernosa_2551, Montastraea_cavernosa_35588, Montastraea_cavernosa_36564, Montastraea_cavernosa_36571, Montastraea_cavernosa_36574, Montastraea_caver…	TRINITY_DN53158_c1_g1_i12__g.126644, TRINITY_DN53158_c1_g2_i2__g.126654, TRINITY_DN53158_c1_g5_i1__g.126655, TRINITY_DN53661_c2_g1_i5__g.134176, TRINITY_DN53661_c2_g5_i2__g.134197, TRINITY_DN54405_c0_g1_i21__g.145324, TRINITY_DN54405_c0_g2_i2__g.145333, TRINITY_DN55680_c3_g6_i1__g.163979, TRINITY_DN55729_c0_g1_i10__g.164658, TRINITY_DN56617_c1_g1_i10__g.177918, TRINITY_DN56653_c1_g1_i3__g.178610,…	Nematostella_vectensis_1221, Nematostella_vectensis_1252, Nematostella_vectensis_1253, Nematostella_vectensis_7199, Nematostella_vectensis_7936	TRINITY_DN30708_c0_g2_i1__g.18190, TRINITY_DN57852_c0_g1_i1__g.65828, TRINITY_DN58281_c0_g1_i2__g.67423, TRINITY_DN62619_c0_g1_i1__g.84481, TRINITY_DN63397_c0_g1_i1__g.88269, TRINITY_DN64826_c0_g1_i4__g.96472, TRINITY_DN66937_c1_g1_i12__g.114055, TRINITY_DN68630_c2_g1_i9__g.139511, TRINITY_DN68911_c0_g2_i4__g.143459, TRINITY_DN70401_c0_g1_i9__g.163511, TRINITY_DN70401_c0_g2_i1__g.163512, TRINITY_…	TRINITY_DN102952_c0_g1_i1__g.1633, TRINITY_DN115227_c0_g1_i1__g.6689, TRINITY_DN121178_c0_g1_i1__g.8850, TRINITY_DN121278_c0_g1_i1__g.8874, TRINITY_DN131313_c0_g1_i1__g.12946, TRINITY_DN13687_c0_g1_i1__g.13827, TRINITY_DN15044_c0_g2_i1__g.15434, TRINITY_DN16412_c0_g1_i1__g.16399, TRINITY_DN26103_c0_g1_i1__g.24594, TRINITY_DN30295_c0_g1_i1__g.30965, TRINITY_DN30295_c0_g2_i1__g.30967, TRINITY_DN327…	pdam_00004731-RA, pdam_00008237-RA, pdam_00012849-RA, pdam_00015683-RA, pdam_00015684-RA, pdam_00021647-RA, pdam_00021649-RA, pdam_00021652-RA, pdam_00024890-RA, pdam_00025978-RA	Porites_australiensis_10859, Porites_australiensis_10860, Porites_australiensis_11321, Porites_australiensis_12208, Porites_australiensis_12456, Porites_australiensis_12772, Porites_australiensis_12773, Porites_australiensis_14364, Porites_australiensis_14456, Porites_australiensis_14503, Porites_australiensis_153130, Porites_australiensis_153201, Porites_australiensis_23031, Porites_australiensi…	TRINITY_DN127219_c0_g1_i1__g.12961, TRINITY_DN53913_c0_g3_i1__g.59963, TRINITY_DN66303_c2_g1_i6__g.119826, TRINITY_DN66507_c2_g1_i4__g.122483, TRINITY_DN66507_c3_g1_i1__g.122484, TRINITY_DN66507_c3_g3_i3__g.122493, TRINITY_DN66510_c0_g1_i9__g.122528, TRINITY_DN66945_c1_g1_i1__g.126958, TRINITY_DN66945_c1_g3_i7__g.126967, TRINITY_DN66970_c0_g1_i1__g.127219, TRINITY_DN67082_c0_g1_i1__g.128817, TRIN…	TRINITY_DN135272_c4_g10_i1__g.53186, TRINITY_DN135272_c4_g11_i1__g.53189, TRINITY_DN135272_c4_g2_i2__g.53196, TRINITY_DN135272_c4_g4_i2__g.53201, TRINITY_DN135272_c4_g5_i1__g.53205, TRINITY_DN135272_c4_g6_i1__g.53206, TRINITY_DN135272_c4_g7_i1__g.53212, TRINITY_DN136236_c2_g2_i1__g.59979, TRINITY_DN136236_c2_g3_i1__g.59980, TRINITY_DN136236_c2_g5_i4__g.59989, TRINITY_DN136236_c2_g7_i1__g.59990, T…	TRINITY_DN106119_c0_g1_i1__g.10751, TRINITY_DN136382_c0_g1_i1__g.103214, TRINITY_DN136382_c0_g3_i2__g.103217, TRINITY_DN137255_c4_g1_i2__g.111137, TRINITY_DN137255_c4_g2_i1__g.111139, TRINITY_DN137255_c7_g1_i1__g.111152, TRINITY_DN137255_c7_g2_i4__g.111156, TRINITY_DN137255_c7_g5_i1__g.111164, TRINITY_DN140092_c2_g1_i1__g.150310, TRINITY_DN140092_c5_g1_i1__g.150311, TRINITY_DN140092_c5_g2_i1__g.1…
OG0000033	TRINITY_DN30190_c0_g3_i1__g.37911, TRINITY_DN31269_c0_g1_i1__g.42083, TRINITY_DN42099_c2_g1_i6__g.127750, TRINITY_DN44205_c0_g1_i2__g.167388, TRINITY_DN44205_c1_g1_i1__g.167390, TRINITY_DN44703_c1_g3_i3__g.177035, TRINITY_DN44822_c4_g5_i1__g.179495, TRINITY_DN46360_c0_g2_i1__g.209846, TRINITY_DN46525_c2_g3_i1__g.212950, TRINITY_DN46724_c2_g2_i1__g.217055, TRINITY_DN47552_c0_g1_i5__g.233755, TRINI…	Acropora_millepora_10158, Acropora_millepora_10953, Acropora_millepora_14260, Acropora_millepora_15897, Acropora_millepora_17686, Acropora_millepora_1786, Acropora_millepora_19037, Acropora_millepora_19038, Acropora_millepora_21467, Acropora_millepora_22041, Acropora_millepora_22179, Acropora_millepora_22675, Acropora_millepora_23444, Acropora_millepora_23797, Acropora_millepora_25138, Acropora_m…	evm.utg10588.21, evm.utg112.63, evm.utg112.64, evm.utg116.245, evm.utg12197.19, evm.utg12197.20, evm.utg1565.108, evm.utg1565.109, evm.utg25080.3, evm.utg3753.58, evm.utg3787.35, evm.utg3787.35.1.5c22efe2, evm.utg3787.36, evm.utg3787.37, evm.utg3787.37.1.5c22efe2, evm.utg3787.38, evm.utg3787.40, evm.utg3787.40.1.5c22efe2, evm.utg3787.40.2.5c22efe2, evm.utg3913.38, evm.utg3913.39, evm.utg3913.40, …	AIPGENE11704, AIPGENE11712, AIPGENE13830, AIPGENE13898, AIPGENE13951, AIPGENE1420, AIPGENE15787, AIPGENE18838, AIPGENE18848, AIPGENE18867, AIPGENE18880, AIPGENE20204, AIPGENE20205, AIPGENE25717, AIPGENE26588, AIPGENE5267, AIPGENE7326, AIPGENE7852, AIPGENE8136	KXJ07095.1, KXJ07832.1, KXJ11050.1, KXJ12878.1, KXJ12880.1, KXJ13306.1, KXJ13335.1, KXJ13347.1, KXJ13350.1, KXJ14217.1, KXJ16033.1, KXJ16249.1, KXJ17132.1, KXJ20529.1, KXJ22633.1, KXJ24953.1, KXJ24964.1, KXJ26153.1		TRINITY_DN160358_c0_g1_i1__g.34302, TRINITY_DN161564_c1_g1_i1__g.35469, TRINITY_DN185421_c1_g1_i2__g.77298, TRINITY_DN197487_c2_g1_i5__g.116386, TRINITY_DN198990_c1_g1_i1__g.122412, TRINITY_DN198990_c1_g2_i1__g.122414, TRINITY_DN200484_c0_g1_i1__g.129011, TRINITY_DN201104_c4_g3_i1__g.131677, TRINITY_DN203819_c3_g1_i2__g.144870, TRINITY_DN203819_c3_g5_i1__g.144872, TRINITY_DN208761_c0_g1_i3__g.171…		TRINITY_DN152694_c0_g1_i1__g.22208, TRINITY_DN83082_c1_g1_i1__g.134528, TRINITY_DN83082_c2_g1_i3__g.134530, TRINITY_DN83082_c3_g1_i2__g.134532, TRINITY_DN83082_c3_g2_i2__g.134537, TRINITY_DN83082_c4_g3_i1__g.134545, TRINITY_DN84746_c2_g3_i1__g.159651, TRINITY_DN84746_c2_g4_i1__g.159652, TRINITY_DN84746_c2_g5_i2__g.159657, TRINITY_DN85606_c1_g2_i2__g.172727, TRINITY_DN86276_c0_g1_i1__g.182910, TRI…	Fungia_scutaria_15785, Fungia_scutaria_18177, Fungia_scutaria_28147, Fungia_scutaria_57563, Fungia_scutaria_62569, Fungia_scutaria_63193, Fungia_scutaria_63194, Fungia_scutaria_70633, Fungia_scutaria_72398	TRINITY_DN12573_c0_g1_i2__g.1273, TRINITY_DN36608_c0_g1_i1__g.35978, TRINITY_DN43639_c0_g1_i1__g.61648, TRINITY_DN48775_c1_g1_i2__g.113218, TRINITY_DN48775_c1_g3_i6__g.113225, TRINITY_DN49302_c1_g1_i1__g.122790, TRINITY_DN49302_c3_g1_i1__g.122792, TRINITY_DN49302_c3_g2_i1__g.122795, TRINITY_DN49302_c4_g2_i1__g.122797, TRINITY_DN49302_c4_g3_i4__g.122803, TRINITY_DN49302_c4_g4_i1__g.122805, TRINITY…	gasp1.m1b.21030.m1, gasp1.m3.10470.m1, gasp1.m3.12785.m1, gasp1.m3.14683.m1, gasp1.m3.14789.m1, gasp1.m3.14796.m1, gasp1.m3.14821.m1, gasp1.m3.17297.m1, gasp1.m3.18120.m1, gasp1.m3.1883.m1, gasp1.m3.1970.m1, gasp1.m3.1981.m1, gasp1.m3.1985.m1, gasp1.m3.1988.m1, gasp1.m3.21204.m1, gasp1.m3.21307.m1, gasp1.m3.21505.m1, gasp1.m3.21751.m1, gasp1.m3.21752.m1, gasp1.m3.21753.m1, gasp1.m3.22226.m1, gasp…	TRINITY_DN71560_c1_g1_i1__g.147930, TRINITY_DN71560_c1_g2_i3__g.147937, TRINITY_DN71560_c1_g3_i1__g.147941, TRINITY_DN72126_c7_g1_i1__g.158903, TRINITY_DN72393_c2_g1_i1__g.163659, TRINITY_DN74202_c1_g2_i1__g.196808, TRINITY_DN74202_c3_g1_i1__g.196810, TRINITY_DN74202_c6_g1_i1__g.196813, TRINITY_DN74202_c6_g2_i6__g.196817, TRINITY_DN74202_c6_g3_i2__g.196825, TRINITY_DN74202_c7_g1_i1__g.196833, TRI…	TRINITY_DN241168_c0_g1_i4__g.223933, TRINITY_DN241938_c1_g1_i1__g.235950, TRINITY_DN241938_c2_g1_i7__g.235967, TRINITY_DN243681_c2_g1_i12__g.264356, TRINITY_DN243906_c3_g2_i2__g.268052, TRINITY_DN243906_c3_g3_i1__g.268053, TRINITY_DN243906_c3_g5_i3__g.268062, TRINITY_DN243906_c3_g6_i1__g.268066	TRINITY_DN146951_c0_g1_i1__g.67086, TRINITY_DN170814_c1_g1_i1__g.206614, TRINITY_DN170814_c5_g1_i1__g.206617, TRINITY_DN170814_c5_g2_i1__g.206618, TRINITY_DN170814_c6_g1_i1__g.206619, TRINITY_DN170814_c7_g1_i1__g.206622, TRINITY_DN170814_c8_g1_i1__g.206623, TRINITY_DN170814_c8_g2_i2__g.206630, TRINITY_DN171259_c3_g1_i2__g.213025, TRINITY_DN171259_c3_g4_i2__g.213032, TRINITY_DN171927_c1_g1_i1__g.2…	TRINITY_DN32131_c0_g1_i1__g.30285, TRINITY_DN3608_c0_g1_i1__g.43040, TRINITY_DN44854_c6_g1_i4__g.132125, TRINITY_DN44854_c7_g1_i1__g.132130, TRINITY_DN44854_c7_g2_i2__g.132134, TRINITY_DN44854_c7_g3_i1__g.132136, TRINITY_DN45067_c0_g1_i2__g.136237, TRINITY_DN45256_c2_g1_i4__g.139910, TRINITY_DN45256_c2_g4_i8__g.139953, TRINITY_DN45256_c2_g8_i5__g.139975, TRINITY_DN45493_c3_g1_i4__g.144757, TRINIT…	Montastraea_cavernosa_102830, Montastraea_cavernosa_21217, Montastraea_cavernosa_21219, Montastraea_cavernosa_21636, Montastraea_cavernosa_27004, Montastraea_cavernosa_29500, Montastraea_cavernosa_30110, Montastraea_cavernosa_33058, Montastraea_cavernosa_49337, Montastraea_cavernosa_49338, Montastraea_cavernosa_59519, Montastraea_cavernosa_60320, Montastraea_cavernosa_60322, Montastraea_cavernosa…	TRINITY_DN23090_c0_g1_i1__g.10100, TRINITY_DN36592_c0_g1_i1__g.30379, TRINITY_DN54794_c7_g2_i1__g.150957, TRINITY_DN57116_c1_g1_i1__g.185711, TRINITY_DN57116_c1_g2_i2__g.185716, TRINITY_DN57116_c1_g3_i1__g.185719, TRINITY_DN57116_c1_g4_i1__g.185720, TRINITY_DN57381_c5_g1_i2__g.190165, TRINITY_DN58035_c0_g4_i1__g.200079, TRINITY_DN58064_c5_g1_i13__g.200591, TRINITY_DN58064_c5_g7_i1__g.200596, TRIN…	Nematostella_vectensis_11884, Nematostella_vectensis_13823, Nematostella_vectensis_14496, Nematostella_vectensis_14956, Nematostella_vectensis_17372, Nematostella_vectensis_17524, Nematostella_vectensis_19384, Nematostella_vectensis_19400, Nematostella_vectensis_20416, Nematostella_vectensis_9717	TRINITY_DN65450_c0_g2_i1__g.100504, TRINITY_DN68045_c1_g1_i1__g.130230, TRINITY_DN68045_c3_g1_i2__g.130232, TRINITY_DN68045_c3_g3_i1__g.130234, TRINITY_DN68045_c3_g6_i1__g.130235, TRINITY_DN68045_c3_g7_i1__g.130236, TRINITY_DN68407_c3_g1_i1__g.136070, TRINITY_DN68407_c5_g2_i1__g.136071, TRINITY_DN68407_c5_g4_i1__g.136074, TRINITY_DN68759_c3_g1_i11__g.141452, TRINITY_DN68878_c2_g1_i5__g.143021, TR…	TRINITY_DN103345_c0_g1_i1__g.1840, TRINITY_DN105001_c0_g1_i1__g.2717, TRINITY_DN29611_c0_g1_i1__g.29832, TRINITY_DN30623_c0_g1_i1__g.31531, TRINITY_DN33761_c0_g2_i1__g.36572, TRINITY_DN37014_c1_g1_i1__g.42071, TRINITY_DN37014_c1_g2_i1__g.42073, TRINITY_DN39204_c0_g1_i1__g.46425, TRINITY_DN39204_c0_g2_i1__g.46428, TRINITY_DN44142_c0_g2_i1__g.58010, TRINITY_DN44700_c0_g3_i1__g.59678, TRINITY_DN4518…	pdam_00001116-RA, pdam_00001158-RA, pdam_00001532-RA, pdam_00001534-RA, pdam_00001864-RA, pdam_00002147-RA, pdam_00002353-RA, pdam_00002354-RA, pdam_00002355-RA, pdam_00002356-RA, pdam_00002362-RA, pdam_00002366-RA, pdam_00002368-RA, pdam_00003743-RA, pdam_00003745-RA, pdam_00003776-RA, pdam_00003826-RA, pdam_00003827-RA, pdam_00003830-RA, pdam_00003831-RA, pdam_00003841-RA, pdam_00003843-RA, pda…	Porites_australiensis_10253, Porites_australiensis_14232, Porites_australiensis_16638, Porites_australiensis_19193, Porites_australiensis_24674, Porites_australiensis_29179, Porites_australiensis_29610, Porites_australiensis_31531, Porites_australiensis_34707, Porites_australiensis_44861, Porites_australiensis_46042, Porites_australiensis_52094, Porites_australiensis_9204	TRINITY_DN43831_c0_g1_i1__g.40245, TRINITY_DN44850_c0_g1_i1__g.41187, TRINITY_DN63246_c0_g1_i1__g.93733, TRINITY_DN63246_c0_g2_i2__g.93734, TRINITY_DN66462_c8_g1_i3__g.121945, TRINITY_DN66462_c8_g2_i2__g.121954, TRINITY_DN66462_c8_g3_i1__g.121955, TRINITY_DN66950_c1_g3_i5__g.127000, TRINITY_DN67355_c4_g1_i16__g.132140, TRINITY_DN67453_c2_g1_i1__g.133541, TRINITY_DN67453_c2_g2_i1__g.133542, TRINIT…	TRINITY_DN112450_c0_g2_i1__g.10179, TRINITY_DN138288_c2_g4_i8__g.82158, TRINITY_DN138288_c2_g6_i1__g.82161, TRINITY_DN138613_c1_g2_i1__g.86339, TRINITY_DN143066_c1_g2_i10__g.143760, TRINITY_DN143066_c1_g3_i2__g.143768, TRINITY_DN143066_c1_g5_i1__g.143770, TRINITY_DN143066_c1_g6_i1__g.143780, TRINITY_DN146387_c5_g2_i4__g.190786, TRINITY_DN146771_c3_g1_i2__g.197084, TRINITY_DN147465_c1_g1_i6__g.208…	TRINITY_DN117126_c0_g2_i1__g.30325, TRINITY_DN139399_c2_g1_i5__g.139566, TRINITY_DN139399_c2_g4_i2__g.139569, TRINITY_DN140044_c0_g2_i1__g.149463, TRINITY_DN143924_c4_g1_i1__g.214886, TRINITY_DN146879_c2_g1_i1__g.271958, TRINITY_DN147879_c6_g5_i1__g.293674
OG0000034	TRINITY_DN10157_c0_g1_i1__g.81, TRINITY_DN12534_c0_g1_i1__g.2152, TRINITY_DN36425_c0_g3_i1__g.66536, TRINITY_DN38327_c0_g1_i1__g.78958, TRINITY_DN41334_c4_g2_i1__g.113485, TRINITY_DN41788_c2_g3_i1__g.122008, TRINITY_DN41788_c2_g4_i1__g.122010, TRINITY_DN42540_c0_g1_i10__g.136196, TRINITY_DN43816_c0_g1_i1__g.160321, TRINITY_DN44504_c0_g1_i12__g.172918, TRINITY_DN44996_c0_g1_i12__g.183069, TRINITY_…	Acropora_millepora_1173, Acropora_millepora_1175, Acropora_millepora_14914, Acropora_millepora_14915, Acropora_millepora_16544, Acropora_millepora_17709, Acropora_millepora_18438, Acropora_millepora_18677, Acropora_millepora_19181, Acropora_millepora_19182, Acropora_millepora_19979, Acropora_millepora_24134, Acropora_millepora_2450, Acropora_millepora_27382, Acropora_millepora_27542, Acropora_mil…	evm.utg12336.26, evm.utg1253.6, evm.utg1256.23, evm.utg12644.7, evm.utg12644.8, evm.utg1463.22, evm.utg15013.4, evm.utg15585.21, evm.utg1708.36, evm.utg1721.23, evm.utg1748.30, evm.utg18233.12, evm.utg18233.13, evm.utg18506.7, evm.utg1897.88, evm.utg19074.24, evm.utg19074.24.1.5c22ec55, evm.utg192.11, evm.utg1982.21, evm.utg2073.53, evm.utg2327.20, evm.utg2371.25, evm.utg2371.67, evm.utg2601.56, …	AIPGENE11147, AIPGENE11750, AIPGENE11984, AIPGENE14796, AIPGENE15402, AIPGENE15543, AIPGENE16285, AIPGENE1655, AIPGENE16786, AIPGENE17520, AIPGENE18196, AIPGENE19430, AIPGENE21537, AIPGENE21923, AIPGENE23002, AIPGENE23590, AIPGENE23983, AIPGENE24135, AIPGENE24350, AIPGENE24951, AIPGENE25838, AIPGENE26499, AIPGENE402, AIPGENE4405, AIPGENE5328, AIPGENE5498, AIPGENE5997, AIPGENE614, AIPGENE6691, AIP…	KXJ04988.1, KXJ05689.1, KXJ06446.1, KXJ06560.1, KXJ06850.1, KXJ07138.1, KXJ07661.1, KXJ07772.1, KXJ09032.1, KXJ09125.1, KXJ09992.1, KXJ10280.1, KXJ10762.1, KXJ11174.1, KXJ11347.1, KXJ11569.1, KXJ11674.1, KXJ12041.1, KXJ12101.1, KXJ13000.1, KXJ13736.1, KXJ15833.1, KXJ17322.1, KXJ18237.1, KXJ19741.1, KXJ20659.1, KXJ20777.1, KXJ24564.1, KXJ28720.1	Amphimedon_queenslandica_10134, Amphimedon_queenslandica_10135, Amphimedon_queenslandica_10485, Amphimedon_queenslandica_10680, Amphimedon_queenslandica_11438, Amphimedon_queenslandica_12608, Amphimedon_queenslandica_14422, Amphimedon_queenslandica_16313, Amphimedon_queenslandica_16869, Amphimedon_queenslandica_17038, Amphimedon_queenslandica_17539, Amphimedon_queenslandica_17659, Amphimedon_quee…	TRINITY_DN102014_c0_g1_i1__g.577, TRINITY_DN105429_c0_g1_i1__g.1649, TRINITY_DN118194_c0_g1_i1__g.6931, TRINITY_DN124788_c0_g1_i1__g.9326, TRINITY_DN147005_c0_g1_i1__g.22367, TRINITY_DN160310_c0_g1_i2__g.34257, TRINITY_DN161742_c0_g1_i2__g.35611, TRINITY_DN164951_c0_g1_i1__g.39803, TRINITY_DN165312_c0_g1_i1__g.40379, TRINITY_DN176459_c3_g1_i1__g.57838, TRINITY_DN185923_c0_g2_i1__g.78523, TRINITY_…	Ephydatia_muelleri_12388, Ephydatia_muelleri_13996, Ephydatia_muelleri_1555, Ephydatia_muelleri_16018, Ephydatia_muelleri_16929, Ephydatia_muelleri_1757, Ephydatia_muelleri_17852, Ephydatia_muelleri_18423, Ephydatia_muelleri_18426, Ephydatia_muelleri_210, Ephydatia_muelleri_8923	TRINITY_DN122164_c0_g1_i1__g.10027, TRINITY_DN130751_c0_g1_i1__g.12634, TRINITY_DN68531_c0_g1_i1__g.68741, TRINITY_DN71992_c0_g1_i2__g.77675, TRINITY_DN79732_c0_g2_i1__g.108649, TRINITY_DN79732_c0_g4_i1__g.108650, TRINITY_DN81580_c0_g1_i1__g.120382, TRINITY_DN83790_c1_g8_i1__g.145270, TRINITY_DN85046_c2_g10_i1__g.163846, TRINITY_DN85441_c0_g1_i4__g.169996, TRINITY_DN85475_c2_g2_i1__g.170530, TRIN…	Fungia_scutaria_11083, Fungia_scutaria_16159, Fungia_scutaria_25532, Fungia_scutaria_26509, Fungia_scutaria_30264, Fungia_scutaria_30943, Fungia_scutaria_43799, Fungia_scutaria_46711, Fungia_scutaria_57264, Fungia_scutaria_57265, Fungia_scutaria_60266, Fungia_scutaria_74361, Fungia_scutaria_76186, Fungia_scutaria_8432	TRINITY_DN13230_c0_g1_i1__g.1775, TRINITY_DN22849_c0_g1_i1__g.9934, TRINITY_DN24809_c0_g1_i1__g.11311, TRINITY_DN39706_c0_g1_i2__g.45302, TRINITY_DN41213_c0_g1_i1__g.50750, TRINITY_DN48389_c4_g1_i1__g.106178, TRINITY_DN48646_c1_g1_i1__g.111038, TRINITY_DN49351_c2_g1_i1__g.123621, TRINITY_DN49800_c1_g3_i10__g.132158, TRINITY_DN52057_c6_g1_i1__g.174641, TRINITY_DN52057_c6_g2_i1__g.174654, TRINITY_D…	gasp1.m1b.13708.m1, gasp1.m1b.32490.m1, gasp1.m1b.3897.m1, gasp1.m1b.41429.m1, gasp1.m1b.9357.m1, gasp1.m3.11094.m1, gasp1.m3.12285.m1, gasp1.m3.13774.m1, gasp1.m3.14188.m1, gasp1.m3.14204.m1, gasp1.m3.14626.m1, gasp1.m3.14749.m1, gasp1.m3.15151.m1, gasp1.m3.1668.m1, gasp1.m3.17292.m1, gasp1.m3.17293.m1, gasp1.m3.17634.m1, gasp1.m3.18397.m1, gasp1.m3.18659.m1, gasp1.m3.18732.m1, gasp1.m3.18740.m1…	TRINITY_DN132080_c0_g1_i1__g.15213, TRINITY_DN52549_c0_g1_i1__g.51414, TRINITY_DN59631_c0_g1_i1__g.67460, TRINITY_DN60773_c0_g1_i1__g.70786, TRINITY_DN62772_c0_g1_i1__g.77518, TRINITY_DN63852_c0_g1_i1__g.81864, TRINITY_DN70225_c0_g1_i1__g.122243, TRINITY_DN70377_c1_g2_i1__g.124532, TRINITY_DN71402_c6_g9_i1__g.144318, TRINITY_DN72189_c1_g1_i3__g.159911, TRINITY_DN72383_c0_g5_i1__g.163536, TRINITY_…	TRINITY_DN126156_c0_g1_i1__g.10302, TRINITY_DN175207_c0_g1_i1__g.26203, TRINITY_DN187821_c1_g1_i1__g.43794, TRINITY_DN191799_c0_g1_i1__g.48875, TRINITY_DN208218_c0_g2_i3__g.74427, TRINITY_DN217809_c0_g1_i1__g.95402, TRINITY_DN219121_c0_g1_i1__g.99153, TRINITY_DN231908_c0_g3_i1__g.144721, TRINITY_DN237421_c3_g1_i6__g.178081, TRINITY_DN238584_c1_g1_i10__g.189488, TRINITY_DN239404_c3_g1_i1__g.199231…	TRINITY_DN110958_c0_g2_i1__g.6372, TRINITY_DN131181_c0_g1_i2__g.33894, TRINITY_DN144295_c0_g3_i1__g.60332, TRINITY_DN163468_c0_g1_i1__g.130522, TRINITY_DN163468_c0_g2_i1__g.130527, TRINITY_DN168851_c1_g1_i1__g.178884, TRINITY_DN186259_c0_g1_i1__g.373499, TRINITY_DN197049_c0_g1_i1__g.378158, TRINITY_DN264571_c0_g1_i1__g.405549, TRINITY_DN265306_c0_g1_i1__g.406062, TRINITY_DN61173_c0_g1_i1__g.44885…	TRINITY_DN15032_c0_g1_i1__g.2958, TRINITY_DN2942_c0_g1_i1__g.23250, TRINITY_DN33885_c0_g1_i1__g.35160, TRINITY_DN43939_c0_g1_i1__g.113561, TRINITY_DN44866_c0_g1_i1__g.132378, TRINITY_DN47660_c1_g2_i1__g.187637, TRINITY_DN48091_c3_g2_i3__g.196358, TRINITY_DN48091_c3_g3_i2__g.196363, TRINITY_DN48224_c2_g1_i7__g.198722, TRINITY_DN48798_c1_g4_i2__g.209951, TRINITY_DN48798_c1_g7_i1__g.209954, TRINITY_…	Montastraea_cavernosa_104592, Montastraea_cavernosa_104593, Montastraea_cavernosa_111060, Montastraea_cavernosa_114227, Montastraea_cavernosa_114228, Montastraea_cavernosa_116593, Montastraea_cavernosa_117738, Montastraea_cavernosa_117739, Montastraea_cavernosa_15020, Montastraea_cavernosa_19286, Montastraea_cavernosa_22270, Montastraea_cavernosa_27643, Montastraea_cavernosa_28218, Montastraea_ca…	TRINITY_DN19266_c0_g1_i1__g.7424, TRINITY_DN39518_c0_g1_i1__g.38737, TRINITY_DN45919_c0_g2_i1__g.61909, TRINITY_DN52849_c0_g2_i1__g.121758, TRINITY_DN53254_c0_g1_i5__g.128038, TRINITY_DN54793_c1_g3_i3__g.150950, TRINITY_DN56626_c0_g1_i4__g.178070, TRINITY_DN56864_c3_g1_i1__g.181747, TRINITY_DN57185_c3_g1_i4__g.186974, TRINITY_DN57263_c3_g2_i1__g.188255, TRINITY_DN58015_c2_g3_i1__g.199816, TRINITY…		TRINITY_DN139272_c0_g1_i1__g.10657, TRINITY_DN16824_c0_g1_i1__g.12128, TRINITY_DN35910_c0_g1_i1__g.23629, TRINITY_DN41588_c0_g1_i1__g.29483, TRINITY_DN5324_c0_g1_i1__g.54948, TRINITY_DN64490_c0_g2_i1__g.94439, TRINITY_DN67223_c6_g1_i2__g.117466, TRINITY_DN67223_c7_g1_i13__g.117472, TRINITY_DN69392_c1_g1_i8__g.150139, TRINITY_DN69942_c2_g2_i1__g.157877, TRINITY_DN76505_c0_g4_i1__g.228335, TRINITY_…	TRINITY_DN104790_c0_g1_i1__g.2618, TRINITY_DN110315_c0_g1_i1__g.4591, TRINITY_DN115658_c0_g1_i1__g.6900, TRINITY_DN115979_c0_g1_i1__g.7075, TRINITY_DN119975_c0_g1_i1__g.8539, TRINITY_DN14096_c0_g1_i1__g.14285, TRINITY_DN15549_c0_g1_i1__g.15715, TRINITY_DN15549_c0_g2_i1__g.15716, TRINITY_DN37006_c0_g1_i1__g.42040, TRINITY_DN48818_c0_g3_i1__g.72249, TRINITY_DN48818_c0_g4_i1__g.72251, TRINITY_DN5010…	pdam_00003934-RA, pdam_00007379-RA, pdam_00011021-RA, pdam_00012161-RA, pdam_00017821-RA, pdam_00018083-RA, pdam_00018740-RA, pdam_00018741-RA, pdam_00020715-RA, pdam_00021243-RA, pdam_00024205-RA, pdam_00024882-RA, pdam_00025332-RA, pdam_00025611-RA	Porites_australiensis_14754, Porites_australiensis_18791, Porites_australiensis_20560, Porites_australiensis_25302, Porites_australiensis_26251, Porites_australiensis_28027, Porites_australiensis_30584, Porites_australiensis_33978, Porites_australiensis_35451, Porites_australiensis_37107, Porites_australiensis_4424, Porites_australiensis_44625, Porites_australiensis_44772, Porites_australiensis_4…	TRINITY_DN105296_c0_g1_i1__g.1839, TRINITY_DN130820_c0_g1_i1__g.15241, TRINITY_DN1737_c0_g1_i1__g.19869, TRINITY_DN30487_c0_g1_i1__g.29262, TRINITY_DN40_c0_g1_i1__g.35770, TRINITY_DN47218_c0_g1_i1__g.46275, TRINITY_DN66113_c0_g1_i2__g.117482, TRINITY_DN66178_c2_g2_i1__g.118232, TRINITY_DN66180_c0_g1_i2__g.118247, TRINITY_DN66632_c2_g1_i1__g.123806, TRINITY_DN67017_c6_g2_i4__g.127896, TRINITY_DN69…	TRINITY_DN118232_c0_g1_i1__g.16307, TRINITY_DN135805_c3_g1_i1__g.56473, TRINITY_DN136526_c0_g2_i1__g.62597, TRINITY_DN137968_c0_g1_i3__g.78588, TRINITY_DN139172_c1_g2_i12__g.92681, TRINITY_DN139172_c1_g8_i1__g.92699, TRINITY_DN140045_c0_g1_i3__g.103193, TRINITY_DN140488_c6_g7_i1__g.108709, TRINITY_DN142001_c1_g1_i2__g.128663, TRINITY_DN143264_c3_g2_i3__g.146743, TRINITY_DN143264_c3_g3_i3__g.14674…	TRINITY_DN112725_c0_g1_i1__g.21292, TRINITY_DN121310_c0_g1_i1__g.40323, TRINITY_DN136587_c4_g1_i4__g.104877, TRINITY_DN137265_c0_g2_i4__g.111250, TRINITY_DN137304_c6_g7_i1__g.111877, TRINITY_DN138813_c2_g9_i1__g.130875, TRINITY_DN139550_c4_g3_i8__g.141925, TRINITY_DN139991_c5_g3_i5__g.148680, TRINITY_DN141348_c2_g1_i19__g.170856, TRINITY_DN142819_c2_g3_i2__g.196028, TRINITY_DN144089_c1_g7_i3__g.2…
OG0000035	TRINITY_DN34222_c0_g1_i1__g.54704, TRINITY_DN34222_c0_g2_i1__g.54705, TRINITY_DN34568_c0_g1_i1__g.56443, TRINITY_DN36570_c0_g1_i1__g.67320, TRINITY_DN36570_c0_g2_i1__g.67321, TRINITY_DN39954_c1_g4_i2__g.92988, TRINITY_DN42769_c0_g1_i1__g.140738, TRINITY_DN42769_c0_g2_i1__g.140739, TRINITY_DN42769_c1_g3_i4__g.140746, TRINITY_DN42769_c2_g1_i1__g.140751, TRINITY_DN43192_c1_g1_i1__g.148078, TRINITY_D…	Acropora_millepora_1076, Acropora_millepora_1335, Acropora_millepora_1340, Acropora_millepora_1388, Acropora_millepora_1615, Acropora_millepora_17586, Acropora_millepora_18352, Acropora_millepora_19754, Acropora_millepora_21235, Acropora_millepora_26028, Acropora_millepora_27818, Acropora_millepora_29714, Acropora_millepora_34017, Acropora_millepora_3557, Acropora_millepora_4248, Acropora_millepo…	evm.utg1005.34, evm.utg1005.35, evm.utg1005.36, evm.utg1005.36.1.5c22e7ad, evm.utg1091.39, evm.utg126.139, evm.utg5454.2, evm.utg78.14, evm.utg78.16, evm.utg78.17, evm.utg7821.23, evm.utg7821.23.1.5c22f422	AIPGENE16256, AIPGENE16259, AIPGENE19669, AIPGENE19948, AIPGENE19959, AIPGENE2331, AIPGENE28255	KXJ05918.1, KXJ12263.1, KXJ12278.1, KXJ14550.1, KXJ14569.1	Amphimedon_queenslandica_15333, Amphimedon_queenslandica_15334, Amphimedon_queenslandica_15335, Amphimedon_queenslandica_15350, Amphimedon_queenslandica_15353, Amphimedon_queenslandica_15354, Amphimedon_queenslandica_22797	TRINITY_DN109602_c0_g1_i1__g.3064, TRINITY_DN119520_c0_g1_i2__g.7383, TRINITY_DN124435_c0_g1_i1__g.9191, TRINITY_DN136417_c0_g1_i1__g.15160, TRINITY_DN137256_c0_g1_i1__g.15745, TRINITY_DN150195_c0_g1_i1__g.24726, TRINITY_DN150195_c0_g2_i1__g.24727, TRINITY_DN152165_c0_g1_i1__g.26252, TRINITY_DN153343_c0_g1_i1__g.27118, TRINITY_DN156686_c0_g1_i1__g.30567, TRINITY_DN162001_c0_g1_i1__g.35892, TRINIT…	Ephydatia_muelleri_17915, Ephydatia_muelleri_528	TRINITY_DN57317_c0_g2_i1__g.48376, TRINITY_DN83875_c8_g1_i2__g.146478, TRINITY_DN83875_c8_g4_i1__g.146490, TRINITY_DN83901_c0_g5_i2__g.146967, TRINITY_DN84311_c0_g1_i1__g.152852, TRINITY_DN84359_c0_g1_i4__g.153854, TRINITY_DN85824_c3_g3_i5__g.176083, TRINITY_DN85824_c3_g5_i1__g.176084, TRINITY_DN87852_c0_g1_i2__g.207313, TRINITY_DN88780_c2_g1_i6__g.221730, TRINITY_DN88847_c3_g4_i3__g.222821, TRIN…	Fungia_scutaria_12256, Fungia_scutaria_14457, Fungia_scutaria_14987, Fungia_scutaria_176820, Fungia_scutaria_18989, Fungia_scutaria_29660, Fungia_scutaria_31388, Fungia_scutaria_35005, Fungia_scutaria_36031, Fungia_scutaria_3735, Fungia_scutaria_41536, Fungia_scutaria_41672, Fungia_scutaria_44209, Fungia_scutaria_47583, Fungia_scutaria_48987, Fungia_scutaria_52909, Fungia_scutaria_53221, Fungia_s…	TRINITY_DN24867_c0_g1_i1__g.11432, TRINITY_DN25537_c0_g1_i1__g.12703, TRINITY_DN27367_c0_g1_i1__g.15542, TRINITY_DN48431_c3_g6_i1__g.106954, TRINITY_DN48431_c3_g7_i1__g.106956, TRINITY_DN51646_c0_g1_i1__g.166385, TRINITY_DN52898_c0_g2_i2__g.190934, TRINITY_DN52898_c0_g4_i1__g.190950, TRINITY_DN52898_c0_g5_i1__g.190951, TRINITY_DN53106_c0_g2_i1__g.194840, TRINITY_DN54497_c2_g4_i2__g.222309, TRINIT…	gasp1.m3.16915.m1, gasp1.m3.16916.m1, gasp1.m3.16918.m1, gasp1.m3.17371.m1, gasp1.m3.17372.m1, gasp1.m3.19503.m1, gasp1.m3.25869.m1, gasp1.m3.30471.m1, gasp1.m3.30477.m1, gasp1.m3.30480.m1, gasp1.m3.30481.m1, gasp1.m3.30482.m1, gasp1.m3.31466.m1, gasp1.m3.3236.m1, gasp1.m3.3238.m1, gasp1.m3.3239.m1, gasp1.m3.3240.m1, gasp1.m3.3242.m1, gasp1.m3.670.m1	TRINITY_DN107029_c0_g1_i1__g.2193, TRINITY_DN137072_c0_g1_i1__g.17050, TRINITY_DN23217_c0_g2_i1__g.22500, TRINITY_DN47688_c0_g2_i1__g.43144, TRINITY_DN63582_c0_g1_i1__g.80699, TRINITY_DN65391_c0_g1_i2__g.88519, TRINITY_DN73144_c0_g1_i2__g.177326, TRINITY_DN74674_c0_g1_i3__g.205997, TRINITY_DN74674_c0_g2_i6__g.206010, TRINITY_DN74674_c0_g4_i1__g.206016, TRINITY_DN74674_c0_g6_i1__g.206018, TRINITY_…	TRINITY_DN220358_c0_g1_i2__g.102408, TRINITY_DN230184_c0_g1_i1__g.136605, TRINITY_DN240767_c0_g1_i8__g.218049, TRINITY_DN240767_c0_g2_i2__g.218052, TRINITY_DN240767_c0_g3_i1__g.218055, TRINITY_DN241343_c0_g1_i1__g.226473, TRINITY_DN243729_c0_g1_i1__g.265055, TRINITY_DN243729_c0_g2_i1__g.265059, TRINITY_DN246096_c1_g3_i7__g.305848, TRINITY_DN247902_c3_g3_i1__g.339688, TRINITY_DN249525_c4_g2_i4__g.…	TRINITY_DN119265_c0_g1_i1__g.16451, TRINITY_DN122033_c0_g1_i1__g.20504, TRINITY_DN148986_c0_g1_i1__g.73083, TRINITY_DN151860_c0_g1_i1__g.81492, TRINITY_DN151860_c1_g1_i2__g.81493, TRINITY_DN154809_c0_g1_i2__g.91061, TRINITY_DN157476_c0_g1_i5__g.101431, TRINITY_DN158057_c0_g1_i2__g.103678, TRINITY_DN163061_c0_g1_i1__g.128302, TRINITY_DN169535_c1_g1_i1__g.188779, TRINITY_DN169535_c1_g2_i2__g.188781…	TRINITY_DN41203_c0_g1_i1__g.69952, TRINITY_DN41203_c0_g3_i1__g.69953, TRINITY_DN41203_c0_g4_i1__g.69955, TRINITY_DN41203_c0_g5_i1__g.69957, TRINITY_DN46365_c3_g1_i3__g.161997, TRINITY_DN46365_c3_g4_i2__g.162010, TRINITY_DN46365_c3_g6_i1__g.162014, TRINITY_DN46365_c3_g7_i1__g.162015, TRINITY_DN46751_c5_g1_i1__g.169837, TRINITY_DN46751_c5_g4_i1__g.169851, TRINITY_DN47215_c1_g1_i2__g.178616, TRINITY…	Montastraea_cavernosa_109469, Montastraea_cavernosa_118034, Montastraea_cavernosa_119240, Montastraea_cavernosa_119242, Montastraea_cavernosa_13944, Montastraea_cavernosa_18573, Montastraea_cavernosa_19635, Montastraea_cavernosa_22332, Montastraea_cavernosa_22344, Montastraea_cavernosa_22349, Montastraea_cavernosa_22353, Montastraea_cavernosa_22356, Montastraea_cavernosa_22377, Montastraea_cavern…	TRINITY_DN47179_c0_g1_i1__g.68016, TRINITY_DN49048_c0_g1_i2__g.79817, TRINITY_DN52450_c0_g2_i1__g.115738, TRINITY_DN53355_c4_g1_i6__g.129557, TRINITY_DN53683_c0_g1_i1__g.134583, TRINITY_DN53683_c1_g2_i1__g.134585, TRINITY_DN53683_c1_g3_i1__g.134594, TRINITY_DN53683_c1_g4_i1__g.134602, TRINITY_DN56520_c0_g1_i1__g.176485, TRINITY_DN56520_c0_g2_i1__g.176490, TRINITY_DN56918_c0_g2_i1__g.182708, TRINI…	Nematostella_vectensis_12895, Nematostella_vectensis_12902, Nematostella_vectensis_19296	TRINITY_DN44050_c0_g1_i1__g.33606, TRINITY_DN48257_c0_g1_i1__g.42870, TRINITY_DN53980_c0_g1_i1__g.56142, TRINITY_DN58044_c0_g1_i1__g.66673, TRINITY_DN59816_c0_g1_i1__g.73428, TRINITY_DN62677_c0_g1_i2__g.84745, TRINITY_DN63330_c0_g1_i3__g.87878, TRINITY_DN63892_c0_g1_i2__g.90886, TRINITY_DN70860_c2_g1_i9__g.169456, TRINITY_DN71717_c2_g1_i2__g.178477, TRINITY_DN71717_c2_g2_i1__g.178480, TRINITY_DN7…	TRINITY_DN100953_c0_g1_i1__g.240, TRINITY_DN101608_c0_g1_i1__g.762, TRINITY_DN102247_c0_g1_i1__g.1243, TRINITY_DN121139_c0_g1_i1__g.8843, TRINITY_DN125262_c0_g1_i1__g.10625, TRINITY_DN26479_c0_g1_i1__g.25130, TRINITY_DN30495_c0_g1_i1__g.31291, TRINITY_DN33527_c0_g1_i1__g.36233, TRINITY_DN33527_c0_g2_i1__g.36234, TRINITY_DN33527_c0_g4_i1__g.36235, TRINITY_DN36400_c0_g1_i1__g.40960, TRINITY_DN39610…	pdam_00003551-RA, pdam_00003578-RA, pdam_00004654-RA, pdam_00005259-RA, pdam_00005260-RA, pdam_00005261-RA, pdam_00022848-RA, pdam_00022849-RA, pdam_00025884-RA	Porites_australiensis_10094, Porites_australiensis_14691, Porites_australiensis_17094, Porites_australiensis_21443, Porites_australiensis_21685, Porites_australiensis_25063, Porites_australiensis_25358, Porites_australiensis_28298, Porites_australiensis_47293, Porites_australiensis_47740, Porites_australiensis_48462, Porites_australiensis_49082, Porites_australiensis_9141	TRINITY_DN129464_c0_g1_i1__g.14302, TRINITY_DN63531_c0_g1_i1__g.95326, TRINITY_DN63986_c1_g1_i1__g.97668, TRINITY_DN63986_c1_g2_i1__g.97669, TRINITY_DN63986_c1_g3_i1__g.97671, TRINITY_DN66027_c0_g1_i1__g.116054, TRINITY_DN66027_c0_g2_i1__g.116063, TRINITY_DN66708_c2_g1_i1__g.124443, TRINITY_DN66708_c2_g2_i1__g.124445, TRINITY_DN66708_c3_g1_i9__g.124456, TRINITY_DN66708_c3_g2_i1__g.124458, TRINITY…	TRINITY_DN123840_c0_g1_i1__g.23663, TRINITY_DN135897_c2_g1_i3__g.57124, TRINITY_DN136805_c2_g1_i6__g.65325, TRINITY_DN136805_c2_g2_i4__g.65330, TRINITY_DN136828_c3_g4_i1__g.65605, TRINITY_DN138607_c0_g7_i1__g.86298, TRINITY_DN139020_c1_g2_i3__g.90801, TRINITY_DN139020_c1_g3_i1__g.90802, TRINITY_DN139020_c1_g4_i1__g.90804, TRINITY_DN139020_c1_g5_i1__g.90805, TRINITY_DN139020_c1_g6_i1__g.90807, TRI…	TRINITY_DN128687_c0_g1_i2__g.63409, TRINITY_DN131184_c0_g1_i1__g.73876, TRINITY_DN131184_c0_g3_i2__g.73880, TRINITY_DN136258_c1_g1_i4__g.102092, TRINITY_DN138280_c0_g12_i1__g.123282, TRINITY_DN138280_c0_g1_i1__g.123279, TRINITY_DN138280_c0_g3_i2__g.123287, TRINITY_DN138280_c0_g5_i2__g.123293, TRINITY_DN138280_c0_g6_i1__g.123294, TRINITY_DN138280_c0_g8_i1__g.123301, TRINITY_DN138280_c0_g9_i1__g.12…
OG0000036	TRINITY_DN21298_c0_g1_i1__g.14056, TRINITY_DN21313_c0_g1_i1__g.14088, TRINITY_DN28232_c0_g1_i1__g.31419, TRINITY_DN36360_c0_g1_i1__g.66186, TRINITY_DN36360_c0_g2_i1__g.66187, TRINITY_DN41120_c1_g2_i6__g.110244, TRINITY_DN41238_c0_g2_i3__g.111906, TRINITY_DN42477_c0_g1_i2__g.135019, TRINITY_DN42686_c6_g1_i2__g.138819, TRINITY_DN43764_c1_g1_i10__g.159106, TRINITY_DN43873_c2_g7_i2__g.161383, TRINITY…	Acropora_millepora_10504, Acropora_millepora_12618, Acropora_millepora_13651, Acropora_millepora_13652, Acropora_millepora_1369, Acropora_millepora_17893, Acropora_millepora_17894, Acropora_millepora_19454, Acropora_millepora_20692, Acropora_millepora_21374, Acropora_millepora_21844, Acropora_millepora_23114, Acropora_millepora_23130, Acropora_millepora_23275, Acropora_millepora_23423, Acropora_m…	evm.utg1799.7, evm.utg2849.11, evm.utg3339.27, evm.utg38960.16, evm.utg395.51, evm.utg5975.25	AIPGENE11089, AIPGENE11922, AIPGENE12862, AIPGENE13348, AIPGENE13987, AIPGENE14198, AIPGENE14291, AIPGENE14298, AIPGENE14303, AIPGENE1452, AIPGENE14745, AIPGENE15284, AIPGENE15584, AIPGENE15611, AIPGENE15783, AIPGENE1604, AIPGENE16084, AIPGENE1624, AIPGENE16313, AIPGENE16573, AIPGENE1663, AIPGENE16779, AIPGENE17023, AIPGENE17096, AIPGENE18248, AIPGENE18293, AIPGENE18513, AIPGENE18627, AIPGENE1927…	KXJ04801.1, KXJ06398.1, KXJ06404.1, KXJ06417.1, KXJ06706.1, KXJ06814.1, KXJ06820.1, KXJ06855.1, KXJ06890.1, KXJ06922.1, KXJ07090.1, KXJ07263.1, KXJ07348.1, KXJ08214.1, KXJ08301.1, KXJ08316.1, KXJ09003.1, KXJ09197.1, KXJ10174.1, KXJ10641.1, KXJ10664.1, KXJ11331.1, KXJ12065.1, KXJ12347.1, KXJ12808.1, KXJ13008.1, KXJ13519.1, KXJ13667.1, KXJ13679.1, KXJ13686.1, KXJ14118.1, KXJ14158.1, KXJ14241.1, KXJ…		TRINITY_DN136897_c0_g1_i2__g.15464, TRINITY_DN180821_c0_g1_i3__g.66355, TRINITY_DN181276_c0_g1_i1__g.67405, TRINITY_DN189462_c0_g1_i3__g.88518, TRINITY_DN190694_c0_g1_i1__g.92268, TRINITY_DN197898_c0_g2_i1__g.118002, TRINITY_DN202649_c0_g1_i1__g.138954, TRINITY_DN202649_c0_g4_i1__g.138955, TRINITY_DN210273_c0_g1_i1__g.180744, TRINITY_DN210374_c1_g1_i1__g.181388, TRINITY_DN213721_c0_g2_i5__g.20354…		TRINITY_DN134570_c0_g1_i1__g.14916, TRINITY_DN134757_c0_g1_i1__g.15018, TRINITY_DN136651_c0_g1_i1__g.15835, TRINITY_DN86347_c1_g1_i1__g.184023, TRINITY_DN86671_c6_g1_i1__g.188987, TRINITY_DN87405_c2_g1_i13__g.200462, TRINITY_DN87662_c0_g1_i4__g.204476, TRINITY_DN87662_c0_g3_i2__g.204480, TRINITY_DN88841_c3_g4_i1__g.222674, TRINITY_DN89887_c4_g2_i11__g.240698, TRINITY_DN93290_c2_g3_i1__g.299852, T…	Fungia_scutaria_15321, Fungia_scutaria_16526, Fungia_scutaria_18811, Fungia_scutaria_22733, Fungia_scutaria_56993	TRINITY_DN19633_c0_g1_i1__g.7468, TRINITY_DN29950_c0_g1_i2__g.20256, TRINITY_DN37149_c0_g1_i2__g.37168, TRINITY_DN37156_c0_g1_i1__g.37181, TRINITY_DN37306_c0_g2_i1__g.37552, TRINITY_DN39026_c0_g2_i1__g.42975, TRINITY_DN48445_c3_g2_i1__g.107318, TRINITY_DN48607_c1_g2_i2__g.110356, TRINITY_DN49248_c4_g3_i4__g.121693, TRINITY_DN49258_c2_g5_i1__g.121922, TRINITY_DN49419_c2_g1_i1__g.124854, TRINITY_DN…	gasp1.m1b.12442.m1, gasp1.m1b.26485.m1, gasp1.m1b.27644.m1, gasp1.m1b.31134.m1, gasp1.m1b.32235.m1, gasp1.m1b.35115.m1, gasp1.m1b.36510.m1, gasp1.m1b.41904.m1, gasp1.m1b.43344.m1, gasp1.m1b.5999.m1, gasp1.m1b.9356.m1, gasp1.m3.15870.m1, gasp1.m3.16209.m1, gasp1.m3.17640.m1, gasp1.m3.18176.m1, gasp1.m3.24802.m1, gasp1.m3.25728.m1, gasp1.m3.26513.m1	TRINITY_DN119107_c0_g1_i1__g.9024, TRINITY_DN12483_c0_g1_i1__g.11323, TRINITY_DN26045_c0_g1_i1__g.24128, TRINITY_DN29430_c0_g2_i1__g.26325, TRINITY_DN45458_c0_g1_i1__g.38392, TRINITY_DN48871_c0_g1_i2__g.45107, TRINITY_DN54525_c0_g1_i1__g.53823, TRINITY_DN56568_c0_g1_i1__g.59474, TRINITY_DN58278_c0_g1_i1__g.63607, TRINITY_DN63494_c0_g1_i1__g.80357, TRINITY_DN63866_c0_g1_i3__g.81910, TRINITY_DN7090…	TRINITY_DN21428_c0_g1_i2__g.87679, TRINITY_DN240272_c4_g2_i2__g.210661, TRINITY_DN243823_c2_g1_i1__g.266494, TRINITY_DN244569_c1_g4_i4__g.279177, TRINITY_DN246117_c2_g1_i2__g.306169, TRINITY_DN246959_c0_g1_i5__g.321243, TRINITY_DN248292_c5_g3_i1__g.347410	TRINITY_DN11264_c0_g1_i1__g.8087, TRINITY_DN171842_c4_g3_i2__g.221158, TRINITY_DN172444_c2_g3_i2__g.229879, TRINITY_DN173686_c1_g4_i4__g.247426, TRINITY_DN175314_c2_g9_i3__g.270486, TRINITY_DN178406_c1_g1_i2__g.317331, TRINITY_DN178640_c1_g1_i2__g.321388	TRINITY_DN45766_c1_g3_i1__g.149971, TRINITY_DN45791_c1_g2_i1__g.150450, TRINITY_DN46021_c1_g1_i3__g.155000, TRINITY_DN46222_c2_g4_i1__g.159200, TRINITY_DN49046_c2_g6_i1__g.214906		TRINITY_DN23176_c0_g1_i1__g.10154, TRINITY_DN25804_c0_g1_i3__g.11658, TRINITY_DN32196_c0_g1_i2__g.21048, TRINITY_DN33404_c0_g2_i1__g.23434, TRINITY_DN37705_c0_g1_i1__g.33796, TRINITY_DN38432_c0_g1_i2__g.35829, TRINITY_DN40337_c0_g1_i1__g.41146, TRINITY_DN45111_c0_g1_i2__g.58552, TRINITY_DN45111_c0_g2_i1__g.58553, TRINITY_DN45375_c0_g1_i1__g.59710, TRINITY_DN51417_c1_g1_i2__g.101147, TRINITY_DN519…	Nematostella_vectensis_10553, Nematostella_vectensis_10765, Nematostella_vectensis_12152, Nematostella_vectensis_12611, Nematostella_vectensis_12957, Nematostella_vectensis_14538, Nematostella_vectensis_14804, Nematostella_vectensis_15068, Nematostella_vectensis_16270, Nematostella_vectensis_16353, Nematostella_vectensis_17195, Nematostella_vectensis_18403, Nematostella_vectensis_18535, Nematoste…	TRINITY_DN63089_c0_g2_i1__g.86756, TRINITY_DN69922_c1_g1_i2__g.157510, TRINITY_DN71119_c4_g2_i2__g.172324, TRINITY_DN71119_c4_g7_i1__g.172330, TRINITY_DN71491_c4_g2_i4__g.175982, TRINITY_DN71662_c5_g1_i6__g.177883, TRINITY_DN72598_c2_g1_i2__g.188979, TRINITY_DN72598_c2_g3_i1__g.188983, TRINITY_DN73155_c1_g1_i2__g.194496, TRINITY_DN73321_c6_g1_i1__g.196175, TRINITY_DN74181_c0_g1_i5__g.204838, TRIN…	TRINITY_DN103159_c0_g1_i1__g.1740, TRINITY_DN104663_c0_g1_i1__g.2559, TRINITY_DN113341_c0_g1_i1__g.5534, TRINITY_DN1693_c0_g1_i1__g.16805, TRINITY_DN20587_c0_g1_i1__g.20120, TRINITY_DN53635_c1_g2_i1__g.91630, TRINITY_DN56966_c0_g1_i2__g.108190, TRINITY_DN62293_c0_g1_i3__g.152164, TRINITY_DN64388_c0_g5_i2__g.183109, TRINITY_DN73289_c0_g1_i1__g.263554, TRINITY_DN90762_c0_g1_i1__g.270431	pdam_00002361-RA, pdam_00003586-RA, pdam_00007021-RA, pdam_00007022-RA, pdam_00007038-RA, pdam_00007045-RA, pdam_00009510-RA, pdam_00011180-RA, pdam_00011181-RA, pdam_00011188-RA, pdam_00011639-RA, pdam_00012613-RA, pdam_00012908-RA, pdam_00013703-RA, pdam_00013762-RA, pdam_00013763-RA, pdam_00014304-RA, pdam_00014305-RA, pdam_00015741-RA, pdam_00016658-RA, pdam_00016659-RA, pdam_00016783-RA, pda…	Porites_australiensis_12007, Porites_australiensis_12008, Porites_australiensis_17274, Porites_australiensis_21017, Porites_australiensis_27636, Porites_australiensis_29012, Porites_australiensis_30433, Porites_australiensis_34944, Porites_australiensis_36510, Porites_australiensis_40489, Porites_australiensis_46657, Porites_australiensis_46754, Porites_australiensis_47056, Porites_australiensis_…	TRINITY_DN14802_c0_g1_i1__g.18614, TRINITY_DN23607_c0_g1_i1__g.25141, TRINITY_DN4267_c0_g1_i1__g.38301, TRINITY_DN58635_c0_g1_i1__g.73437, TRINITY_DN60132_c0_g1_i2__g.79181, TRINITY_DN65344_c0_g1_i2__g.108337, TRINITY_DN66660_c1_g2_i3__g.124012, TRINITY_DN66963_c1_g1_i3__g.127149, TRINITY_DN67905_c1_g1_i1__g.139745, TRINITY_DN68431_c0_g1_i2__g.146458, TRINITY_DN69011_c0_g5_i1__g.153748, TRINITY_D…	TRINITY_DN133355_c0_g1_i2__g.45236, TRINITY_DN133355_c0_g2_i1__g.45238, TRINITY_DN138466_c1_g2_i5__g.84472, TRINITY_DN139390_c1_g2_i4__g.95183, TRINITY_DN143911_c0_g3_i2__g.155649, TRINITY_DN184777_c0_g1_i1__g.285805, TRINITY_DN63873_c0_g1_i1__g.308949	TRINITY_DN140028_c3_g2_i1__g.149198, TRINITY_DN140768_c2_g1_i1__g.160873, TRINITY_DN141321_c0_g1_i11__g.170476, TRINITY_DN142441_c1_g1_i3__g.189722, TRINITY_DN142983_c0_g2_i1__g.198848, TRINITY_DN143333_c4_g1_i4__g.204957, TRINITY_DN144064_c4_g1_i1__g.217477, TRINITY_DN144257_c6_g2_i3__g.220655, TRINITY_DN144957_c3_g1_i5__g.233955, TRINITY_DN145214_c1_g1_i1__g.239288, TRINITY_DN147106_c4_g3_i4__g…
OG0000037	TRINITY_DN18684_c0_g1_i1__g.8286, TRINITY_DN22406_c0_g1_i1__g.16521, TRINITY_DN33234_c0_g1_i2__g.50033, TRINITY_DN3675_c0_g1_i1__g.68506, TRINITY_DN4128_c0_g1_i1__g.112616, TRINITY_DN4128_c0_g2_i1__g.112617, TRINITY_DN41967_c3_g2_i8__g.125312, TRINITY_DN41967_c3_g4_i4__g.125316, TRINITY_DN43399_c3_g7_i2__g.151931, TRINITY_DN43574_c3_g2_i1__g.155002, TRINITY_DN43883_c3_g1_i8__g.161554, TRINITY_DN4…	Acropora_millepora_15410, Acropora_millepora_18038, Acropora_millepora_21477, Acropora_millepora_23047, Acropora_millepora_23148, Acropora_millepora_23660, Acropora_millepora_23792, Acropora_millepora_23794, Acropora_millepora_24373, Acropora_millepora_25606, Acropora_millepora_26007, Acropora_millepora_28052, Acropora_millepora_29234, Acropora_millepora_29554, Acropora_millepora_30491, Acropora_…	evm.utg1372.22, evm.utg1455.38, evm.utg1455.39, evm.utg234.92, evm.utg2606.31, evm.utg2798.37, evm.utg3155.24, evm.utg320.112, evm.utg334.79, evm.utg377.41, evm.utg379.45, evm.utg379.45.1.5c22eff3, evm.utg479.93, evm.utg55.174, evm.utg5774.29, evm.utg699.9, evm.utg73.120	AIPGENE21197, AIPGENE22241, AIPGENE3120	KXJ12501.1, KXJ15633.1, KXJ29939.1		TRINITY_DN121786_c0_g1_i2__g.8082, TRINITY_DN156753_c0_g1_i2__g.30659, TRINITY_DN170824_c0_g1_i1__g.48453, TRINITY_DN170824_c0_g2_i1__g.48454, TRINITY_DN187724_c0_g1_i1__g.83471, TRINITY_DN195916_c4_g1_i1__g.110531, TRINITY_DN214222_c0_g1_i1__g.207317, TRINITY_DN218945_c0_g2_i1__g.243806, TRINITY_DN227228_c1_g2_i2__g.326427, TRINITY_DN227228_c1_g3_i1__g.326430, TRINITY_DN256187_c0_g1_i1__g.345378…		TRINITY_DN118197_c0_g1_i1__g.7560, TRINITY_DN132017_c0_g1_i1__g.13267, TRINITY_DN132659_c0_g1_i1__g.13767, TRINITY_DN163773_c0_g1_i1__g.26730, TRINITY_DN169762_c0_g1_i1__g.29053, TRINITY_DN18983_c0_g1_i1__g.30551, TRINITY_DN61850_c0_g1_i1__g.56832, TRINITY_DN63833_c0_g1_i2__g.59923, TRINITY_DN64546_c0_g1_i1__g.60933, TRINITY_DN71057_c0_g1_i1__g.75375, TRINITY_DN72917_c0_g1_i1__g.79843, TRINITY_DN…	Fungia_scutaria_18692, Fungia_scutaria_24589, Fungia_scutaria_29799, Fungia_scutaria_37455, Fungia_scutaria_39141, Fungia_scutaria_4215, Fungia_scutaria_49361, Fungia_scutaria_57692, Fungia_scutaria_57693, Fungia_scutaria_75224	TRINITY_DN11804_c0_g1_i1__g.697, TRINITY_DN18269_c0_g1_i1__g.6378, TRINITY_DN23829_c0_g1_i1__g.10357, TRINITY_DN24821_c0_g1_i1__g.11323, TRINITY_DN49320_c2_g1_i1__g.123036, TRINITY_DN49583_c3_g5_i1__g.127971, TRINITY_DN51122_c3_g1_i1__g.156796, TRINITY_DN52040_c1_g3_i2__g.174369, TRINITY_DN54263_c0_g2_i1__g.217662, TRINITY_DN54263_c0_g3_i12__g.217666, TRINITY_DN54263_c0_g5_i1__g.217671, TRINITY_D…	gasp1.m1b.10402.m1, gasp1.m1b.10413.m1, gasp1.m1b.1256.m1, gasp1.m1b.13271.m1, gasp1.m1b.15312.m1, gasp1.m1b.16177.m1, gasp1.m1b.16385.m1, gasp1.m1b.16559.m1, gasp1.m1b.17766.m1, gasp1.m1b.17891.m1, gasp1.m1b.18470.m1, gasp1.m1b.18814.m1, gasp1.m1b.18823.m1, gasp1.m1b.18828.m1, gasp1.m1b.19140.m1, gasp1.m1b.19373.m1, gasp1.m1b.19374.m1, gasp1.m1b.19375.m1, gasp1.m1b.19385.m1, gasp1.m1b.20868.m1, …	TRINITY_DN115373_c0_g1_i1__g.6268, TRINITY_DN119363_c0_g1_i1__g.9171, TRINITY_DN16672_c0_g1_i1__g.18879, TRINITY_DN20537_c0_g1_i1__g.21102, TRINITY_DN27571_c0_g1_i1__g.24976, TRINITY_DN39231_c0_g1_i1__g.31609, TRINITY_DN52068_c0_g1_i2__g.50734, TRINITY_DN57192_c0_g1_i2__g.61257, TRINITY_DN57485_c0_g2_i1__g.62142, TRINITY_DN72010_c2_g2_i1__g.156803, TRINITY_DN76877_c1_g3_i1__g.246629, TRINITY_DN78…	TRINITY_DN218632_c0_g1_i1__g.97628, TRINITY_DN225034_c0_g1_i2__g.117261, TRINITY_DN225034_c0_g2_i2__g.117262, TRINITY_DN225034_c1_g1_i1__g.117263, TRINITY_DN239246_c1_g1_i5__g.197293, TRINITY_DN239246_c1_g2_i3__g.197296, TRINITY_DN247946_c0_g2_i1__g.340593, TRINITY_DN274595_c0_g1_i1__g.391978, TRINITY_DN396478_c0_g1_i1__g.440221	TRINITY_DN157818_c0_g1_i2__g.102656, TRINITY_DN167960_c6_g1_i2__g.166886, TRINITY_DN167960_c7_g1_i3__g.166889, TRINITY_DN167960_c7_g2_i2__g.166893, TRINITY_DN167960_c9_g1_i1__g.166897, TRINITY_DN169906_c4_g1_i1__g.194161, TRINITY_DN171587_c3_g1_i3__g.217401, TRINITY_DN171587_c3_g3_i2__g.217404, TRINITY_DN174771_c3_g4_i3__g.262816, TRINITY_DN199750_c0_g1_i1__g.378897, TRINITY_DN214943_c0_g1_i1__g.…	TRINITY_DN10348_c0_g1_i1__g.321, TRINITY_DN11023_c0_g1_i1__g.679, TRINITY_DN12434_c0_g1_i1__g.1362, TRINITY_DN29765_c0_g1_i2__g.23851, TRINITY_DN35101_c0_g1_i1__g.39390, TRINITY_DN42441_c5_g2_i1__g.83541, TRINITY_DN43247_c0_g1_i9__g.100107, TRINITY_DN43247_c0_g5_i1__g.100112, TRINITY_DN43247_c0_g6_i1__g.100114, TRINITY_DN44096_c1_g1_i2__g.117002, TRINITY_DN44400_c3_g1_i1__g.123196, TRINITY_DN4612…	Montastraea_cavernosa_107088, Montastraea_cavernosa_10771, Montastraea_cavernosa_108595, Montastraea_cavernosa_111498, Montastraea_cavernosa_111499, Montastraea_cavernosa_111501, Montastraea_cavernosa_111502, Montastraea_cavernosa_111503, Montastraea_cavernosa_111504, Montastraea_cavernosa_116704, Montastraea_cavernosa_11822, Montastraea_cavernosa_12254, Montastraea_cavernosa_13218, Montastraea_c…	TRINITY_DN14070_c0_g1_i1__g.3630, TRINITY_DN19797_c0_g1_i1__g.7913, TRINITY_DN1993_c0_g1_i1__g.8040, TRINITY_DN25122_c0_g1_i1__g.11206, TRINITY_DN39211_c0_g1_i2__g.37959, TRINITY_DN46195_c0_g2_i1__g.63245, TRINITY_DN50054_c0_g1_i4__g.87438, TRINITY_DN51918_c0_g1_i4__g.108424, TRINITY_DN51957_c5_g3_i1__g.108917, TRINITY_DN51957_c5_g6_i1__g.108922, TRINITY_DN52808_c2_g2_i2__g.121200, TRINITY_DN5377…	Nematostella_vectensis_12782, Nematostella_vectensis_19398, Nematostella_vectensis_2172, Nematostella_vectensis_2464, Nematostella_vectensis_2694, Nematostella_vectensis_4235, Nematostella_vectensis_5002, Nematostella_vectensis_5468, Nematostella_vectensis_6792, Nematostella_vectensis_7212, Nematostella_vectensis_8241	TRINITY_DN31129_c0_g1_i1__g.18345, TRINITY_DN34008_c0_g1_i1__g.21379, TRINITY_DN34630_c1_g1_i1__g.22659, TRINITY_DN37395_c0_g3_i1__g.24506, TRINITY_DN38933_c0_g1_i1__g.26298, TRINITY_DN59696_c0_g1_i1__g.72843, TRINITY_DN66256_c1_g1_i1__g.107124, TRINITY_DN70337_c4_g11_i1__g.162830, TRINITY_DN70337_c4_g12_i1__g.162831, TRINITY_DN70337_c4_g3_i6__g.162837, TRINITY_DN70337_c4_g5_i3__g.162839, TRINITY…	TRINITY_DN102969_c0_g1_i1__g.1641, TRINITY_DN109034_c0_g1_i1__g.4198, TRINITY_DN111574_c0_g1_i1__g.4823, TRINITY_DN115859_c0_g1_i1__g.7023, TRINITY_DN116640_c0_g1_i1__g.7411, TRINITY_DN117671_c0_g1_i1__g.7847, TRINITY_DN119114_c0_g1_i1__g.8317, TRINITY_DN12158_c0_g1_i1__g.8946, TRINITY_DN124399_c0_g1_i1__g.10074, TRINITY_DN125546_c0_g1_i1__g.10759, TRINITY_DN125546_c0_g2_i1__g.10760, TRINITY_DN12…	pdam_00000035-RA, pdam_00000040-RA, pdam_00000181-RA, pdam_00000243-RA, pdam_00000244-RA, pdam_00003350-RA, pdam_00003636-RA, pdam_00003805-RA, pdam_00003949-RA, pdam_00004568-RA, pdam_00005244-RA, pdam_00005245-RA, pdam_00006219-RA, pdam_00006297-RA, pdam_00006999-RA, pdam_00007212-RA, pdam_00007417-RA, pdam_00007418-RA, pdam_00007791-RA, pdam_00008469-RA, pdam_00008471-RA, pdam_00008472-RA, pda…	Porites_australiensis_15686, Porites_australiensis_17016, Porites_australiensis_18266, Porites_australiensis_19501, Porites_australiensis_21720, Porites_australiensis_22077, Porites_australiensis_23247, Porites_australiensis_23504, Porites_australiensis_26750, Porites_australiensis_27531, Porites_australiensis_28610, Porites_australiensis_28888, Porites_australiensis_29676, Porites_australiensis_…	TRINITY_DN15837_c0_g1_i1__g.19085, TRINITY_DN19796_c0_g1_i1__g.21885, TRINITY_DN40695_c0_g1_i1__g.35147, TRINITY_DN44935_c0_g1_i1__g.41249, TRINITY_DN49580_c0_g1_i1__g.50831, TRINITY_DN52269_c0_g1_i1__g.56403, TRINITY_DN59073_c0_g2_i2__g.74969, TRINITY_DN60529_c0_g1_i2__g.80779, TRINITY_DN61484_c0_g1_i1__g.84836, TRINITY_DN63602_c0_g1_i1__g.95689, TRINITY_DN64998_c0_g1_i1__g.104932, TRINITY_DN675…	TRINITY_DN129348_c1_g1_i1__g.34064, TRINITY_DN133317_c0_g1_i1__g.45145, TRINITY_DN136476_c1_g2_i2__g.62089, TRINITY_DN136476_c2_g1_i3__g.62090, TRINITY_DN136476_c2_g2_i2__g.62094, TRINITY_DN136476_c2_g4_i1__g.62097, TRINITY_DN137114_c0_g1_i1__g.68641, TRINITY_DN137945_c3_g2_i1__g.78325, TRINITY_DN137945_c5_g1_i1__g.78326, TRINITY_DN137945_c8_g1_i1__g.78331, TRINITY_DN138777_c2_g3_i1__g.88148, TRI…	TRINITY_DN116783_c0_g1_i1__g.29654, TRINITY_DN122389_c0_g1_i2__g.43389, TRINITY_DN124915_c0_g1_i4__g.50521, TRINITY_DN137908_c1_g1_i5__g.118518, TRINITY_DN137908_c1_g8_i1__g.118524, TRINITY_DN146031_c2_g1_i19__g.255312, TRINITY_DN147993_c4_g3_i1__g.296346, TRINITY_DN181550_c0_g1_i1__g.333258, TRINITY_DN183546_c0_g1_i1__g.334381, TRINITY_DN216682_c0_g1_i1__g.349872, TRINITY_DN218234_c0_g1_i1__g.35…
OG0000038	TRINITY_DN41989_c0_g1_i2__g.125813, TRINITY_DN42204_c2_g3_i2__g.129740, TRINITY_DN42929_c3_g1_i19__g.143382, TRINITY_DN44780_c1_g1_i12__g.178654, TRINITY_DN45523_c0_g1_i5__g.193628, TRINITY_DN45523_c0_g2_i1__g.193629, TRINITY_DN46737_c1_g2_i8__g.217252, TRINITY_DN46737_c1_g5_i1__g.217255, TRINITY_DN46737_c1_g6_i1__g.217256, TRINITY_DN46737_c1_g9_i1__g.217264, TRINITY_DN47850_c0_g1_i1__g.240084, T…	Acropora_millepora_13602, Acropora_millepora_16121, Acropora_millepora_16238, Acropora_millepora_16239, Acropora_millepora_19838, Acropora_millepora_21481, Acropora_millepora_23322, Acropora_millepora_24962, Acropora_millepora_25229, Acropora_millepora_26042, Acropora_millepora_26665, Acropora_millepora_28014, Acropora_millepora_28207, Acropora_millepora_28407, Acropora_millepora_29325, Acropora_…	evm.utg11497.13, evm.utg145.3, evm.utg145.3.1.5c22eaca, evm.utg162.68.69, evm.utg162.68.69.1.5c279091, evm.utg162.68.69.2.5c279091, evm.utg162.68.69.3.5c279091, evm.utg1746.18, evm.utg1746.19, evm.utg1746.22, evm.utg2838.6, evm.utg2838.6.1.5c22ee4e, evm.utg3284.3, evm.utg3284.3.1.5c22ef22, evm.utg3329.8, evm.utg3329.8.1.5c22ef35, evm.utg3642.1, evm.utg4872.13, evm.utg54510.1, evm.utg54510.8, evm.…	AIPGENE10291, AIPGENE14659, AIPGENE22003, AIPGENE22005, AIPGENE23799, AIPGENE24680, AIPGENE24722, AIPGENE26916, AIPGENE26917, AIPGENE26945, AIPGENE26948, AIPGENE26949, AIPGENE3269, AIPGENE3270, AIPGENE6114	KXJ06786.1, KXJ06787.1, KXJ06812.1, KXJ07550.1, KXJ07662.1, KXJ07664.1, KXJ07666.1, KXJ07686.1, KXJ07688.1, KXJ10171.1, KXJ15566.1, KXJ23420.1, KXJ23433.1, KXJ25261.1		TRINITY_DN141692_c0_g1_i1__g.18726, TRINITY_DN152365_c0_g2_i1__g.26389, TRINITY_DN161881_c0_g1_i4__g.35749, TRINITY_DN165376_c0_g1_i3__g.40520, TRINITY_DN168809_c0_g1_i2__g.45082, TRINITY_DN169324_c1_g1_i1__g.45954, TRINITY_DN170968_c1_g1_i3__g.48686, TRINITY_DN171761_c0_g1_i1__g.50005, TRINITY_DN173806_c0_g2_i1__g.52885, TRINITY_DN174347_c1_g1_i3__g.53890, TRINITY_DN177872_c0_g1_i1__g.60261, TRI…		TRINITY_DN79884_c0_g1_i1__g.109456, TRINITY_DN82437_c3_g2_i4__g.127543, TRINITY_DN82437_c4_g1_i1__g.127554, TRINITY_DN83003_c5_g1_i1__g.133464, TRINITY_DN83496_c10_g2_i1__g.140374, TRINITY_DN83496_c10_g8_i1__g.140378, TRINITY_DN83602_c2_g2_i4__g.141987, TRINITY_DN84143_c4_g1_i1__g.150267, TRINITY_DN84942_c0_g2_i1__g.162496, TRINITY_DN85543_c1_g1_i6__g.171742, TRINITY_DN85543_c1_g2_i1__g.171750, T…	Fungia_scutaria_11247, Fungia_scutaria_11248, Fungia_scutaria_11647, Fungia_scutaria_11829, Fungia_scutaria_13270, Fungia_scutaria_19371, Fungia_scutaria_21217, Fungia_scutaria_21820, Fungia_scutaria_22340, Fungia_scutaria_23389, Fungia_scutaria_35797, Fungia_scutaria_45076, Fungia_scutaria_46290, Fungia_scutaria_46766, Fungia_scutaria_51780, Fungia_scutaria_54771, Fungia_scutaria_56815, Fungia_s…	TRINITY_DN44720_c0_g1_i1__g.67937, TRINITY_DN47422_c0_g1_i2__g.89896, TRINITY_DN47422_c0_g2_i1__g.89898, TRINITY_DN47580_c0_g1_i1__g.92076, TRINITY_DN48078_c1_g4_i2__g.100425, TRINITY_DN54619_c0_g1_i2__g.224904, TRINITY_DN55265_c1_g13_i1__g.238180, TRINITY_DN55265_c1_g6_i1__g.238209, TRINITY_DN56501_c1_g3_i1__g.262837, TRINITY_DN56692_c1_g1_i2__g.266233, TRINITY_DN56793_c5_g1_i2__g.268070, TRINIT…	gasp1.m1b.27805.m1, gasp1.m1b.30564.m1, gasp1.m1b.3391.m1, gasp1.m1b.35045.m1, gasp1.m1b.5980.m1, gasp1.m3.10464.m1, gasp1.m3.10466.m1, gasp1.m3.15779.m1, gasp1.m3.18678.m1, gasp1.m3.28663.m1, gasp1.m3.2996.m1, gasp1.m3.30650.m1, gasp1.m3.31392.m1, gasp1.m3.4574.m1, gasp1.m3.5883.m1, gasp1.m3.6588.m1, gasp1.m3.7567.m1, gasp1.m3.7572.m1, gasp1.m3.861.m1	TRINITY_DN59105_c0_g4_i1__g.65994, TRINITY_DN63525_c0_g4_i2__g.80523, TRINITY_DN72020_c2_g1_i1__g.157042, TRINITY_DN72020_c2_g2_i1__g.157048, TRINITY_DN72196_c3_g2_i6__g.160097, TRINITY_DN72196_c3_g6_i2__g.160109, TRINITY_DN73861_c0_g3_i3__g.190409, TRINITY_DN75087_c1_g1_i1__g.213217, TRINITY_DN75686_c0_g3_i12__g.224863, TRINITY_DN76878_c1_g4_i4__g.246659, TRINITY_DN78235_c3_g3_i3__g.272871, TRIN…	TRINITY_DN226579_c0_g2_i2__g.122396, TRINITY_DN240623_c0_g2_i1__g.215704, TRINITY_DN242363_c0_g3_i1__g.242723, TRINITY_DN243748_c0_g1_i4__g.265284, TRINITY_DN243748_c0_g2_i2__g.265285, TRINITY_DN243748_c0_g4_i1__g.265291, TRINITY_DN244854_c3_g2_i2__g.283842, TRINITY_DN244854_c3_g3_i1__g.283843, TRINITY_DN246672_c0_g2_i7__g.316112, TRINITY_DN247708_c2_g3_i2__g.335986, TRINITY_DN248318_c1_g2_i4__g.…	TRINITY_DN119114_c0_g1_i1__g.16253, TRINITY_DN125177_c0_g1_i1__g.24935, TRINITY_DN170002_c0_g6_i2__g.195622, TRINITY_DN171173_c4_g1_i1__g.211806, TRINITY_DN171280_c3_g1_i1__g.213313, TRINITY_DN171676_c2_g1_i1__g.218368, TRINITY_DN172143_c0_g1_i1__g.225774, TRINITY_DN172742_c4_g2_i2__g.234135, TRINITY_DN173507_c7_g2_i3__g.244873, TRINITY_DN173827_c4_g1_i7__g.249648, TRINITY_DN174071_c3_g1_i1__g.25…	TRINITY_DN21613_c0_g1_i1__g.8398, TRINITY_DN24140_c0_g1_i1__g.13024, TRINITY_DN24140_c0_g2_i1__g.13025, TRINITY_DN26700_c0_g1_i1__g.17712, TRINITY_DN43816_c3_g1_i1__g.111274, TRINITY_DN43816_c3_g2_i1__g.111275, TRINITY_DN43816_c4_g1_i1__g.111276, TRINITY_DN43816_c5_g1_i6__g.111288, TRINITY_DN43816_c5_g2_i1__g.111291, TRINITY_DN43816_c8_g1_i1__g.111311, TRINITY_DN44250_c0_g1_i1__g.120353, TRINITY_…	Montastraea_cavernosa_112496, Montastraea_cavernosa_15420, Montastraea_cavernosa_19583, Montastraea_cavernosa_21286, Montastraea_cavernosa_21309, Montastraea_cavernosa_37949, Montastraea_cavernosa_38752, Montastraea_cavernosa_41884, Montastraea_cavernosa_50262, Montastraea_cavernosa_53119, Montastraea_cavernosa_53162, Montastraea_cavernosa_53174, Montastraea_cavernosa_53204, Montastraea_cavernosa…	TRINITY_DN46497_c0_g1_i1__g.64635, TRINITY_DN49966_c0_g1_i1__g.86687, TRINITY_DN52458_c2_g1_i1__g.115822, TRINITY_DN52491_c4_g1_i3__g.116518, TRINITY_DN53491_c1_g1_i1__g.131662, TRINITY_DN53491_c1_g4_i1__g.131664, TRINITY_DN53661_c2_g7_i1__g.134200, TRINITY_DN53882_c0_g3_i4__g.137801, TRINITY_DN53882_c0_g4_i1__g.137802, TRINITY_DN53882_c0_g6_i1__g.137803, TRINITY_DN53882_c0_g7_i1__g.137805, TRINI…		TRINITY_DN65738_c0_g1_i2__g.102866, TRINITY_DN67532_c0_g1_i1__g.121994, TRINITY_DN67532_c1_g1_i5__g.122001, TRINITY_DN67532_c1_g4_i3__g.122014, TRINITY_DN69358_c3_g1_i3__g.149665, TRINITY_DN69358_c3_g2_i1__g.149666, TRINITY_DN69358_c4_g3_i3__g.149671, TRINITY_DN70652_c5_g1_i6__g.166392, TRINITY_DN70847_c0_g1_i3__g.169213, TRINITY_DN70847_c1_g8_i1__g.169274, TRINITY_DN70847_c1_g9_i1__g.169275, TRI…	TRINITY_DN104080_c0_g1_i1__g.2255, TRINITY_DN104080_c0_g2_i1__g.2256, TRINITY_DN116792_c0_g1_i1__g.7482, TRINITY_DN118752_c0_g1_i1__g.8217, TRINITY_DN118752_c0_g2_i1__g.8218, TRINITY_DN1400_c0_g1_i1__g.14148, TRINITY_DN1400_c0_g2_i1__g.14149, TRINITY_DN17764_c0_g1_i1__g.17566, TRINITY_DN17815_c0_g1_i1__g.17598, TRINITY_DN2058_c0_g1_i1__g.20122, TRINITY_DN2058_c0_g2_i1__g.20123, TRINITY_DN33116_c0…	pdam_00000896-RA, pdam_00009163-RA, pdam_00014228-RA, pdam_00014230-RA, pdam_00014465-RA, pdam_00014466-RA, pdam_00014467-RA, pdam_00015301-RA, pdam_00019418-RA, pdam_00024153-RA, pdam_00024555-RA, pdam_00025240-RA, pdam_00025437-RA	Porites_australiensis_10020, Porites_australiensis_10866, Porites_australiensis_12355, Porites_australiensis_12392, Porites_australiensis_15271, Porites_australiensis_24890, Porites_australiensis_27291, Porites_australiensis_41687, Porites_australiensis_44760, Porites_australiensis_44761, Porites_australiensis_45102, Porites_australiensis_46714, Porites_australiensis_47416, Porites_australiensis_…	TRINITY_DN11736_c0_g1_i1__g.8037, TRINITY_DN117885_c0_g1_i1__g.8501, TRINITY_DN126934_c0_g1_i1__g.12883, TRINITY_DN20855_c0_g1_i1__g.22992, TRINITY_DN57202_c0_g2_i1__g.69070, TRINITY_DN66857_c0_g5_i3__g.126131, TRINITY_DN67294_c3_g3_i1__g.131318, TRINITY_DN68552_c1_g1_i1__g.148231, TRINITY_DN68552_c7_g1_i2__g.148238, TRINITY_DN68552_c7_g2_i2__g.148243, TRINITY_DN68552_c7_g7_i1__g.148252, TRINITY_…	TRINITY_DN135839_c0_g5_i1__g.56691, TRINITY_DN136995_c2_g1_i8__g.67402, TRINITY_DN136995_c3_g1_i1__g.67406, TRINITY_DN136995_c3_g3_i1__g.67411, TRINITY_DN136995_c3_g4_i3__g.67414, TRINITY_DN137091_c0_g1_i2__g.68372, TRINITY_DN137091_c0_g3_i2__g.68380, TRINITY_DN137091_c0_g5_i1__g.68382, TRINITY_DN137091_c0_g6_i3__g.68383, TRINITY_DN137091_c0_g7_i1__g.68385, TRINITY_DN137091_c0_g8_i1__g.68386, TRI…	TRINITY_DN130618_c0_g2_i1__g.71314, TRINITY_DN132469_c1_g1_i1__g.79498, TRINITY_DN132646_c0_g2_i1__g.80489, TRINITY_DN135880_c0_g2_i4__g.99133, TRINITY_DN136512_c0_g1_i1__g.104052, TRINITY_DN136512_c2_g5_i3__g.104077, TRINITY_DN136512_c2_g8_i1__g.104083, TRINITY_DN140615_c2_g3_i3__g.158276, TRINITY_DN140615_c2_g4_i2__g.158278, TRINITY_DN140615_c2_g6_i1__g.158283, TRINITY_DN140615_c2_g9_i1__g.1582…
OG0000039	TRINITY_DN32998_c0_g2_i1__g.49061, TRINITY_DN40735_c1_g5_i1__g.104006, TRINITY_DN40735_c1_g8_i1__g.104013, TRINITY_DN41605_c0_g2_i1__g.118471, TRINITY_DN44009_c2_g2_i4__g.163650, TRINITY_DN47302_c0_g2_i1__g.228894, TRINITY_DN55449_c0_g1_i1__g.263075, TRINITY_DN6959_c0_g1_i1__g.270965, TRINITY_DN82012_c0_g1_i1__g.277968, TRINITY_DN82297_c0_g1_i1__g.278115	Acropora_millepora_12818, Acropora_millepora_13273, Acropora_millepora_15039, Acropora_millepora_15459, Acropora_millepora_15816, Acropora_millepora_15845, Acropora_millepora_16357, Acropora_millepora_17415, Acropora_millepora_19107, Acropora_millepora_21720, Acropora_millepora_22592, Acropora_millepora_2340, Acropora_millepora_23456, Acropora_millepora_24972, Acropora_millepora_26180, Acropora_m…	evm.utg17602.3, evm.utg17602.4, evm.utg27202.6, evm.utg31.38, evm.utg3467.9, evm.utg4695.8, evm.utg494.14, evm.utg5.27, evm.utg5246.34, evm.utg6070.29, evm.utg70613.1, evm.utg785.14, utg2246.evm.utg5246.34.mrna2	AIPGENE19474, AIPGENE22817, AIPGENE24810, AIPGENE25025, AIPGENE25318, AIPGENE2615, AIPGENE28263, AIPGENE28315, AIPGENE29253, AIPGENE8873, AIPGENE9228	KXJ04942.1, KXJ04986.1, KXJ08119.1, KXJ09824.1, KXJ15508.1, KXJ16262.1, KXJ16826.1, KXJ21423.1, KXJ25015.1, KXJ26736.1, KXJ27465.1	Amphimedon_queenslandica_10215, Amphimedon_queenslandica_10839, Amphimedon_queenslandica_10848, Amphimedon_queenslandica_10849, Amphimedon_queenslandica_11120, Amphimedon_queenslandica_11395, Amphimedon_queenslandica_11711, Amphimedon_queenslandica_11725, Amphimedon_queenslandica_1231, Amphimedon_queenslandica_12836, Amphimedon_queenslandica_13351, Amphimedon_queenslandica_14134, Amphimedon_queen…	TRINITY_DN117325_c0_g1_i2__g.6376, TRINITY_DN153729_c0_g1_i1__g.27420, TRINITY_DN158024_c0_g1_i1__g.32071, TRINITY_DN168114_c0_g1_i1__g.44136, TRINITY_DN174515_c0_g1_i2__g.54242, TRINITY_DN178614_c0_g1_i2__g.62052, TRINITY_DN179550_c0_g2_i2__g.63938, TRINITY_DN184758_c0_g1_i1__g.75564, TRINITY_DN186150_c0_g1_i1__g.79084, TRINITY_DN188398_c0_g4_i1__g.85448, TRINITY_DN190259_c0_g1_i2__g.90880, TRIN…	Ephydatia_muelleri_120542, Ephydatia_muelleri_14731, Ephydatia_muelleri_14732, Ephydatia_muelleri_14734, Ephydatia_muelleri_1619, Ephydatia_muelleri_16252, Ephydatia_muelleri_16253, Ephydatia_muelleri_16254, Ephydatia_muelleri_16404, Ephydatia_muelleri_1695, Ephydatia_muelleri_17159, Ephydatia_muelleri_17728, Ephydatia_muelleri_17729, Ephydatia_muelleri_17730, Ephydatia_muelleri_17731, Ephydatia_…	TRINITY_DN172233_c0_g1_i1__g.29709, TRINITY_DN32325_c0_g1_i1__g.36015, TRINITY_DN70984_c0_g1_i1__g.75157, TRINITY_DN72769_c0_g1_i3__g.79472, TRINITY_DN72769_c0_g2_i1__g.79477, TRINITY_DN75129_c0_g1_i2__g.87317, TRINITY_DN77422_c0_g1_i1__g.96612, TRINITY_DN82654_c0_g1_i5__g.129749, TRINITY_DN83933_c0_g1_i1__g.147458, TRINITY_DN84000_c6_g5_i1__g.148307, TRINITY_DN84613_c0_g1_i1__g.157779, TRINITY_D…	Fungia_scutaria_10491, Fungia_scutaria_1373, Fungia_scutaria_14546, Fungia_scutaria_1557, Fungia_scutaria_17501, Fungia_scutaria_20390, Fungia_scutaria_24489, Fungia_scutaria_25610, Fungia_scutaria_29065, Fungia_scutaria_37574, Fungia_scutaria_37614, Fungia_scutaria_39380, Fungia_scutaria_4021, Fungia_scutaria_42800, Fungia_scutaria_4761, Fungia_scutaria_48310, Fungia_scutaria_50113, Fungia_scuta…	TRINITY_DN15069_c0_g1_i1__g.3521, TRINITY_DN32339_c0_g1_i1__g.25345, TRINITY_DN3748_c0_g1_i1__g.38052, TRINITY_DN38221_c0_g1_i1__g.40268, TRINITY_DN46395_c1_g2_i1__g.79679, TRINITY_DN46395_c2_g1_i2__g.79680, TRINITY_DN46802_c0_g1_i2__g.83065, TRINITY_DN47451_c2_g1_i7__g.90140, TRINITY_DN47861_c1_g3_i1__g.96772, TRINITY_DN49370_c3_g3_i1__g.123976, TRINITY_DN50212_c1_g4_i1__g.139810, TRINITY_DN5021…	gasp1.m1b.16456.m1, gasp1.m1b.2715.m1, gasp1.m1b.43829.m1, gasp1.m1b.43974.m1, gasp1.m3.10422.m1, gasp1.m3.1207.m1, gasp1.m3.15618.m1, gasp1.m3.19181.m1, gasp1.m3.19979.m1, gasp1.m3.25359.m1, gasp1.m3.27039.m1, gasp1.m3.2735.m1, gasp1.m3.29107.m1, gasp1.m3.6387.m1, gasp1.m3.7536.m1	TRINITY_DN124415_c0_g1_i1__g.11211, TRINITY_DN134967_c0_g1_i1__g.16384, TRINITY_DN22548_c0_g1_i1__g.22050, TRINITY_DN27141_c0_g1_i2__g.24713, TRINITY_DN33352_c0_g1_i3__g.28560, TRINITY_DN42468_c0_g1_i1__g.34240, TRINITY_DN45881_c0_g1_i1__g.39286, TRINITY_DN47186_c0_g1_i2__g.42192, TRINITY_DN54193_c0_g1_i1__g.53384, TRINITY_DN55252_c0_g1_i1__g.55870, TRINITY_DN68399_c0_g1_i1__g.104991, TRINITY_DN7…	TRINITY_DN125366_c0_g1_i1__g.9991, TRINITY_DN192427_c0_g1_i2__g.49749, TRINITY_DN240584_c0_g7_i1__g.215181, TRINITY_DN241674_c2_g5_i2__g.231562, TRINITY_DN243203_c0_g1_i1__g.256539, TRINITY_DN247419_c1_g2_i2__g.330093, TRINITY_DN248983_c3_g1_i4__g.360989, TRINITY_DN249367_c1_g2_i1__g.368423, TRINITY_DN249557_c0_g1_i1__g.372161, TRINITY_DN249810_c0_g1_i1__g.376883, TRINITY_DN250072_c7_g1_i3__g.380…	TRINITY_DN140039_c0_g2_i1__g.50578, TRINITY_DN146564_c0_g3_i1__g.65898, TRINITY_DN152354_c0_g1_i1__g.83058, TRINITY_DN159893_c0_g3_i1__g.112047, TRINITY_DN167414_c0_g1_i2__g.160659, TRINITY_DN168568_c1_g1_i3__g.174879, TRINITY_DN169757_c3_g1_i2__g.192277, TRINITY_DN174686_c5_g1_i1__g.261529, TRINITY_DN175877_c0_g1_i1__g.278454, TRINITY_DN177893_c2_g1_i2__g.308917, TRINITY_DN179334_c1_g3_i6__g.332…	TRINITY_DN11760_c0_g1_i1__g.1050, TRINITY_DN23552_c0_g1_i1__g.11855, TRINITY_DN28743_c0_g2_i2__g.22107, TRINITY_DN39553_c1_g4_i1__g.59267, TRINITY_DN43058_c3_g3_i2__g.96035, TRINITY_DN43172_c0_g2_i1__g.98299, TRINITY_DN45744_c1_g1_i1__g.149539, TRINITY_DN46233_c1_g3_i3__g.159437, TRINITY_DN49163_c0_g1_i13__g.216982, TRINITY_DN49398_c0_g1_i2__g.222113, TRINITY_DN49433_c0_g8_i1__g.222855, TRINITY_D…	Montastraea_cavernosa_102763, Montastraea_cavernosa_102764, Montastraea_cavernosa_1109, Montastraea_cavernosa_1119535, Montastraea_cavernosa_115139, Montastraea_cavernosa_115140, Montastraea_cavernosa_11587, Montastraea_cavernosa_117617, Montastraea_cavernosa_118332, Montastraea_cavernosa_118677, Montastraea_cavernosa_16262, Montastraea_cavernosa_19983, Montastraea_cavernosa_22136, Montastraea_ca…	TRINITY_DN27146_c0_g1_i2__g.12455, TRINITY_DN28911_c0_g1_i1__g.14943, TRINITY_DN36463_c0_g1_i1__g.30167, TRINITY_DN40216_c0_g1_i1__g.40777, TRINITY_DN48286_c0_g1_i1__g.74674, TRINITY_DN53129_c1_g1_i4__g.126177, TRINITY_DN56521_c2_g5_i1__g.176512, TRINITY_DN56605_c2_g1_i2__g.177723, TRINITY_DN56605_c4_g1_i3__g.177729, TRINITY_DN56998_c0_g5_i1__g.183862, TRINITY_DN57867_c4_g4_i1__g.197350, TRINITY_…		TRINITY_DN112997_c0_g1_i1__g.4053, TRINITY_DN29581_c0_g1_i1__g.17686, TRINITY_DN53357_c0_g1_i1__g.55353, TRINITY_DN60218_c0_g1_i1__g.74143, TRINITY_DN63992_c1_g1_i1__g.91409, TRINITY_DN63992_c1_g2_i2__g.91411, TRINITY_DN64669_c0_g1_i1__g.95602, TRINITY_DN64669_c1_g4_i1__g.95615, TRINITY_DN64831_c0_g2_i1__g.96485, TRINITY_DN71377_c0_g1_i5__g.174877, TRINITY_DN71753_c1_g2_i3__g.178908, TRINITY_DN72…	TRINITY_DN101980_c0_g1_i1__g.1046, TRINITY_DN102360_c0_g1_i1__g.1308, TRINITY_DN105593_c0_g1_i1__g.2981, TRINITY_DN109545_c0_g1_i1__g.4363, TRINITY_DN1824_c0_g1_i1__g.17948, TRINITY_DN19236_c0_g1_i1__g.18904, TRINITY_DN19243_c0_g1_i1__g.18908, TRINITY_DN19243_c0_g2_i1__g.18909, TRINITY_DN28203_c0_g1_i1__g.27740, TRINITY_DN38694_c0_g1_i1__g.45404, TRINITY_DN38694_c0_g2_i1__g.45405, TRINITY_DN42914…	pdam_00006548-RA	Porites_australiensis_10583, Porites_australiensis_11329, Porites_australiensis_12447, Porites_australiensis_13112, Porites_australiensis_14273, Porites_australiensis_18286, Porites_australiensis_20537, Porites_australiensis_2092, Porites_australiensis_42642, Porites_australiensis_44737, Porites_australiensis_44740, Porites_australiensis_45328, Porites_australiensis_46397, Porites_australiensis_4…	TRINITY_DN109042_c0_g1_i1__g.4585, TRINITY_DN125719_c0_g1_i1__g.12560, TRINITY_DN2750_c0_g1_i1__g.27641, TRINITY_DN32455_c0_g1_i1__g.30499, TRINITY_DN38294_c0_g1_i1__g.33539, TRINITY_DN42859_c0_g1_i1__g.38443, TRINITY_DN43853_c0_g1_i1__g.40276, TRINITY_DN46778_c0_g1_i2__g.45345, TRINITY_DN47849_c0_g1_i1__g.47511, TRINITY_DN53908_c0_g1_i1__g.59950, TRINITY_DN55268_c0_g1_i1__g.64027, TRINITY_DN6036…	TRINITY_DN105706_c0_g1_i1__g.4727, TRINITY_DN124313_c0_g1_i1__g.24557, TRINITY_DN131997_c0_g2_i2__g.41062, TRINITY_DN138455_c2_g2_i1__g.84356, TRINITY_DN139812_c1_g4_i1__g.100303, TRINITY_DN139934_c0_g16_i1__g.101899, TRINITY_DN142752_c2_g1_i3__g.139244, TRINITY_DN143279_c3_g10_i2__g.146992, TRINITY_DN143279_c3_g6_i1__g.146997, TRINITY_DN145209_c6_g1_i5__g.173761, TRINITY_DN145209_c6_g2_i2__g.173…	TRINITY_DN111289_c0_g1_i2__g.18225, TRINITY_DN119795_c0_g2_i1__g.36010, TRINITY_DN124496_c0_g2_i1__g.49002, TRINITY_DN135087_c0_g2_i1__g.93723, TRINITY_DN138694_c3_g1_i1__g.129324, TRINITY_DN140294_c5_g2_i1__g.153456, TRINITY_DN143195_c1_g1_i7__g.202497, TRINITY_DN143694_c0_g2_i4__g.211040, TRINITY_DN143929_c4_g6_i1__g.215044, TRINITY_DN144558_c1_g4_i1__g.226294, TRINITY_DN145107_c3_g1_i19__g.237…
OG0000040	TRINITY_DN13166_c0_g1_i1__g.2828, TRINITY_DN32257_c0_g1_i2__g.45734, TRINITY_DN386_c0_g1_i1__g.81760, TRINITY_DN40682_c3_g1_i3__g.103118, TRINITY_DN40682_c3_g5_i1__g.103122, TRINITY_DN40682_c4_g6_i1__g.103153, TRINITY_DN40731_c1_g1_i5__g.103920, TRINITY_DN40731_c1_g2_i6__g.103929, TRINITY_DN40731_c1_g3_i2__g.103931, TRINITY_DN40731_c1_g4_i2__g.103936, TRINITY_DN40766_c0_g1_i1__g.104529, TRINITY_D…	Acropora_millepora_23947, Acropora_millepora_28813, Acropora_millepora_29495, Acropora_millepora_29546, Acropora_millepora_31473, Acropora_millepora_32598, Acropora_millepora_33542, Acropora_millepora_33810, Acropora_millepora_33814, Acropora_millepora_34002, Acropora_millepora_34781, Acropora_millepora_35131	evm.utg1051.52	AIPGENE14791, AIPGENE4176, AIPGENE8152	KXJ07355.1, KXJ07837.1, KXJ22186.1		TRINITY_DN105725_c0_g1_i1__g.1756, TRINITY_DN112766_c0_g1_i1__g.3991, TRINITY_DN113075_c1_g1_i3__g.4124, TRINITY_DN125368_c0_g1_i1__g.9551, TRINITY_DN126100_c0_g1_i1__g.9823, TRINITY_DN127516_c9_g1_i9__g.10568, TRINITY_DN128371_c0_g1_i1__g.10867, TRINITY_DN140932_c0_g1_i1__g.18196, TRINITY_DN143566_c0_g1_i1__g.19916, TRINITY_DN148538_c0_g1_i1__g.23470, TRINITY_DN154557_c0_g1_i2__g.28134, TRINITY_…		TRINITY_DN77407_c0_g1_i1__g.96570, TRINITY_DN78972_c0_g1_i1__g.104430, TRINITY_DN79474_c0_g1_i2__g.107289, TRINITY_DN84909_c2_g1_i12__g.161980, TRINITY_DN85362_c3_g2_i2__g.168653, TRINITY_DN85988_c2_g2_i1__g.178554, TRINITY_DN85988_c2_g3_i1__g.178556, TRINITY_DN86439_c1_g1_i5__g.185530, TRINITY_DN86439_c2_g2_i13__g.185544, TRINITY_DN86822_c4_g3_i1__g.191598, TRINITY_DN87906_c5_g4_i1__g.208103, TR…	Fungia_scutaria_1031, Fungia_scutaria_20352, Fungia_scutaria_28852, Fungia_scutaria_34380, Fungia_scutaria_35960, Fungia_scutaria_36076, Fungia_scutaria_42052, Fungia_scutaria_42053, Fungia_scutaria_45097, Fungia_scutaria_45401, Fungia_scutaria_50446, Fungia_scutaria_55091, Fungia_scutaria_55503, Fungia_scutaria_55967, Fungia_scutaria_59245	TRINITY_DN15185_c0_g1_i1__g.3649, TRINITY_DN48929_c0_g1_i2__g.116041, TRINITY_DN48929_c1_g1_i20__g.116055, TRINITY_DN48929_c1_g3_i1__g.116070, TRINITY_DN48929_c4_g1_i1__g.116071, TRINITY_DN52219_c0_g1_i7__g.177403, TRINITY_DN52219_c0_g2_i2__g.177407, TRINITY_DN56695_c1_g1_i6__g.266313, TRINITY_DN56695_c1_g2_i1__g.266315, TRINITY_DN86078_c0_g1_i1__g.285544	gasp1.m3.13022.m1, gasp1.m3.13456.m1, gasp1.m3.26915.m1, gasp1.m3.31257.m1, gasp1.m3.8175.m1	TRINITY_DN138085_c0_g1_i1__g.17190, TRINITY_DN37120_c0_g2_i1__g.30583, TRINITY_DN44165_c1_g1_i1__g.36283, TRINITY_DN65711_c0_g1_i1__g.89990, TRINITY_DN67381_c0_g1_i2__g.98614, TRINITY_DN72514_c0_g2_i1__g.166020, TRINITY_DN73577_c0_g2_i1__g.185204, TRINITY_DN75097_c0_g1_i7__g.213396, TRINITY_DN75761_c3_g1_i1__g.226095, TRINITY_DN75761_c4_g1_i26__g.226110, TRINITY_DN75950_c1_g2_i1__g.229504, TRINIT…	TRINITY_DN239803_c2_g1_i11__g.204051, TRINITY_DN249902_c2_g1_i1__g.378322, TRINITY_DN249902_c2_g2_i1__g.378326, TRINITY_DN249902_c2_g3_i1__g.378329, TRINITY_DN249902_c3_g1_i15__g.378333	TRINITY_DN125263_c1_g1_i1__g.25031, TRINITY_DN168189_c6_g3_i2__g.169831, TRINITY_DN168792_c2_g1_i1__g.178075, TRINITY_DN168792_c2_g4_i3__g.178077, TRINITY_DN168905_c1_g1_i14__g.179561, TRINITY_DN170093_c0_g1_i1__g.196815, TRINITY_DN171305_c2_g1_i10__g.213641, TRINITY_DN173139_c0_g2_i1__g.240097, TRINITY_DN173301_c3_g1_i1__g.242295, TRINITY_DN174932_c11_g1_i1__g.264986, TRINITY_DN174932_c12_g1_i1_…	TRINITY_DN13812_c0_g1_i1__g.2220, TRINITY_DN22613_c0_g1_i1__g.9944, TRINITY_DN28820_c0_g1_i1__g.22257, TRINITY_DN34697_c0_g1_i1__g.38054, TRINITY_DN42896_c1_g2_i2__g.92952, TRINITY_DN42896_c1_g5_i1__g.92961, TRINITY_DN42896_c1_g6_i1__g.92965, TRINITY_DN43512_c1_g1_i3__g.105649, TRINITY_DN43512_c3_g1_i5__g.105654, TRINITY_DN43512_c3_g7_i1__g.105664, TRINITY_DN44162_c3_g1_i4__g.118300, TRINITY_DN44…	Montastraea_cavernosa_108624, Montastraea_cavernosa_1119454, Montastraea_cavernosa_117441, Montastraea_cavernosa_22223, Montastraea_cavernosa_2349, Montastraea_cavernosa_3870, Montastraea_cavernosa_46855, Montastraea_cavernosa_50382, Montastraea_cavernosa_5706, Montastraea_cavernosa_607, Montastraea_cavernosa_62589, Montastraea_cavernosa_69985, Montastraea_cavernosa_80708, Montastraea_cavernosa_8…	TRINITY_DN51185_c2_g1_i46__g.98381, TRINITY_DN51663_c1_g2_i20__g.104581, TRINITY_DN51663_c1_g3_i1__g.104593, TRINITY_DN51670_c1_g1_i14__g.104681, TRINITY_DN51670_c2_g1_i1__g.104687, TRINITY_DN51670_c2_g2_i15__g.104692, TRINITY_DN51695_c2_g1_i3__g.105181, TRINITY_DN51695_c2_g2_i1__g.105183, TRINITY_DN51695_c2_g3_i1__g.105185, TRINITY_DN51882_c3_g1_i2__g.107819, TRINITY_DN51882_c4_g1_i2__g.107820, …		TRINITY_DN124270_c0_g1_i1__g.6897, TRINITY_DN32085_c0_g1_i1__g.18777, TRINITY_DN67060_c4_g1_i15__g.115713, TRINITY_DN67210_c5_g1_i18__g.117301, TRINITY_DN67731_c5_g3_i1__g.125462, TRINITY_DN68484_c2_g1_i14__g.137271, TRINITY_DN69244_c2_g1_i1__g.148158, TRINITY_DN69244_c6_g1_i1__g.148166, TRINITY_DN69342_c1_g1_i19__g.149513, TRINITY_DN69342_c1_g6_i1__g.149529, TRINITY_DN69400_c1_g2_i2__g.150314, T…	TRINITY_DN103631_c0_g1_i1__g.2007, TRINITY_DN10583_c0_g1_i2__g.3081, TRINITY_DN106114_c0_g1_i1__g.3214, TRINITY_DN106161_c0_g1_i1__g.3224, TRINITY_DN113457_c0_g1_i1__g.5604, TRINITY_DN118626_c0_g1_i1__g.8174, TRINITY_DN121786_c0_g1_i1__g.8992, TRINITY_DN124849_c0_g1_i1__g.10391, TRINITY_DN129458_c0_g1_i1__g.12426, TRINITY_DN1325_c0_g2_i1__g.13297, TRINITY_DN134406_c0_g1_i1__g.13679, TRINITY_DN259…	pdam_00023790-RA, pdam_00024308-RA, pdam_00025594-RA, pdam_00025625-RA, pdam_00025674-RA, pdam_00025696-RA, pdam_00025697-RA, pdam_00025698-RA, pdam_00025704-RA, pdam_00025707-RA, pdam_00025756-RA, pdam_00025835-RA, pdam_00025850-RA, pdam_00025869-RA, pdam_00026021-RA, pdam_00026076-RA	Porites_australiensis_21611, Porites_australiensis_26020, Porites_australiensis_2803, Porites_australiensis_34735, Porites_australiensis_36129, Porites_australiensis_37060, Porites_australiensis_38997, Porites_australiensis_39666, Porites_australiensis_41427, Porites_australiensis_43411, Porites_australiensis_44057, Porites_australiensis_44201, Porites_australiensis_47251, Porites_australiensis_5…	TRINITY_DN120893_c0_g1_i1__g.10657, TRINITY_DN45842_c0_g1_i1__g.43271, TRINITY_DN56462_c0_g1_i1__g.67393, TRINITY_DN64971_c3_g1_i19__g.104739, TRINITY_DN65512_c2_g1_i38__g.109824, TRINITY_DN65657_c2_g1_i3__g.111543, TRINITY_DN65937_c6_g1_i5__g.114910, TRINITY_DN65937_c6_g2_i3__g.114911, TRINITY_DN65937_c8_g2_i2__g.114913, TRINITY_DN65937_c8_g8_i1__g.114927, TRINITY_DN66005_c3_g1_i19__g.115778, TR…	TRINITY_DN114692_c0_g1_i1__g.12242, TRINITY_DN138237_c0_g2_i1__g.81645, TRINITY_DN138237_c1_g1_i6__g.81657, TRINITY_DN138518_c0_g1_i14__g.85134, TRINITY_DN138518_c0_g3_i1__g.85161, TRINITY_DN139265_c0_g2_i7__g.93808, TRINITY_DN140150_c0_g1_i9__g.104528, TRINITY_DN140150_c1_g1_i9__g.104532, TRINITY_DN140261_c3_g5_i1__g.105851, TRINITY_DN140261_c4_g2_i5__g.105853, TRINITY_DN140261_c4_g5_i1__g.10586…	TRINITY_DN119463_c0_g1_i1__g.35282, TRINITY_DN128663_c0_g1_i2__g.63292, TRINITY_DN141326_c3_g1_i5__g.170579, TRINITY_DN141326_c4_g1_i1__g.170582, TRINITY_DN141326_c4_g2_i11__g.170583, TRINITY_DN141326_c4_g3_i2__g.170596, TRINITY_DN143136_c1_g1_i1__g.201398, TRINITY_DN277732_c0_g1_i1__g.379643, TRINITY_DN6332_c0_g1_i1__g.410981
OG0000041	TRINITY_DN42335_c1_g11_i1__g.132139, TRINITY_DN42335_c1_g7_i2__g.132158, TRINITY_DN43649_c0_g3_i4__g.156573, TRINITY_DN43692_c0_g1_i4__g.157424, TRINITY_DN43692_c0_g3_i3__g.157437, TRINITY_DN45934_c1_g1_i1__g.201607, TRINITY_DN46211_c0_g2_i1__g.206782, TRINITY_DN46888_c7_g1_i6__g.220402, TRINITY_DN46972_c2_g2_i6__g.221984, TRINITY_DN47995_c3_g1_i1__g.243286, TRINITY_DN47995_c3_g2_i2__g.243290, TR…	Acropora_millepora_11036, Acropora_millepora_11701, Acropora_millepora_12245, Acropora_millepora_19567, Acropora_millepora_2164, Acropora_millepora_21927, Acropora_millepora_22800, Acropora_millepora_25298, Acropora_millepora_26822, Acropora_millepora_26999, Acropora_millepora_30292, Acropora_millepora_30879, Acropora_millepora_33947, Acropora_millepora_4611, Acropora_millepora_6426, Acropora_mil…	evm.utg1403.38, evm.utg145.52, evm.utg1475.1, evm.utg1475.1.1.5c279029, evm.utg1745.2, evm.utg17994.14, evm.utg19356.8, evm.utg19356.9, evm.utg236.2, evm.utg2858.2, evm.utg2858.2.1.5c22ee54, evm.utg2994.73, evm.utg324.150, evm.utg535.39, evm.utg6446.11, evm.utg6446.5	AIPGENE10805, AIPGENE11246, AIPGENE11251, AIPGENE11705, AIPGENE13620, AIPGENE13621, AIPGENE13622, AIPGENE14172, AIPGENE14671, AIPGENE15229, AIPGENE15233, AIPGENE18828, AIPGENE19538, AIPGENE19539, AIPGENE22161, AIPGENE2219, AIPGENE25380, AIPGENE4175, AIPGENE8191, AIPGENE8192, AIPGENE8195, AIPGENE8196, AIPGENE8197, AIPGENE8199, AIPGENE8523, AIPGENE8526, AIPGENE8527, AIPGENE8532, AIPGENE8541, AIPGEN…	KXJ05122.1, KXJ05380.1, KXJ06474.1, KXJ06475.1, KXJ07052.1, KXJ07431.1, KXJ07433.1, KXJ07434.1, KXJ07435.1, KXJ08409.1, KXJ08410.1, KXJ08504.1, KXJ08513.1, KXJ10130.1, KXJ10131.1, KXJ10132.1, KXJ10133.1, KXJ10134.1, KXJ10135.1, KXJ11977.1, KXJ12876.1, KXJ15795.1, KXJ18078.1, KXJ18079.1, KXJ18087.1, KXJ18096.1, KXJ18097.1, KXJ22200.1, KXJ22252.1, KXJ24082.1		TRINITY_DN164504_c1_g2_i1__g.39195, TRINITY_DN173915_c0_g1_i1__g.53085, TRINITY_DN175040_c0_g1_i6__g.55280, TRINITY_DN175787_c2_g1_i1__g.56695, TRINITY_DN175830_c0_g1_i1__g.56790, TRINITY_DN176053_c1_g2_i2__g.57224, TRINITY_DN178204_c0_g1_i1__g.61110, TRINITY_DN187874_c0_g1_i2__g.83910, TRINITY_DN193803_c0_g1_i1__g.102762, TRINITY_DN194705_c2_g1_i1__g.106193, TRINITY_DN197429_c0_g1_i1__g.116058, …		TRINITY_DN114745_c0_g1_i1__g.6147, TRINITY_DN80554_c0_g1_i3__g.113397, TRINITY_DN81222_c0_g2_i1__g.117840, TRINITY_DN81222_c2_g1_i3__g.117845, TRINITY_DN81222_c2_g2_i2__g.117846, TRINITY_DN81222_c2_g3_i1__g.117847, TRINITY_DN81689_c0_g1_i4__g.121223, TRINITY_DN85601_c0_g14_i2__g.172624, TRINITY_DN86501_c0_g1_i3__g.186570, TRINITY_DN86501_c0_g2_i2__g.186575, TRINITY_DN86867_c2_g2_i1__g.192217, TRI…	Fungia_scutaria_72296, Fungia_scutaria_9946	TRINITY_DN26654_c0_g1_i1__g.14410, TRINITY_DN48012_c2_g2_i1__g.99267, TRINITY_DN48166_c5_g1_i3__g.102275, TRINITY_DN48454_c2_g4_i6__g.107498, TRINITY_DN50683_c6_g2_i2__g.148522, TRINITY_DN50995_c3_g3_i5__g.154387, TRINITY_DN50995_c3_g4_i2__g.154391, TRINITY_DN50997_c2_g1_i2__g.154405, TRINITY_DN51484_c0_g1_i2__g.163528, TRINITY_DN51861_c0_g5_i2__g.170679, TRINITY_DN52602_c2_g2_i2__g.185105, TRINI…	gasp1.m3.10533.m1, gasp1.m3.10642.m1, gasp1.m3.10645.m1, gasp1.m3.10744.m1, gasp1.m3.11274.m1, gasp1.m3.11275.m1, gasp1.m3.11994.m1, gasp1.m3.12228.m1, gasp1.m3.12237.m1, gasp1.m3.14655.m1, gasp1.m3.14728.m1, gasp1.m3.14729.m1, gasp1.m3.16580.m1, gasp1.m3.16585.m1, gasp1.m3.16880.m1, gasp1.m3.19367.m1, gasp1.m3.19368.m1, gasp1.m3.20887.m1, gasp1.m3.21062.m1, gasp1.m3.21066.m1, gasp1.m3.21508.m1, …	TRINITY_DN28586_c0_g1_i1__g.25648, TRINITY_DN67241_c0_g1_i2__g.97778, TRINITY_DN67241_c0_g2_i1__g.97779, TRINITY_DN69122_c0_g1_i4__g.110058, TRINITY_DN70245_c0_g1_i2__g.122604, TRINITY_DN70245_c0_g2_i3__g.122606, TRINITY_DN72255_c0_g1_i1__g.161263, TRINITY_DN74383_c2_g1_i1__g.200433, TRINITY_DN76495_c1_g2_i2__g.239165, TRINITY_DN77268_c0_g1_i1__g.254580, TRINITY_DN77268_c1_g1_i2__g.254581, TRINIT…	TRINITY_DN239750_c0_g2_i4__g.203270, TRINITY_DN243171_c0_g1_i1__g.255998, TRINITY_DN245737_c2_g4_i5__g.298993, TRINITY_DN247006_c2_g1_i3__g.322258, TRINITY_DN247710_c5_g1_i1__g.336018, TRINITY_DN248325_c0_g1_i6__g.348102, TRINITY_DN289199_c0_g1_i1__g.399092, TRINITY_DN472500_c0_g1_i1__g.473741, TRINITY_DN65466_c0_g1_i1__g.481991	TRINITY_DN166471_c1_g1_i2__g.151502, TRINITY_DN169318_c0_g1_i1__g.185425, TRINITY_DN169318_c1_g1_i10__g.185428, TRINITY_DN175625_c4_g1_i4__g.274700, TRINITY_DN175625_c4_g2_i17__g.274712, TRINITY_DN178114_c3_g10_i1__g.312708, TRINITY_DN178114_c3_g3_i2__g.312715, TRINITY_DN178201_c4_g1_i3__g.314032, TRINITY_DN178201_c4_g2_i1__g.314034, TRINITY_DN178201_c4_g3_i3__g.314044, TRINITY_DN178201_c4_g4_i1_…	TRINITY_DN15459_c0_g1_i2__g.3193, TRINITY_DN35187_c0_g1_i1__g.39698, TRINITY_DN35187_c0_g3_i1__g.39700, TRINITY_DN43924_c0_g2_i11__g.113264, TRINITY_DN44228_c0_g1_i2__g.119889, TRINITY_DN44228_c0_g2_i2__g.119891, TRINITY_DN44228_c0_g3_i1__g.119893, TRINITY_DN44228_c0_g4_i1__g.119894, TRINITY_DN45399_c1_g2_i3__g.142852, TRINITY_DN45399_c1_g5_i1__g.142863, TRINITY_DN45985_c2_g1_i2__g.154258, TRINIT…	Montastraea_cavernosa_102478, Montastraea_cavernosa_102520, Montastraea_cavernosa_102619, Montastraea_cavernosa_111127, Montastraea_cavernosa_111147, Montastraea_cavernosa_1119402, Montastraea_cavernosa_114682, Montastraea_cavernosa_19434, Montastraea_cavernosa_26653, Montastraea_cavernosa_29871, Montastraea_cavernosa_29893, Montastraea_cavernosa_29898, Montastraea_cavernosa_29910, Montastraea_ca…	TRINITY_DN51589_c1_g1_i11__g.103329, TRINITY_DN51589_c1_g2_i7__g.103340, TRINITY_DN51626_c0_g1_i1__g.103891, TRINITY_DN52383_c0_g2_i6__g.114767, TRINITY_DN52804_c0_g1_i1__g.121151, TRINITY_DN52804_c0_g4_i1__g.121158, TRINITY_DN52804_c0_g5_i1__g.121159, TRINITY_DN54509_c3_g4_i1__g.146979, TRINITY_DN55080_c3_g1_i1__g.154906, TRINITY_DN59726_c1_g3_i1__g.226632, TRINITY_DN60097_c3_g2_i4__g.232350, TR…	Nematostella_vectensis_5029, Nematostella_vectensis_604, Nematostella_vectensis_6706, Nematostella_vectensis_6871, Nematostella_vectensis_7205, Nematostella_vectensis_7901	TRINITY_DN53989_c0_g1_i2__g.56143, TRINITY_DN67225_c1_g1_i18__g.117505, TRINITY_DN67538_c0_g3_i4__g.122081, TRINITY_DN67538_c0_g4_i9__g.122085, TRINITY_DN67538_c0_g5_i3__g.122089, TRINITY_DN67538_c0_g6_i1__g.122093, TRINITY_DN67540_c1_g1_i9__g.122105, TRINITY_DN67931_c1_g1_i13__g.128258, TRINITY_DN69473_c1_g1_i1__g.151471, TRINITY_DN69473_c1_g2_i1__g.151472, TRINITY_DN70515_c0_g1_i13__g.164764, T…	TRINITY_DN103407_c0_g1_i1__g.1876, TRINITY_DN1688_c0_g1_i1__g.16760, TRINITY_DN23039_c0_g2_i1__g.21505, TRINITY_DN25688_c0_g1_i1__g.23981, TRINITY_DN27829_c0_g1_i1__g.26949, TRINITY_DN27829_c0_g2_i1__g.26950, TRINITY_DN33429_c0_g1_i1__g.36112, TRINITY_DN35999_c0_g2_i1__g.40211, TRINITY_DN36110_c0_g1_i1__g.40444, TRINITY_DN43044_c0_g1_i1__g.55081, TRINITY_DN56500_c2_g1_i4__g.105652, TRINITY_DN5787…	pdam_00002715-RA, pdam_00002716-RA, pdam_00002799-RA, pdam_00002800-RA, pdam_00003611-RA, pdam_00006916-RA, pdam_00015682-RA, pdam_00015686-RA, pdam_00017503-RA, pdam_00018086-RA, pdam_00019701-RA, pdam_00020437-RA, pdam_00021093-RA, pdam_00021765-RA, pdam_00022406-RA, pdam_00023371-RA, pdam_00025463-RA, pdam_00025464-RA, pdam_00025562-RA, pdam_00025722-RA, pdam_00025809-RA	Porites_australiensis_12572, Porites_australiensis_36523, Porites_australiensis_4668, Porites_australiensis_4922, Porites_australiensis_49472, Porites_australiensis_7362, Porites_australiensis_7726	TRINITY_DN58779_c0_g1_i1__g.73949, TRINITY_DN60428_c0_g1_i2__g.80395, TRINITY_DN60592_c0_g1_i1__g.81047, TRINITY_DN62041_c0_g1_i2__g.87628, TRINITY_DN63133_c0_g1_i1__g.93126, TRINITY_DN65916_c2_g2_i2__g.114448, TRINITY_DN65916_c2_g4_i1__g.114450, TRINITY_DN65916_c2_g5_i1__g.114452, TRINITY_DN65916_c3_g1_i4__g.114456, TRINITY_DN66037_c0_g1_i13__g.116130, TRINITY_DN66414_c3_g1_i10__g.121472, TRINIT…	TRINITY_DN122898_c0_g1_i1__g.22332, TRINITY_DN130147_c0_g1_i1__g.36120, TRINITY_DN130384_c0_g1_i2__g.36679, TRINITY_DN134387_c1_g1_i1__g.48984, TRINITY_DN134738_c0_g1_i1__g.50508, TRINITY_DN135845_c2_g10_i1__g.56719, TRINITY_DN135845_c2_g1_i3__g.56717, TRINITY_DN135845_c2_g2_i2__g.56721, TRINITY_DN135845_c2_g3_i1__g.56722, TRINITY_DN135845_c2_g4_i3__g.56729, TRINITY_DN135845_c2_g6_i1__g.56734, TR…	TRINITY_DN143611_c0_g1_i13__g.209601, TRINITY_DN146234_c0_g1_i10__g.258901, TRINITY_DN147027_c2_g1_i5__g.275078, TRINITY_DN148114_c1_g2_i3__g.298915, TRINITY_DN148135_c0_g1_i21__g.299314, TRINITY_DN148135_c0_g2_i4__g.299331, TRINITY_DN148135_c0_g3_i1__g.299332, TRINITY_DN88074_c0_g1_i1__g.421939
OG0000042	TRINITY_DN11524_c0_g1_i1__g.1271, TRINITY_DN18420_c0_g1_i1__g.8106, TRINITY_DN23462_c0_g2_i1__g.18808, TRINITY_DN33533_c0_g2_i1__g.51427, TRINITY_DN41208_c6_g3_i1__g.111420, TRINITY_DN42548_c0_g1_i2__g.136377, TRINITY_DN43525_c1_g2_i1__g.154193, TRINITY_DN44104_c3_g1_i4__g.165444, TRINITY_DN44104_c3_g2_i2__g.165456, TRINITY_DN44249_c0_g5_i5__g.168222, TRINITY_DN44440_c0_g4_i1__g.171748, TRINITY_D…	Acropora_millepora_10255, Acropora_millepora_10265, Acropora_millepora_10747, Acropora_millepora_11766, Acropora_millepora_12352, Acropora_millepora_13322, Acropora_millepora_13372, Acropora_millepora_13762, Acropora_millepora_13823, Acropora_millepora_14483, Acropora_millepora_14807, Acropora_millepora_15244, Acropora_millepora_15996, Acropora_millepora_16657, Acropora_millepora_16660, Acropora_…	evm.utg10041.2, evm.utg10041.4, evm.utg1101.3, evm.utg1236.29, evm.utg1253.90, evm.utg1256.11, evm.utg1256.12, evm.utg13091.3, evm.utg1395.39, evm.utg14021.12, evm.utg145.55, evm.utg1452.13, evm.utg1452.14, evm.utg16090.1, evm.utg17612.3, evm.utg17612.4, evm.utg2013.5, evm.utg21873.6, evm.utg23189.8, evm.utg2818.47, evm.utg2929.5, evm.utg2929.9, evm.utg2967.11, evm.utg2967.24, evm.utg298.94, evm.…	AIPGENE10846, AIPGENE14316, AIPGENE16381, AIPGENE16771, AIPGENE19285, AIPGENE19554, AIPGENE20385, AIPGENE24505, AIPGENE25356, AIPGENE25459, AIPGENE28469, AIPGENE28484, AIPGENE5508, AIPGENE6778, AIPGENE6784	KXJ06058.1, KXJ07807.1, KXJ08299.1, KXJ10764.1, KXJ12612.1, KXJ12986.1, KXJ13512.1, KXJ14170.1, KXJ16431.1, KXJ16436.1, KXJ18221.1, KXJ24107.1, KXJ24250.1, KXJ24897.1	Amphimedon_queenslandica_10005, Amphimedon_queenslandica_11560, Amphimedon_queenslandica_11696, Amphimedon_queenslandica_12499, Amphimedon_queenslandica_12500, Amphimedon_queenslandica_12525, Amphimedon_queenslandica_13585, Amphimedon_queenslandica_13704, Amphimedon_queenslandica_15999, Amphimedon_queenslandica_17078, Amphimedon_queenslandica_17425, Amphimedon_queenslandica_17732, Amphimedon_quee…	TRINITY_DN136969_c0_g1_i1__g.15512, TRINITY_DN176216_c0_g1_i2__g.57456, TRINITY_DN176216_c0_g2_i1__g.57459, TRINITY_DN182299_c0_g1_i2__g.69627, TRINITY_DN189785_c1_g1_i4__g.89448, TRINITY_DN192685_c1_g1_i2__g.98863, TRINITY_DN195129_c5_g2_i1__g.107720, TRINITY_DN197310_c0_g2_i2__g.115602, TRINITY_DN209068_c0_g1_i2__g.173231, TRINITY_DN209068_c0_g2_i2__g.173233, TRINITY_DN213264_c0_g1_i1__g.200403…	Ephydatia_muelleri_1020, Ephydatia_muelleri_10707, Ephydatia_muelleri_12724, Ephydatia_muelleri_13046, Ephydatia_muelleri_13712, Ephydatia_muelleri_13817, Ephydatia_muelleri_13818, Ephydatia_muelleri_13989, Ephydatia_muelleri_13990, Ephydatia_muelleri_15288, Ephydatia_muelleri_16128, Ephydatia_muelleri_16129, Ephydatia_muelleri_16130, Ephydatia_muelleri_16131, Ephydatia_muelleri_18926, Ephydatia_…	TRINITY_DN118652_c0_g1_i1__g.7875, TRINITY_DN141188_c0_g1_i1__g.17386, TRINITY_DN145629_c0_g1_i1__g.18386, TRINITY_DN2672_c0_g1_i1__g.33686, TRINITY_DN73795_c0_g2_i2__g.82801, TRINITY_DN83091_c0_g1_i1__g.134615, TRINITY_DN83333_c1_g4_i1__g.138078, TRINITY_DN84609_c1_g9_i1__g.157737, TRINITY_DN87124_c4_g3_i1__g.196191, TRINITY_DN89988_c0_g1_i5__g.242762, TRINITY_DN90250_c0_g1_i2__g.246679, TRINITY…	Fungia_scutaria_12349, Fungia_scutaria_13742, Fungia_scutaria_15710, Fungia_scutaria_176412, Fungia_scutaria_176775, Fungia_scutaria_176947, Fungia_scutaria_1827, Fungia_scutaria_1952, Fungia_scutaria_19936, Fungia_scutaria_20611, Fungia_scutaria_21051, Fungia_scutaria_21432, Fungia_scutaria_24045, Fungia_scutaria_2411, Fungia_scutaria_25112, Fungia_scutaria_25793, Fungia_scutaria_26239, Fungia_s…	TRINITY_DN2673_c0_g1_i1__g.14544, TRINITY_DN29445_c0_g1_i1__g.19123, TRINITY_DN35015_c0_g2_i1__g.31412, TRINITY_DN43616_c0_g1_i2__g.61505, TRINITY_DN45744_c0_g1_i1__g.74608, TRINITY_DN47269_c1_g1_i1__g.88060, TRINITY_DN47548_c0_g1_i2__g.91546, TRINITY_DN48390_c1_g1_i1__g.106203, TRINITY_DN49280_c1_g1_i2__g.122385, TRINITY_DN49280_c1_g4_i1__g.122390, TRINITY_DN49901_c1_g3_i1__g.134057, TRINITY_DN4…	gasp1.m1b.10170.m1, gasp1.m1b.14219.m1, gasp1.m1b.15677.m1, gasp1.m1b.19228.m1, gasp1.m1b.19241.m1, gasp1.m1b.20315.m1, gasp1.m1b.20562.m1, gasp1.m1b.21935.m1, gasp1.m1b.23465.m1, gasp1.m1b.28063.m1, gasp1.m1b.30122.m1, gasp1.m1b.32287.m1, gasp1.m1b.32653.m1, gasp1.m1b.33506.m1, gasp1.m1b.33985.m1, gasp1.m1b.34388.m1, gasp1.m1b.34997.m1, gasp1.m1b.35179.m1, gasp1.m1b.40253.m1, gasp1.m1b.42194.m1,…	TRINITY_DN72072_c3_g2_i4__g.157844, TRINITY_DN76684_c1_g1_i4__g.242939, TRINITY_DN79064_c6_g11_i2__g.285741, TRINITY_DN79064_c6_g2_i4__g.285748	TRINITY_DN172777_c0_g1_i2__g.23340, TRINITY_DN173271_c0_g2_i1__g.23830, TRINITY_DN182425_c0_g1_i1__g.36354, TRINITY_DN209285_c0_g1_i1__g.76805, TRINITY_DN232392_c0_g1_i1__g.146842, TRINITY_DN236303_c0_g1_i10__g.169261, TRINITY_DN236303_c0_g2_i1__g.169288, TRINITY_DN238107_c0_g1_i3__g.184692, TRINITY_DN239800_c0_g2_i1__g.204015, TRINITY_DN240336_c0_g1_i1__g.211416, TRINITY_DN240711_c3_g2_i3__g.216…	TRINITY_DN136875_c0_g1_i1__g.44857, TRINITY_DN171801_c0_g2_i2__g.220303, TRINITY_DN172058_c2_g2_i1__g.224456, TRINITY_DN177735_c1_g1_i2__g.306081, TRINITY_DN180409_c0_g3_i1__g.349159, TRINITY_DN180482_c1_g1_i10__g.350318, TRINITY_DN330826_c0_g1_i1__g.433513	TRINITY_DN33667_c0_g2_i1__g.34598, TRINITY_DN45122_c8_g2_i1__g.137387, TRINITY_DN46479_c3_g1_i8__g.164478, TRINITY_DN46768_c1_g9_i1__g.170109, TRINITY_DN48054_c5_g1_i1__g.195753, TRINITY_DN48054_c5_g2_i1__g.195754, TRINITY_DN49743_c0_g1_i7__g.229440, TRINITY_DN50238_c3_g3_i1__g.240215, TRINITY_DN51555_c2_g1_i3__g.266413, TRINITY_DN64298_c0_g1_i1__g.280291, TRINITY_DN69540_c0_g1_i1__g.282504, TRIN…	Montastraea_cavernosa_100337, Montastraea_cavernosa_100338, Montastraea_cavernosa_111691, Montastraea_cavernosa_111693, Montastraea_cavernosa_111695, Montastraea_cavernosa_115202, Montastraea_cavernosa_119254, Montastraea_cavernosa_13926, Montastraea_cavernosa_13927, Montastraea_cavernosa_20390, Montastraea_cavernosa_20391, Montastraea_cavernosa_20392, Montastraea_cavernosa_20537, Montastraea_cav…	TRINITY_DN27222_c0_g1_i1__g.12618, TRINITY_DN47991_c0_g1_i1__g.72995, TRINITY_DN49492_c0_g1_i1__g.83005, TRINITY_DN51549_c3_g1_i1__g.102747, TRINITY_DN52729_c1_g5_i2__g.120095, TRINITY_DN53086_c5_g2_i1__g.125345, TRINITY_DN53123_c0_g1_i1__g.126082, TRINITY_DN54433_c1_g2_i1__g.145747, TRINITY_DN55312_c1_g1_i3__g.158510, TRINITY_DN56214_c1_g4_i1__g.171649, TRINITY_DN56334_c4_g5_i1__g.173584, TRINIT…	Nematostella_vectensis_16402, Nematostella_vectensis_16866, Nematostella_vectensis_17883, Nematostella_vectensis_18306, Nematostella_vectensis_18829	TRINITY_DN121199_c0_g1_i1__g.6184, TRINITY_DN42517_c0_g1_i1__g.31056, TRINITY_DN43405_c0_g2_i1__g.32381, TRINITY_DN67966_c0_g1_i2__g.129129, TRINITY_DN69374_c0_g2_i2__g.149985, TRINITY_DN77422_c1_g2_i2__g.237546, TRINITY_DN77737_c0_g1_i7__g.240347, TRINITY_DN78544_c3_g5_i1__g.247391, TRINITY_DN78850_c0_g1_i14__g.250061, TRINITY_DN78902_c0_g3_i2__g.250609, TRINITY_DN79475_c2_g3_i2__g.256172, TRINI…	TRINITY_DN103620_c0_g1_i1__g.2000, TRINITY_DN103620_c0_g2_i1__g.2001, TRINITY_DN108136_c0_g1_i1__g.3893, TRINITY_DN118982_c0_g1_i1__g.8283, TRINITY_DN24374_c0_g2_i1__g.22611, TRINITY_DN33154_c0_g1_i1__g.35730, TRINITY_DN33154_c0_g2_i1__g.35732, TRINITY_DN33154_c0_g3_i1__g.35733, TRINITY_DN35324_c0_g1_i1__g.38999, TRINITY_DN39843_c0_g1_i1__g.47879, TRINITY_DN39843_c0_g2_i1__g.47883, TRINITY_DN3984…	pdam_00001612-RA, pdam_00002381-RA, pdam_00002382-RA, pdam_00003819-RA, pdam_00003880-RA, pdam_00012198-RA, pdam_00012199-RA, pdam_00012200-RA, pdam_00012204-RA, pdam_00014333-RA, pdam_00016074-RA, pdam_00016908-RA, pdam_00016909-RA, pdam_00018110-RA, pdam_00018111-RA, pdam_00018113-RA, pdam_00018754-RA, pdam_00018755-RA, pdam_00020703-RA, pdam_00021301-RA, pdam_00021744-RA, pdam_00021901-RA, pda…	Porites_australiensis_24834, Porites_australiensis_28029, Porites_australiensis_28030, Porites_australiensis_30740, Porites_australiensis_31465, Porites_australiensis_52142	TRINITY_DN114032_c0_g1_i1__g.6560, TRINITY_DN117752_c0_g1_i1__g.8378, TRINITY_DN120531_c0_g1_i1__g.10445, TRINITY_DN48312_c0_g1_i1__g.48416, TRINITY_DN62482_c0_g1_i2__g.89775, TRINITY_DN62690_c0_g1_i3__g.90717, TRINITY_DN65422_c0_g1_i1__g.109026, TRINITY_DN67265_c0_g1_i4__g.131111, TRINITY_DN71788_c4_g1_i2__g.191435, TRINITY_DN76745_c0_g1_i1__g.264718, TRINITY_DN77837_c0_g1_i1__g.265663, TRINITY_…	TRINITY_DN125855_c0_g1_i3__g.27166, TRINITY_DN137150_c0_g1_i2__g.69053, TRINITY_DN141428_c0_g1_i6__g.120959, TRINITY_DN143292_c3_g7_i2__g.147168, TRINITY_DN143547_c2_g4_i1__g.150637, TRINITY_DN144670_c1_g1_i1__g.165852, TRINITY_DN178572_c0_g1_i1__g.283755	TRINITY_DN117305_c0_g2_i1__g.30725, TRINITY_DN124532_c0_g1_i1__g.49146, TRINITY_DN125557_c0_g1_i1__g.52641, TRINITY_DN127475_c0_g3_i1__g.58795, TRINITY_DN127766_c0_g1_i1__g.59735, TRINITY_DN132889_c0_g1_i6__g.81824, TRINITY_DN139336_c0_g3_i2__g.138580, TRINITY_DN139344_c3_g3_i1__g.138731, TRINITY_DN141008_c3_g4_i3__g.165043, TRINITY_DN141008_c3_g7_i1__g.165049, TRINITY_DN141049_c2_g9_i1__g.165828…
[truncated: 96,074 more rows]
