# Supplementary material for: Genomic conservation and putative downstream functionality of the phosphatidylinositol signalling pathway in the cnidarian-dinoflagellate symbiosis
Source: Front Microbiol. 2023 Jan 26;13:1094255. doi: 10.3389/fmicb.2022.1094255 (PMC9909359; doi:10.3389/fmicb.2022.1094255)
Supplement: Supplementary file 2 [file Data_Sheet_2.xlsx]

## Sheet: 4) Ortholog_Algae
Orthogroup	Alexandrium tamarense	Amphidinium massartii	Chlorella sorokiniana	Symbiodinium sp. #1	Cladocopium goreaui #1	Cladocopium sp. #1 C15	Durusdinium trenchii #2	Effrenium voratum (CCMP421)	Cladocopium sp. #5	Fugacium kawagutii #1 (CCMP2468)	Symbiodinium tridacnidorum #1 (CCMP2430)	Plasmodium falciparum	Breviolum aenigmaticum	Scrippsiella hangoei	Fugacium kawagutii #2 v1	Breviolum minutum #1	Breviolum pseudominutum	Breviolum psygomophilum	Symbiodinium sp. #2 (CassKB8)	Breviolum minutum #2	Breviolum minutum #3	Breviolum sp. #1 (SSB01)	Cladocopium goreaui #5	Cladocopium goreaui #3 – MI population	Cladocopium goreaui #4 – SM population	Cladocopium sp. #3	Cladocopium sp. #2	Cladocopium sp. #4 C92	Durusdinium sp. #1	Fugacium kawagutii #3 v2	Fugacium kawagutii #4 v3	Symbiodinium tridacnidorum #2	Symbiodinium microadriaticum
OG0000000	CAMPEP_0186174878, CAMPEP_0186174952, CAMPEP_0186181150, CAMPEP_0186189770, CAMPEP_0186197754, CAMPEP_0186206590, CAMPEP_0186213400, CAMPEP_0186223434, CAMPEP_0186257974, CAMPEP_0186265164, CAMPEP_0186276172, CAMPEP_0186286678, CAMPEP_0186348672, CAMPEP_0186349128, CAMPEP_0186350278, CAMPEP_0186354400, CAMPEP_0186369910, CAMPEP_0186382530, CAMPEP_0186398746, CAMPEP_0186408006	CAMPEP_0178370610, CAMPEP_0178412768, CAMPEP_0178413368, CAMPEP_0178416554, CAMPEP_0178444704, CAMPEP_0178449512, CAMPEP_0178455930, CAMPEP_0178457960, CAMPEP_0178459696, CAMPEP_0178461352, CAMPEP_0178463602, CAMPEP_0178466596, CAMPEP_0178467262		CAMPEP_0196888798, CAMPEP_0196891710, CAMPEP_0196891884, CAMPEP_0196892736	CAMPEP_0199555464, CAMPEP_0199558842, CAMPEP_0199559188, CAMPEP_0199559672, CAMPEP_0199559738, CAMPEP_0199560208, CAMPEP_0199560230, CAMPEP_0199560318, CAMPEP_0199560424, CAMPEP_0199560484, CAMPEP_0199560538, CAMPEP_0199560630, CAMPEP_0199561008, CAMPEP_0199561016, CAMPEP_0199561140, CAMPEP_0199561152, CAMPEP_0199561190, CAMPEP_0199561212, CAMPEP_0199561216, CAMPEP_0199561314, CAMPEP_0199561464, …	CAMPEP_0192401296, CAMPEP_0192404070, CAMPEP_0192406036, CAMPEP_0192408384, CAMPEP_0192410284, CAMPEP_0192410756, CAMPEP_0192414286, CAMPEP_0192415254, CAMPEP_0192415400, CAMPEP_0192416426, CAMPEP_0192416556, CAMPEP_0192416588, CAMPEP_0192416724, CAMPEP_0192418024, CAMPEP_0192418206, CAMPEP_0192419060, CAMPEP_0192419166, CAMPEP_0192419296, CAMPEP_0192419746, CAMPEP_0192430874, CAMPEP_0192431712, …	CAMPEP_0196911546, CAMPEP_0196915556, CAMPEP_0196920036, CAMPEP_0196931974, CAMPEP_0196936248, CAMPEP_0196937714, CAMPEP_0196944142, CAMPEP_0196945842, CAMPEP_0196947406, CAMPEP_0196947724, CAMPEP_0196948982, CAMPEP_0196950730, CAMPEP_0196953170, CAMPEP_0196957270, CAMPEP_0196957818, CAMPEP_0196966326, CAMPEP_0196971784, CAMPEP_0196981320, CAMPEP_0196983822, CAMPEP_0196989682, CAMPEP_0196990370, …	CAMPEP_0181399096, CAMPEP_0181405680, CAMPEP_0181406714, CAMPEP_0181406954, CAMPEP_0181414340, CAMPEP_0181414494, CAMPEP_0181415588, CAMPEP_0181415850, CAMPEP_0181416160, CAMPEP_0181416346, CAMPEP_0181416942, CAMPEP_0181417426, CAMPEP_0181420456, CAMPEP_0181423116, CAMPEP_0181425718, CAMPEP_0181430864, CAMPEP_0181433142, CAMPEP_0181433782, CAMPEP_0181433966, CAMPEP_0181436918, CAMPEP_0181443484, …	CAMPEP_0169628796, CAMPEP_0169632438, CAMPEP_0169634180, CAMPEP_0169635082, CAMPEP_0169636420, CAMPEP_0169638112, CAMPEP_0169638880, CAMPEP_0169640120, CAMPEP_0169640526, CAMPEP_0169641880, CAMPEP_0169645730, CAMPEP_0169647974, CAMPEP_0169648510, CAMPEP_0169649726, CAMPEP_0169650946, CAMPEP_0169653824, CAMPEP_0169658858, CAMPEP_0169663720, CAMPEP_0169664020, CAMPEP_0169666014, CAMPEP_0169668524, …	CAMPEP_0192378720, CAMPEP_0192379110, CAMPEP_0192379664, CAMPEP_0192380178, CAMPEP_0192382660, CAMPEP_0192382836, CAMPEP_0192382848, CAMPEP_0192382874, CAMPEP_0192382920, CAMPEP_0192382922, CAMPEP_0192382952, CAMPEP_0192383002, CAMPEP_0192383006, CAMPEP_0192383066, CAMPEP_0192383094, CAMPEP_0192383162, CAMPEP_0192383164, CAMPEP_0192383246, CAMPEP_0192383282, CAMPEP_0192383398, CAMPEP_0192383428, …	CAMPEP_0192476808, CAMPEP_0192476958, CAMPEP_0192477022, CAMPEP_0192477940, CAMPEP_0192478336, CAMPEP_0192479316, CAMPEP_0192479500, CAMPEP_0192480362, CAMPEP_0192480386, CAMPEP_0192480446, CAMPEP_0192480496, CAMPEP_0192480648, CAMPEP_0192480678, CAMPEP_0192480802, CAMPEP_0192480978, CAMPEP_0192481040, CAMPEP_0192481142, CAMPEP_0192481164, CAMPEP_0192481240, CAMPEP_0192481328, CAMPEP_0192481528, …		m.372, m.38977, m.39860, m.430, m.4536, m.46926, m.47288, m.5161, m.51972, m.52152, m.52707, m.52901, m.53615, m.55135, m.57110, m.57341, m.57416, m.59520, m.59984, m.61214, m.61770, m.62201, m.62740, m.64552, m.64837, m.65226, m.65233, m.65794, m.66279, m.68075, m.68396, m.68870, m.69093, m.69510, m.69741, m.70203, m.72014, m.72027, m.72223, m.8635	CAMPEP_0191773038, CAMPEP_0191777142, CAMPEP_0191782230, CAMPEP_0191803854, CAMPEP_0191807580, CAMPEP_0191834732, CAMPEP_0191835032, CAMPEP_0191836416, CAMPEP_0191839278, CAMPEP_0191840326, CAMPEP_0191850018, CAMPEP_0191852090, CAMPEP_0191856344, CAMPEP_0191857164, CAMPEP_0191886082, CAMPEP_0191886438, CAMPEP_0191887848, CAMPEP_0191889640, CAMPEP_0191890146, CAMPEP_0191890550, CAMPEP_0191890932, …	Skav200422, Skav200614, Skav200615, Skav201116, Skav201257, Skav201452, Skav201857, Skav202505, Skav202726, Skav203150, Skav203152, Skav203379, Skav204231, Skav204306, Skav204938, Skav205293, Skav205297, Skav205453, Skav206010, Skav208666, Skav209449, Skav210224, Skav210318, Skav211515, Skav212251, Skav213741, Skav214176, Skav215336, Skav216250, Skav216251, Skav216585, Skav216977, Skav216985, Ska…	m.10581, m.10635, m.11576, m.11815, m.1220, m.1450, m.15158, m.16701, m.19107, m.19305, m.20688, m.20888, m.21066, m.23740, m.24064, m.24605, m.24919, m.25286, m.25582, m.27752, m.28213, m.32288, m.33102, m.3591, m.404, m.42019, m.42882, m.44769, m.44822, m.46830, m.49254, m.51, m.57936, m.72474, m.73339, m.74092, m.75985, m.7715, m.77835, m.78361, m.78588, m.78604, m.78910, m.79480, m.79689, m.8…	pmin_comp126_c0_seq1_3-440_-_, pmin_comp27097_c0_seq1_302-1885_-_, pmin_comp28354_c0_seq1_34-1434_-_, pmin_comp30028_c0_seq1_308-1783_-_, pmin_comp32409_c0_seq1_91-1842_-_, pmin_comp32641_c0_seq1_40-1104_-_, pmin_comp33690_c0_seq1_1-546_-_, pmin_comp36296_c0_seq1_2-1582_-_, pmin_comp39706_c0_seq1_65-1546_-_, pmin_comp3_c0_seq4_3-1109_-_, pmin_comp41304_c0_seq1_71-1291_-_, pmin_comp4260_c0_seq1_3-…	m.12754, m.15200, m.18272, m.19616, m.21383, m.23027, m.25279, m.26179, m.28981, m.31033, m.31199, m.32021, m.32721, m.36275, m.37004, m.38892, m.40581, m.439, m.44459, m.4574, m.54053, m.56735, m.67883, m.71610, m.76747, m.77414, m.79019, m.79143, m.80590, m.80718, m.80760, m.81010, m.81776, m.81904, m.82127, m.82219, m.82477, m.82871, m.83046, m.83398, m.83407, m.84174, m.85251, m.86416	kb8_c10773_m.31382, kb8_c11454_m.33421, kb8_c15645_m.45839, kb8_c16600_m.48571, kb8_c17606_m.51439, kb8_c19814_m.57671, kb8_c20627_m.59926, kb8_c23637_m.67921, kb8_c25642_m.73115, kb8_c27311_m.77243, kb8_c27353_m.77338, kb8_c28632_m.80390, kb8_c29423_m.82228, kb8_c29939_m.83407, kb8_c30344_m.84299, kb8_c30510_m.84686, kb8_c30642_m.85012, kb8_c30642_m.85013, kb8_c31770_m.87498, kb8_c31778_m.87519,…	mf105_c13596|m.26281, mf105_c13657|m.26389, mf105_c15177|m.28971, mf105_c16180|m.30615, mf105_c17316|m.32474, mf105_c19247|m.35513, mf105_c19588|m.36052, mf105_c20507|m.37479, mf105_c20507|m.37480, mf105_c21071|m.38310, mf105_c21820|m.39438, mf105_c22683|m.40681, mf105_c23067|m.41199, mf105_c26952|m.46308, mf105_c27101|m.46507, mf105_c30424|m.50609, mf105_c31129|m.51450, mf105_c32316|m.52826, mf1…	symbB.v1.2.000275.t1|scaffold23.1|size449444|2, symbB.v1.2.000364.t1|scaffold17.1|size449391|1, symbB.v1.2.001087.t1|scaffold33.1|size517934|39, symbB.v1.2.003731.t1|scaffold176.1|size287750|13, symbB.v1.2.004425.t1|scaffold248.1|size253060|1, symbB.v1.2.004425.t2|scaffold248.1|size253060|1, symbB.v1.2.007248.t1|scaffold401.1|size211429|19, symbB.v1.2.007497.t1|scaffold458.1|size201867|3, symbB.v…	s6_10262|m.27644, s6_10586|m.28460, s6_11446|m.30616, s6_12133|m.32378, s6_13040|m.34646, s6_13496|m.35737, s6_13693|m.36196, s6_13953|m.36781, s6_15507|m.40377, s6_15508|m.40380, s6_15832|m.41102, s6_16040|m.41564, s6_17138|m.43963, s6_17229|m.44164, s6_17351|m.44440, s6_18183|m.46313, s6_18533|m.47062, s6_19117|m.48301, s6_19127|m.48329, s6_20075|m.50390, s6_20412|m.51084, s6_20900|m.52065, s6_…	SymbC1.scaffold10369.1, SymbC1.scaffold11944.1, SymbC1.scaffold1280.6, SymbC1.scaffold1366.5, SymbC1.scaffold16260.1, SymbC1.scaffold1629.1, SymbC1.scaffold174.3, SymbC1.scaffold2149.5, SymbC1.scaffold226.14, SymbC1.scaffold2863.1, SymbC1.scaffold355.2, SymbC1.scaffold367.4, SymbC1.scaffold3728.2, SymbC1.scaffold4449.3, SymbC1.scaffold4566.1, SymbC1.scaffold4918.3, SymbC1.scaffold4943.3, SymbC1.s…	C1MI_TR100360_c0_g1_i1_m.191787, C1MI_TR101513_c0_g1_i1_m.192462, C1MI_TR104179_c0_g1_i1_m.193708, C1MI_TR104639_c0_g1_i1_m.193876, C1MI_TR110150_c0_g1_i1_m.195231, C1MI_TR111347_c0_g2_i1_m.196789, C1MI_TR112523_c0_g1_i1_m.198094, C1MI_TR112766_c0_g1_i1_m.198345, C1MI_TR11343_c0_g2_i1_m.15402, C1MI_TR113605_c0_g1_i1_m.199121, C1MI_TR113765_c0_g1_i1_m.199250, C1MI_TR113944_c0_g1_i1_m.199399, C1MI_…	C1SM_TR100624_c0_g1_i1_m.187552, C1SM_TR104289_c0_g1_i1_m.188417, C1SM_TR104762_c0_g1_i1_m.188478, C1SM_TR107428_c0_g1_i1_m.190002, C1SM_TR107644_c0_g1_i1_m.190256, C1SM_TR108304_c0_g1_i1_m.191059, C1SM_TR112839_c0_g1_i1_m.194771, C1SM_TR113419_c0_g1_i1_m.195120, C1SM_TR113706_c0_g1_i1_m.195283, C1SM_TR11434_c0_g1_i1_m.13491, C1SM_TR116424_c0_g1_i1_m.196326, C1SM_TR118527_c0_g1_i1_m.196923, C1SM_…	SCMd_TR11094_c0g1i1_m.11806, SCMd_TR12526_c0g1i1_m.13287, SCMd_TR13627_c0g1i1_m.14332, SCMd_TR15311_c0g1i1_m.16152, SCMd_TR17005_c1g1i1_m.17727, SCMd_TR18521_c0g1i1_m.19362, SCMd_TR18521_c0g1i2_m.19363, SCMd_TR18521_c2g1i1_m.19365, SCMd_TR18521_c4g2i1_m.19368, SCMd_TR18905_c1g1i1_m.19748, SCMd_TR18940_c2g1i1_m.19801, SCMd_TR19276_c11g1i1_m.20128, SCMd_TR19634_c0g1i1_m.20459, SCMd_TR19634_c1g1i1_m…	c_sym_29025|m.24217, c_sym_34604|m.17630, c_sym_36926|m.26009, c_sym_39739|m.11846, c_sym_40800_95352|m.7791, c_sym_50327|m.10743, c_sym_59951|m.20236, c_sym_79438|m.14100, c_sym_83886|m.8514, c_sym_86852|m.8150, c_sym_99256|m.336	s100_g39.t1, s1031_g28.t1, s1061_g12.t1, s1187_g8.t1, s1240_g5.t1, s127_g38.t1, s1288_g14.t1, s1358_g1.t1, s1366_g8.t1, s1459_g12.t1, s1459_g12.t2, s1486_g2.t1, s1591_g3.t1, s1634_g7.t1, s1634_g9.t1, s1634_g9.t2, s1700_g11.t1, s178_g51.t1, s1822_g10.t1, s1828_g5.t1, s1863_g2.t1, s1863_g3.t1, s196_g39.t2, s200_g36.t1, s20_g41.t1, s2225_g15.t1, s228_g22.t1, s2414_g7.t1, s2455_g5.t1, s2663_g7.t1, s2…	d_sym_116161_m.32833, d_sym_118007_m.33007, d_sym_123832_m.35024, d_sym_17995_m.4667, d_sym_32772_m.10035, d_sym_41855_m.17317, d_sym_50394_m.20577, d_sym_52285_m.21090, d_sym_54379_m.21597, d_sym_72157_m.24472, d_sym_72354_m.24487, d_sym_82717_m.25301, d_sym_89124_m.27735	SymbF.scaffold1262.2, SymbF.scaffold1415.3, SymbF.scaffold1542.6, SymbF.scaffold1609.5, SymbF.scaffold2857.1, SymbF.scaffold3419.2, SymbF.scaffold442.2, SymbF.scaffold454.17, SymbF.scaffold499.1, SymbF.scaffold540.1, SymbF.scaffold760.3, SymbF.scaffold838.4, SymbF.scaffold922.3, SymbF.scaffold926.3	Fkaw01345, Fkaw04663, Fkaw09288, Fkaw12516, Fkaw13674, Fkaw15832, Fkaw17280, Fkaw17609, Fkaw17967, Fkaw19929, Fkaw21739, Fkaw21963, Fkaw22909, Fkaw24885, Fkaw25591, Fkaw28515, Fkaw29339, Fkaw32458, Fkaw34916, Fkaw40895, Fkaw41814, Fkaw42097, Fkaw43644	s1007_g3.t1, s1028_g2.t1, s1028_g3.t1, s1028_g5.t1, s104_g24.t1, s1054_g5.t1, s1061_g1.t1, s1061_g4.t1, s10_g31.t1, s1112_g2.t1, s1112_g8.t1, s1116_g12.t1, s112_g21.t3, s112_g26.t1, s112_g27.t1, s1134_g6.t1, s1135_g3.t1, s1152_g5.t1, s119_g25.t1, s119_g25.t2, s1204_g1.t1, s1219_g11.t1, s1219_g14.t1, s1219_g8.t1, s1247_g11.t1, s1257_g8.t1, s1266_g9.t1, s1272_g4.t1, s1276_g11.t1, s1276_g14.t1, s129…	Smic10067, Smic1025, Smic10354, Smic10355, Smic10357, Smic10364, Smic10365, Smic10368, Smic10372, Smic10656, Smic1095, Smic1107, Smic11431, Smic1245, Smic13337, Smic13339, Smic13342, Smic13351, Smic14437, Smic14908, Smic14911, Smic14917, Smic14920, Smic14921, Smic14924, Smic14925, Smic14927, Smic15199, Smic15355, Smic15356, Smic15357, Smic15365, Smic15704, Smic15781, Smic15783, Smic15784, Smic157…
OG0000001	CAMPEP_0186182692, CAMPEP_0186182736, CAMPEP_0186184728, CAMPEP_0186186482, CAMPEP_0186187932, CAMPEP_0186188590, CAMPEP_0186194796, CAMPEP_0186208764, CAMPEP_0186208974, CAMPEP_0186209460, CAMPEP_0186209810, CAMPEP_0186210050, CAMPEP_0186210696, CAMPEP_0186211456, CAMPEP_0186211750, CAMPEP_0186211982, CAMPEP_0186212216, CAMPEP_0186213068, CAMPEP_0186213270, CAMPEP_0186216200, CAMPEP_0186216246, …	CAMPEP_0178372216, CAMPEP_0178375322, CAMPEP_0178398068, CAMPEP_0178398118, CAMPEP_0178398186, CAMPEP_0178398298, CAMPEP_0178398676, CAMPEP_0178398762, CAMPEP_0178398770, CAMPEP_0178399124, CAMPEP_0178399258, CAMPEP_0178399408, CAMPEP_0178399492, CAMPEP_0178399532, CAMPEP_0178399612, CAMPEP_0178400066, CAMPEP_0178400128, CAMPEP_0178400486, CAMPEP_0178400522, CAMPEP_0178400648, CAMPEP_0178400778, …		CAMPEP_0196828722, CAMPEP_0196828770, CAMPEP_0196828828, CAMPEP_0196828842, CAMPEP_0196828860, CAMPEP_0196828882, CAMPEP_0196828910, CAMPEP_0196829032, CAMPEP_0196829060, CAMPEP_0196829070, CAMPEP_0196829074, CAMPEP_0196829090, CAMPEP_0196829184, CAMPEP_0196829226, CAMPEP_0196829284, CAMPEP_0196829346, CAMPEP_0196829354, CAMPEP_0196829434, CAMPEP_0196829478, CAMPEP_0196829562, CAMPEP_0196829590, …	CAMPEP_0199558530, CAMPEP_0199562528, CAMPEP_0199563418, CAMPEP_0199564472, CAMPEP_0199565722, CAMPEP_0199566716, CAMPEP_0199569810, CAMPEP_0199569916, CAMPEP_0199569922, CAMPEP_0199569970, CAMPEP_0199570024, CAMPEP_0199570290, CAMPEP_0199570346, CAMPEP_0199570442, CAMPEP_0199570588, CAMPEP_0199570594, CAMPEP_0199570596, CAMPEP_0199570608, CAMPEP_0199570664, CAMPEP_0199570680, CAMPEP_0199571296, …	CAMPEP_0192409246, CAMPEP_0192409394, CAMPEP_0192409934, CAMPEP_0192410336, CAMPEP_0192411108, CAMPEP_0192411218, CAMPEP_0192411262, CAMPEP_0192411284, CAMPEP_0192411466, CAMPEP_0192411558, CAMPEP_0192411654, CAMPEP_0192411744, CAMPEP_0192411768, CAMPEP_0192411876, CAMPEP_0192411904, CAMPEP_0192411954, CAMPEP_0192411964, CAMPEP_0192411980, CAMPEP_0192412048, CAMPEP_0192422648, CAMPEP_0192427708, …	CAMPEP_0196903764, CAMPEP_0196903782, CAMPEP_0196903828, CAMPEP_0196903850, CAMPEP_0196903868, CAMPEP_0196903888, CAMPEP_0196903916, CAMPEP_0196903980, CAMPEP_0196904010, CAMPEP_0196904028, CAMPEP_0196904140, CAMPEP_0196904382, CAMPEP_0196904462, CAMPEP_0196904482, CAMPEP_0196904546, CAMPEP_0196904604, CAMPEP_0196904680, CAMPEP_0196904900, CAMPEP_0196905540, CAMPEP_0196905684, CAMPEP_0196906130, …	CAMPEP_0181413392, CAMPEP_0181420000, CAMPEP_0181421204, CAMPEP_0181421224, CAMPEP_0181421252, CAMPEP_0181421296, CAMPEP_0181421304, CAMPEP_0181421336, CAMPEP_0181421502, CAMPEP_0181421520, CAMPEP_0181421570, CAMPEP_0181421648, CAMPEP_0181421828, CAMPEP_0181421856, CAMPEP_0181421994, CAMPEP_0181422294, CAMPEP_0181422374, CAMPEP_0181422388, CAMPEP_0181422452, CAMPEP_0181422492, CAMPEP_0181422586, …	CAMPEP_0169630114, CAMPEP_0169635160, CAMPEP_0169642072, CAMPEP_0169644756, CAMPEP_0169650804, CAMPEP_0169650806, CAMPEP_0169650894, CAMPEP_0169650904, CAMPEP_0169650940, CAMPEP_0169651192, CAMPEP_0169651212, CAMPEP_0169651576, CAMPEP_0169651600, CAMPEP_0169651626, CAMPEP_0169651690, CAMPEP_0169651704, CAMPEP_0169651772, CAMPEP_0169651818, CAMPEP_0169651820, CAMPEP_0169652234, CAMPEP_0169652392, …	CAMPEP_0192376486, CAMPEP_0192377198, CAMPEP_0192378684, CAMPEP_0192378714, CAMPEP_0192379260, CAMPEP_0192379294, CAMPEP_0192379406, CAMPEP_0192380746, CAMPEP_0192380956, CAMPEP_0192381030, CAMPEP_0192382498, CAMPEP_0192382938, CAMPEP_0192383976, CAMPEP_0192383980, CAMPEP_0192384094, CAMPEP_0192384116, CAMPEP_0192384336, CAMPEP_0192384434, CAMPEP_0192384584, CAMPEP_0192384916, CAMPEP_0192384962, …	CAMPEP_0192480160, CAMPEP_0192480964, CAMPEP_0192481476, CAMPEP_0192481514, CAMPEP_0192482354, CAMPEP_0192482576, CAMPEP_0192485224, CAMPEP_0192486164, CAMPEP_0192486166, CAMPEP_0192486168, CAMPEP_0192486182, CAMPEP_0192486210, CAMPEP_0192486366, CAMPEP_0192486388, CAMPEP_0192486534, CAMPEP_0192491908, CAMPEP_0192494882, CAMPEP_0192494886, CAMPEP_0192495982, CAMPEP_0192497352, CAMPEP_0192498306, …		m.10263, m.10304, m.10431, m.10933, m.11177, m.1121, m.11270, m.11773, m.11838, m.12270, m.13003, m.13126, m.13414, m.13729, m.13835, m.14158, m.16500, m.18095, m.18628, m.20553, m.27459, m.27735, m.29529, m.29695, m.33187, m.5, m.5235, m.57323, m.8022, m.8030, m.8356, m.8693, m.8890, m.8894, m.9221, m.9738, m.9794	CAMPEP_0191771236, CAMPEP_0191771894, CAMPEP_0191779168, CAMPEP_0191779960, CAMPEP_0191782032, CAMPEP_0191782718, CAMPEP_0191784856, CAMPEP_0191785228, CAMPEP_0191785276, CAMPEP_0191785600, CAMPEP_0191785614, CAMPEP_0191785854, CAMPEP_0191785890, CAMPEP_0191785932, CAMPEP_0191786176, CAMPEP_0191786190, CAMPEP_0191786458, CAMPEP_0191787892, CAMPEP_0191789186, CAMPEP_0191792176, CAMPEP_0191792648, …	Skav200600, Skav200601, Skav201538, Skav201541, Skav201543, Skav201545, Skav203721, Skav203722, Skav203724, Skav204193, Skav204665, Skav204667, Skav204668, Skav204807, Skav205543, Skav206286, Skav206288, Skav206291, Skav207327, Skav208381, Skav208929, Skav209581, Skav209682, Skav209683, Skav210624, Skav211182, Skav211183, Skav211184, Skav211646, Skav212503, Skav212504, Skav212505, Skav213470, Ska…	m.1045, m.12128, m.1241, m.16707, m.16900, m.21062, m.22901, m.25114, m.25497, m.25877, m.28933, m.30619, m.32074, m.32150, m.32767, m.35132, m.35879, m.36360, m.38713, m.39033, m.39336, m.44632, m.47305, m.47315, m.47591, m.47662, m.48076, m.49051, m.52176, m.54598, m.54672, m.57082, m.57289, m.57718, m.58402, m.59269, m.59376, m.60173, m.61290, m.63247, m.63542, m.63680, m.63694, m.63779, m.639…	pmin_comp10022_c0_seq1_75-653_-_, pmin_comp10131_c0_seq1_140-538_-_, pmin_comp11442_c0_seq1_262-867_-_, pmin_comp11474_c0_seq1_1-318_-_, pmin_comp11556_c0_seq1_152-1045_-_, pmin_comp11588_c0_seq1_1-477_-_, pmin_comp11659_c0_seq1_155-952_-_, pmin_comp12266_c0_seq1_1-570_-_, pmin_comp12313_c0_seq1_1-660_-_, pmin_comp12804_c0_seq1_1-312_-_, pmin_comp13638_c0_seq1_1-438_-_, pmin_comp13879_c0_seq1_1-7…	m.10004, m.10706, m.1314, m.18599, m.19221, m.19613, m.27043, m.27155, m.30122, m.30911, m.36871, m.36967, m.37252, m.38256, m.42159, m.42489, m.451, m.45864, m.46554, m.49488, m.49608, m.52207, m.52609, m.54266, m.54635, m.55529, m.55614, m.56901, m.57815, m.58301, m.58308, m.58591, m.58625, m.58672, m.59331, m.59897, m.59952, m.60668, m.61440, m.6148, m.62058, m.62393, m.63940, m.64150, m.65693…	kb8_c11306_m.32983, kb8_c21745_m.62910, kb8_c21745_m.62912, kb8_c22352_m.64539, kb8_c33303_m.90722, kb8_c49065_m.116721, kb8_rep_c10488_m.30514, kb8_rep_c1055_m.2960, kb8_rep_c10887_m.31714, kb8_rep_c11004_m.32036, kb8_rep_c11795_m.34470, kb8_rep_c12442_m.36426, kb8_rep_c12554_m.36764, kb8_rep_c12829_m.37522, kb8_rep_c12829_m.37526, kb8_rep_c13322_m.39026, kb8_rep_c13615_m.39884, kb8_rep_c13615_m…	mf105_c18127|m.33738, mf105_c20202|m.36996, mf105_c22197|m.39966, mf105_c22596|m.40565, mf105_c43093|m.62472, mf105_c45834|m.64304, mf105_rep_c10234|m.20247, mf105_rep_c1093|m.2183, mf105_rep_c11703|m.22958, mf105_rep_c1194|m.2381, mf105_rep_c1346|m.2678, mf105_rep_c13647|m.26371, mf105_rep_c13821|m.26668, mf105_rep_c1551|m.3086, mf105_rep_c1585|m.3152, mf105_rep_c18229|m.33915, mf105_rep_c18830|…	symbB.v1.2.000704.t1|scaffold40.1|size395337|8, symbB.v1.2.000704.t2|scaffold40.1|size395337|8, symbB.v1.2.000704.t3|scaffold40.1|size395337|8, symbB.v1.2.002584.t1|scaffold135.1|size305288|4, symbB.v1.2.002585.t1|scaffold135.1|size305288|5, symbB.v1.2.003713.t1|scaffold209.1|size267950|11, symbB.v1.2.003714.t1|scaffold209.1|size267950|12, symbB.v1.2.003715.t1|scaffold209.1|size267950|13, symbB.v…	s6_15736|m.40900, s6_157|m.421, s6_23562|m.57110, s6_24706|m.59127, s6_24882|m.59408, s6_25516|m.60240, s6_27969|m.63053, s6_2951|m.8299, s6_30354|m.67776, s6_3155|m.8830, s6_3156|m.8832, s6_32715|m.70499, s6_32719|m.70506, s6_33558|m.71190, s6_33888|m.72000, s6_34244|m.72774, s6_345|m.900, s6_34714|m.73692, s6_38374|m.77214, s6_40062|m.79260, s6_40534|m.80179, s6_40562|m.80232, s6_4650|m.12967, …	SymbC1.scaffold12051.1, SymbC1.scaffold12225.1, SymbC1.scaffold12587.1, SymbC1.scaffold1272.2, SymbC1.scaffold12855.1, SymbC1.scaffold12996.1, SymbC1.scaffold1310.2, SymbC1.scaffold13620.1, SymbC1.scaffold13905.1, SymbC1.scaffold1535.2, SymbC1.scaffold15398.1, SymbC1.scaffold15525.1, SymbC1.scaffold1699.7, SymbC1.scaffold1704.1, SymbC1.scaffold1704.4, SymbC1.scaffold1735.6, SymbC1.scaffold1910.8,…	C1MI_TR114964_c0_g1_i1_m.200133, C1MI_TR115627_c0_g1_i1_m.200527, C1MI_TR13032_c0_g1_i1_m.17237, C1MI_TR13851_c0_g1_i1_m.18765, C1MI_TR14559_c0_g2_i1_m.20294, C1MI_TR15481_c0_g1_i1_m.21421, C1MI_TR21653_c0_g1_i1_m.27828, C1MI_TR22028_c0_g1_i1_m.28240, C1MI_TR23463_c0_g1_i1_m.29805, C1MI_TR25660_c0_g1_i1_m.32398, C1MI_TR29642_c0_g1_i1_m.40217, C1MI_TR31595_c0_g1_i1_m.44081, C1MI_TR34038_c0_g1_i1_m…	C1SM_TR10070_c0_g1_i1_m.11039, C1SM_TR107463_c0_g1_i1_m.190039, C1SM_TR111193_c0_g1_i1_m.193687, C1SM_TR111613_c0_g1_i1_m.193985, C1SM_TR112684_c0_g1_i1_m.194684, C1SM_TR121950_c0_g1_i1_m.197741, C1SM_TR123116_c0_g1_i1_m.199195, C1SM_TR14258_c0_g1_i1_m.16419, C1SM_TR14411_c0_g1_i1_m.16620, C1SM_TR15462_c0_g1_i1_m.18331, C1SM_TR21254_c0_g1_i1_m.25136, C1SM_TR21254_c0_g2_i1_m.25137, C1SM_TR22461_c0…	SCMd_TR10332_c0g1i1_m.10885, SCMd_TR10332_c0g1i2_m.10887, SCMd_TR10332_c10g1i1_m.10938, SCMd_TR10332_c11g1i1_m.10939, SCMd_TR10332_c1g1i1_m.10889, SCMd_TR10332_c1g2i1_m.10891, SCMd_TR10332_c4g1i1_m.10893, SCMd_TR10332_c4g2i1_m.10894, SCMd_TR10332_c4g3i1_m.10895, SCMd_TR10332_c5g1i1_m.10897, SCMd_TR10332_c5g1i2_m.10900, SCMd_TR10332_c5g1i3_m.10903, SCMd_TR10332_c5g1i4_m.10906, SCMd_TR10332_c6g1i2_…	c_sym_27041|m.575, c_sym_27107|m.27259, c_sym_27166|m.1983, c_sym_27595|m.1335, c_sym_28559|m.16294, c_sym_29358|m.3935, c_sym_31011|m.7094, c_sym_31817|m.24413, c_sym_32926|m.26512, c_sym_33818|m.24087, c_sym_34843|m.11261, c_sym_37944|m.11968, c_sym_38027|m.24367, c_sym_49636|m.3253, c_sym_49988|m.6771, c_sym_50712|m.22186, c_sym_52642|m.8136, c_sym_56418|m.17436, c_sym_70686|m.17546, c_sym_707…	s1033_g17.t1, s1033_g23.t1, s106_g16.t1, s114_g40.t1, s114_g41.t1, s114_g41.t2, s114_g41.t3, s1157_g4.t1, s1157_g5.t1, s1157_g6.t1, s1157_g7.t1, s129_g24.t1, s129_g24.t2, s129_g27.t1, s129_g43.t1, s1410_g6.t1, s1410_g6.t2, s197_g1.t1, s2204_g4.t1, s2204_g4.t2, s2204_g4.t3, s2248_g15.t1, s2248_g15.t2, s2316_g11.t1, s2316_g12.t1, s2379_g13.t3, s2777_g7.t1, s2777_g8.t1, s322_g18.t1, s3568_g3.t1, s35…	d_sym_101272_m.30657, d_sym_101474_m.30761, d_sym_101625_m.30827, d_sym_101689_m.30851, d_sym_102019_m.30995, d_sym_105206_m.31677, d_sym_105244_m.31688, d_sym_105270_m.31697, d_sym_105350_m.31724, d_sym_105363_m.31728, d_sym_105425_m.31747, d_sym_105426_m.31749, d_sym_105533_m.31772, d_sym_106336_m.31891, d_sym_106362_m.31894, d_sym_106623_m.31922, d_sym_107245_m.31985, d_sym_109160_m.32118, d_s…	SymbF.scaffold1004.4, SymbF.scaffold107.11, SymbF.scaffold1267.10, SymbF.scaffold130.20, SymbF.scaffold130.21, SymbF.scaffold1304.6, SymbF.scaffold145.3, SymbF.scaffold1498.9, SymbF.scaffold1519.3, SymbF.scaffold1618.1, SymbF.scaffold1618.10, SymbF.scaffold1682.10, SymbF.scaffold1682.11, SymbF.scaffold1682.13, SymbF.scaffold1682.14, SymbF.scaffold1698.2, SymbF.scaffold1707.8, SymbF.scaffold183.12…	Fkaw00245, Fkaw01577, Fkaw01578, Fkaw01581, Fkaw01620, Fkaw01621, Fkaw01622, Fkaw01623, Fkaw01624, Fkaw01816, Fkaw01817, Fkaw01818, Fkaw01819, Fkaw01820, Fkaw03825, Fkaw03826, Fkaw04247, Fkaw07358, Fkaw07359, Fkaw08200, Fkaw08203, Fkaw08848, Fkaw08850, Fkaw08851, Fkaw08852, Fkaw08853, Fkaw08854, Fkaw08855, Fkaw08857, Fkaw08859, Fkaw08860, Fkaw08861, Fkaw08862, Fkaw08863, Fkaw08864, Fkaw08867, Fka…	s10177_g1.t1, s11109_g2.t1, s11168_g1.t1, s1121_g14.t1, s1121_g7.t1, s1121_g7.t2, s1356_g3.t1, s1356_g4.t1, s1449_g5.t1, s1449_g5.t2, s1449_g5.t3, s1449_g5.t4, s14872_g1.t1, s1492_g1.t1, s1492_g1.t2, s16008_g1.t1, s16105_g1.t1, s1818_g4.t1, s1886_g4.t1, s1886_g6.t1, s1948_g1.t1, s1953_g7.t1, s1975_g17.t1, s2077_g12.t1, s2176_g2.t1, s2176_g2.t2, s2491_g1.t1, s2545_g1.t1, s2545_g10.t1, s2545_g9.t1,…	Smic10123, Smic13968, Smic14332, Smic14358, Smic17145, Smic17146, Smic17147, Smic18161, Smic19386, Smic21568, Smic22975, Smic23239, Smic23877, Smic24337, Smic26802, Smic27401, Smic27403, Smic27808, Smic29720, Smic29862, Smic31918, Smic31919, Smic34068, Smic34416, Smic34417, Smic34419, Smic34457, Smic35072, Smic35074, Smic35075, Smic35195, Smic3668, Smic36930, Smic36937, Smic36938, Smic38714, Smic…
OG0000002	CAMPEP_0186178380, CAMPEP_0186178528, CAMPEP_0186180346, CAMPEP_0186180502, CAMPEP_0186183146, CAMPEP_0186183660, CAMPEP_0186183692, CAMPEP_0186184442, CAMPEP_0186187396, CAMPEP_0186188190, CAMPEP_0186188670, CAMPEP_0186190568, CAMPEP_0186190638, CAMPEP_0186190716, CAMPEP_0186193408, CAMPEP_0186194248, CAMPEP_0186197234, CAMPEP_0186198626, CAMPEP_0186204994, CAMPEP_0186209688, CAMPEP_0186223254, …	CAMPEP_0178370216, CAMPEP_0178370954, CAMPEP_0178371766, CAMPEP_0178372794, CAMPEP_0178373078, CAMPEP_0178373226, CAMPEP_0178373872, CAMPEP_0178375668, CAMPEP_0178376230, CAMPEP_0178376680, CAMPEP_0178378370, CAMPEP_0178379348, CAMPEP_0178379472, CAMPEP_0178379886, CAMPEP_0178379920, CAMPEP_0178381134, CAMPEP_0178381688, CAMPEP_0178382882, CAMPEP_0178384662, CAMPEP_0178384878, CAMPEP_0178385008, …	tr.A0A2P6TBW1.A0A2P6TBW1_CHLSO, tr.A0A2P6TD91.A0A2P6TD91_CHLSO, tr.A0A2P6TDP8.A0A2P6TDP8_CHLSO, tr.A0A2P6TQW4.A0A2P6TQW4_CHLSO, tr.A0A2P6U1R0.A0A2P6U1R0_CHLSO, tr.A0A2P6U2H1.A0A2P6U2H1_CHLSO, tr.A0A2P6U5A6.A0A2P6U5A6_CHLSO	CAMPEP_0196834872, CAMPEP_0196836980, CAMPEP_0196842922, CAMPEP_0196843054, CAMPEP_0196844160, CAMPEP_0196869502, CAMPEP_0196871306, CAMPEP_0196878228, CAMPEP_0196885340, CAMPEP_0196885528, CAMPEP_0196888350, CAMPEP_0196891124, CAMPEP_0196893882, CAMPEP_0196894310, CAMPEP_0196895408, CAMPEP_0196896502, CAMPEP_0196897492	CAMPEP_0199563654, CAMPEP_0199566634, CAMPEP_0199571770, CAMPEP_0199573620, CAMPEP_0199575140, CAMPEP_0199575856, CAMPEP_0199576108, CAMPEP_0199577054, CAMPEP_0199578572, CAMPEP_0199579818, CAMPEP_0199579852, CAMPEP_0199582480, CAMPEP_0199582776, CAMPEP_0199582888, CAMPEP_0199588142, CAMPEP_0199590728, CAMPEP_0199593056, CAMPEP_0199594134, CAMPEP_0199623176, CAMPEP_0199623262, CAMPEP_0199624242, …	CAMPEP_0192405438, CAMPEP_0192406172, CAMPEP_0192412282, CAMPEP_0192412504, CAMPEP_0192413712, CAMPEP_0192414088, CAMPEP_0192415302, CAMPEP_0192416836, CAMPEP_0192419608, CAMPEP_0192421826, CAMPEP_0192423266, CAMPEP_0192423544, CAMPEP_0192423882, CAMPEP_0192425626, CAMPEP_0192426174, CAMPEP_0192427848, CAMPEP_0192431344, CAMPEP_0192437518, CAMPEP_0192439424, CAMPEP_0192439602, CAMPEP_0192444046, …	CAMPEP_0196914822, CAMPEP_0196928814, CAMPEP_0196930064, CAMPEP_0196931878, CAMPEP_0196936034, CAMPEP_0196939666, CAMPEP_0196942838, CAMPEP_0196950840, CAMPEP_0196952356, CAMPEP_0196955194, CAMPEP_0196957278, CAMPEP_0196959626, CAMPEP_0196964818, CAMPEP_0196971670, CAMPEP_0196976328, CAMPEP_0196977958, CAMPEP_0196979900, CAMPEP_0196990930	CAMPEP_0181397594, CAMPEP_0181400424, CAMPEP_0181400794, CAMPEP_0181401964, CAMPEP_0181402720, CAMPEP_0181402928, CAMPEP_0181403182, CAMPEP_0181403326, CAMPEP_0181404270, CAMPEP_0181406720, CAMPEP_0181406772, CAMPEP_0181407266, CAMPEP_0181412660, CAMPEP_0181412730, CAMPEP_0181413694, CAMPEP_0181414696, CAMPEP_0181416460, CAMPEP_0181417212, CAMPEP_0181418040, CAMPEP_0181418316, CAMPEP_0181420620, …	CAMPEP_0169626236, CAMPEP_0169626722, CAMPEP_0169626904, CAMPEP_0169626992, CAMPEP_0169627760, CAMPEP_0169627902, CAMPEP_0169629062, CAMPEP_0169630058, CAMPEP_0169630402, CAMPEP_0169630804, CAMPEP_0169631308, CAMPEP_0169631326, CAMPEP_0169631772, CAMPEP_0169631864, CAMPEP_0169632760, CAMPEP_0169636168, CAMPEP_0169636294, CAMPEP_0169636546, CAMPEP_0169636588, CAMPEP_0169638080, CAMPEP_0169638140, …	CAMPEP_0192376898, CAMPEP_0192379126, CAMPEP_0192381668, CAMPEP_0192388124, CAMPEP_0192388622, CAMPEP_0192391296, CAMPEP_0192394462, CAMPEP_0192395704, CAMPEP_0192397220, CAMPEP_0192398664, CAMPEP_0192400314	CAMPEP_0192476328, CAMPEP_0192477810, CAMPEP_0192481128, CAMPEP_0192485352, CAMPEP_0192514546, CAMPEP_0192514570, CAMPEP_0192514678, CAMPEP_0192515098, CAMPEP_0192515292, CAMPEP_0192516336, CAMPEP_0192516428, CAMPEP_0192517262, CAMPEP_0192519424, CAMPEP_0192519834, CAMPEP_0192519836, CAMPEP_0192520272, CAMPEP_0192520936, CAMPEP_0192521026, CAMPEP_0192521130, CAMPEP_0192522426, CAMPEP_0192522472, …	sp|Q8IBG1|DYHC1_PLAF7, tr|A0A143ZY83|A0A143ZY83_PLAF7, tr|A0A143ZYP5|A0A143ZYP5_PLAF7, tr|A0A144A1B4|A0A144A1B4_PLAF7, tr|C0H4N5|C0H4N5_PLAF7, tr|Q8I396|Q8I396_PLAF7, tr|Q8IJE8|Q8IJE8_PLAF7, tr|Q8IJH4|Q8IJH4_PLAF7, tr|Q8IKH9|Q8IKH9_PLAF7	m.10667, m.1273, m.14464, m.15577, m.16806, m.1828, m.21349, m.22389, m.24200, m.26533, m.26962, m.27299, m.27425, m.29442, m.3097, m.32360, m.34156, m.36363, m.40869, m.41164, m.43315, m.44350, m.44369, m.45160, m.45269, m.45564, m.46087, m.47196, m.47264, m.47505, m.48383, m.49177, m.49270, m.49331, m.49380, m.49909, m.50684, m.50775, m.50908, m.51293, m.51977, m.5286, m.53233, m.53583, m.54046…	CAMPEP_0191771700, CAMPEP_0191771978, CAMPEP_0191773296, CAMPEP_0191774396, CAMPEP_0191775316, CAMPEP_0191779472, CAMPEP_0191779680, CAMPEP_0191781718, CAMPEP_0191795078, CAMPEP_0191795642, CAMPEP_0191804468, CAMPEP_0191806358, CAMPEP_0191807350, CAMPEP_0191809452, CAMPEP_0191813136, CAMPEP_0191814388, CAMPEP_0191818558, CAMPEP_0191829196, CAMPEP_0191830922, CAMPEP_0191834096, CAMPEP_0191835866, …	Skav202349, Skav202350, Skav203895, Skav204028, Skav204030, Skav206843, Skav206844, Skav207291, Skav207537, Skav207986, Skav208296, Skav212883, Skav212884, Skav212887, Skav212948, Skav212949, Skav216999, Skav217000, Skav217002, Skav217003, Skav218521, Skav218523, Skav218524, Skav218525, Skav218527, Skav218531, Skav218536, Skav218775, Skav220031, Skav220037, Skav221882, Skav221883, Skav221885, Ska…	m.11647, m.13932, m.21253, m.21476, m.23865, m.24100, m.3283, m.35208, m.41137, m.41198, m.44070, m.45482, m.45600, m.55022, m.5506, m.58593, m.59390, m.59667, m.61636, m.61700, m.61851, m.62518, m.62593, m.62764, m.62913, m.68729, m.75657, m.80035, m.80253, m.8047, m.81947, m.84269, m.84883, m.84961, m.86588, m.87021, m.87171	pmin_comp17435_c0_seq1_115-13902_-_, pmin_comp1782_c0_seq1_95-12796_-_, pmin_comp19022_c0_seq1_83-6889_-_, pmin_comp19393_c0_seq1_164-12292_-_, pmin_comp19541_c0_seq1_150-1856_-_, pmin_comp2051_c0_seq1_106-14073_-_, pmin_comp21561_c0_seq1_1-5427_-_, pmin_comp21637_c0_seq1_113-3256_-_, pmin_comp22727_c0_seq1_152-13024_-_, pmin_comp23013_c0_seq1_1-3957_-_, pmin_comp2517_c0_seq1_27-12899_-_, pmin_co…	m.11995, m.13864, m.14314, m.20124, m.22089, m.28612, m.30288, m.34116, m.35214, m.35526, m.36744, m.37292, m.44736, m.4585, m.46305, m.49766, m.52120, m.53103, m.54019, m.54347, m.55471, m.55484, m.55938, m.56210, m.57617, m.64478, m.72497, m.7492, m.75426, m.75998, m.76551, m.78644, m.7894, m.78985, m.79905, m.80413, m.80768, m.81413, m.81663, m.82632, m.829, m.83193, m.83452, m.84395, m.85140,…	kb8_c12723_m.37256, kb8_c13688_m.40077, kb8_c14901_m.43641, kb8_c14901_m.43642, kb8_c14901_m.43643, kb8_c14901_m.43649, kb8_c14901_m.43651, kb8_c14908_m.43672, kb8_c15346_m.44969, kb8_c15718_m.46041, kb8_c15908_m.46580, kb8_c15908_m.46582, kb8_c16993_m.49721, kb8_c16993_m.49726, kb8_c17198_m.50304, kb8_c18405_m.53693, kb8_c18405_m.53698, kb8_c19097_m.55658, kb8_c19097_m.55660, kb8_c19329_m.56321,…	mf105_c19518|m.35946, mf105_c21804|m.39414, mf105_c22844|m.40906, mf105_c23075|m.41213, mf105_c23916|m.42384, mf105_c24350|m.42967, mf105_c25474|m.44479, mf105_c25536|m.44558, mf105_c26547|m.45792, mf105_c27170|m.46594, mf105_c27282|m.46735, mf105_c27311|m.46772, mf105_c27311|m.46773, mf105_c27630|m.47177, mf105_c28639|m.48419, mf105_c29217|m.49144, mf105_c29715|m.49731, mf105_c29926|m.49995, mf1…	symbB.v1.2.000850.t1|scaffold37.1|size397765|22, symbB.v1.2.000850.t2|scaffold37.1|size397765|22, symbB.v1.2.000850.t3|scaffold37.1|size397765|22, symbB.v1.2.000851.t1|scaffold37.1|size397765|23, symbB.v1.2.000851.t2|scaffold37.1|size397765|23, symbB.v1.2.001753.t1|scaffold95.1|size600632|1, symbB.v1.2.001753.t2|scaffold95.1|size600632|1, symbB.v1.2.001860.t1|scaffold77.1|size347087|31, symbB.v1.…	s6_1229|m.3467, s6_1348|m.3790, s6_1395|m.3925, s6_1626|m.4531, s6_1654|m.4621, s6_1779|m.5006, s6_2083|m.5867, s6_22647|m.55397, s6_2305|m.6486, s6_2351|m.6629, s6_25279|m.59989, s6_2898|m.8158, s6_3196|m.8954, s6_3316|m.9313, s6_39108|m.78037, s6_47325|m.90239, s6_4917|m.13650, s6_5396|m.14936, s6_549|m.1439, s6_56814|m.97760, s6_5694|m.15673, s6_768|m.2130, s6_8292|m.22580, s6_8397|m.22848, s6…	SymbC1.scaffold12799.1, SymbC1.scaffold13268.1, SymbC1.scaffold13268.2, SymbC1.scaffold1440.1, SymbC1.scaffold1563.3, SymbC1.scaffold17199.1, SymbC1.scaffold17619.1, SymbC1.scaffold1828.6, SymbC1.scaffold1998.2, SymbC1.scaffold250.1, SymbC1.scaffold250.2, SymbC1.scaffold2518.4, SymbC1.scaffold2518.5, SymbC1.scaffold2716.10, SymbC1.scaffold2716.4, SymbC1.scaffold2716.6, SymbC1.scaffold2748.1, Symb…	C1MI_TR100463_c0_g1_i1_m.191850, C1MI_TR100560_c0_g1_i1_m.191915, C1MI_TR100765_c0_g1_i1_m.192033, C1MI_TR100784_c0_g1_i1_m.192044, C1MI_TR108317_c0_g1_i1_m.194763, C1MI_TR110414_c0_g1_i1_m.195588, C1MI_TR111666_c0_g1_i1_m.197141, C1MI_TR112123_c0_g1_i1_m.197648, C1MI_TR112547_c0_g1_i1_m.198114, C1MI_TR112889_c0_g1_i1_m.198471, C1MI_TR113171_c0_g1_i1_m.198730, C1MI_TR113559_c0_g1_i1_m.199080, C1M…	C1SM_TR100144_c0_g1_i1_m.187375, C1SM_TR102069_c0_g1_i1_m.187990, C1SM_TR104970_c0_g1_i1_m.188503, C1SM_TR10796_c0_g1_i1_m.12166, C1SM_TR10796_c0_g1_i1_m.12167, C1SM_TR109052_c0_g1_i1_m.191901, C1SM_TR110137_c0_g1_i1_m.192944, C1SM_TR11112_c0_g1_i1_m.12863, C1SM_TR11112_c0_g1_i1_m.12864, C1SM_TR111341_c0_g1_i1_m.193788, C1SM_TR11147_c0_g1_i1_m.12940, C1SM_TR111517_c0_g1_i1_m.193909, C1SM_TR112067…	SCMd_TR10060_c1g1i1_m.10518, SCMd_TR10060_c1g2i1_m.10519, SCMd_TR10060_c6g2i1_m.10521, SCMd_TR10060_c6g4i1_m.10522, SCMd_TR10060_c8g1i1_m.10523, SCMd_TR12354_c0g1i1_m.13129, SCMd_TR18720_c1g1i1_m.19574, SCMd_TR21888_c0g1i1_m.22768, SCMd_TR2239_c7g3i1_m.2314, SCMd_TR33072_c2g1i1_m.34270, SCMd_TR33116_c1g1i1_m.34322, SCMd_TR33207_c0g1i1_m.34443, SCMd_TR3357_c0g1i1_m.3461, SCMd_TR37127_c1g1i1_m.3842…	c_sym_101072|m.23391, c_sym_12195|m.1397, c_sym_14036|m.1688, c_sym_14060|m.12635, c_sym_16713|m.2197, c_sym_17308|m.3155, c_sym_17699|m.22135, c_sym_18559|m.5650, c_sym_22904|m.21071, c_sym_24305|m.18444, c_sym_29543|m.22261, c_sym_31647|m.25986, c_sym_37296|m.22337, c_sym_39114|m.22090, c_sym_39658|m.7986, c_sym_43785|m.18676, c_sym_44665|m.16835, c_sym_48548|m.17911, c_sym_56263|m.3497, c_sym_…	s1108_g10.t1, s1199_g4.t1, s1254_g4.t1, s1254_g5.t1, s1336_g10.t1, s1336_g11.t1, s1336_g12.t1, s1336_g13.t1, s1336_g14.t1, s1336_g15.t1, s1336_g15.t2, s1371_g10.t1, s1371_g17.t1, s1559_g22.t1, s1651_g19.t1, s1651_g20.t1, s1680_g12.t1, s1680_g12.t2, s1680_g13.t1, s1680_g13.t2, s1686_g4.t1, s1702_g3.t1, s1702_g4.t1, s1702_g5.t1, s1741_g2.t1, s1741_g3.t1, s1845_g10.t1, s1845_g11.t1, s197_g14.t1, s19…	d_sym_100381_m.30079, d_sym_100633_m.30262, d_sym_101164_m.30597, d_sym_101600_m.30819, d_sym_101914_m.30943, d_sym_101951_m.30962, d_sym_102485_m.31142, d_sym_102715_m.31204, d_sym_10397_m.3410, d_sym_104492_m.31537, d_sym_104570_m.31558, d_sym_105106_m.31671, d_sym_10555_m.3451, d_sym_10579_m.3457, d_sym_108037_m.32037, d_sym_108675_m.32086, d_sym_11296_m.3617, d_sym_113416_m.32338, d_sym_11395…	SymbF.scaffold1021.11, SymbF.scaffold1145.10, SymbF.scaffold1145.6, SymbF.scaffold1145.7, SymbF.scaffold1171.3, SymbF.scaffold12.44, SymbF.scaffold12.46, SymbF.scaffold1254.1, SymbF.scaffold1336.2, SymbF.scaffold1388.6, SymbF.scaffold1521.3, SymbF.scaffold1521.4, SymbF.scaffold1521.5, SymbF.scaffold1647.3, SymbF.scaffold171.18, SymbF.scaffold171.20, SymbF.scaffold171.21, SymbF.scaffold1812.7, Sym…	Fkaw01949, Fkaw01950, Fkaw01952, Fkaw01953, Fkaw02968, Fkaw02969, Fkaw02970, Fkaw02972, Fkaw02974, Fkaw02975, Fkaw02981, Fkaw07414, Fkaw07717, Fkaw07725, Fkaw07729, Fkaw07731, Fkaw07741, Fkaw07750, Fkaw07751, Fkaw07752, Fkaw08360, Fkaw08363, Fkaw09423, Fkaw09424, Fkaw09425, Fkaw10802, Fkaw10803, Fkaw10804, Fkaw11732, Fkaw11734, Fkaw11735, Fkaw11742, Fkaw12858, Fkaw13181, Fkaw13183, Fkaw13184, Fka…	s10146_g1.t1, s1122_g2.t4, s1122_g2.t5, s1229_g11.t1, s1229_g11.t2, s1229_g11.t3, s1229_g12.t1, s1232_g6.t1, s1258_g13.t2, s1258_g13.t3, s1258_g13.t4, s12610_g1.t1, s1431_g11.t1, s1439_g13.t1, s1439_g13.t2, s1439_g13.t3, s1439_g13.t4, s149_g33.t1, s149_g33.t2, s149_g33.t3, s149_g33.t4, s149_g33.t5, s170_g10.t1, s170_g11.t1, s170_g14.t1, s170_g7.t1, s1754_g2.t1, s1754_g3.t1, s1754_g5.t1, s2058_g2.…	Smic12699, Smic12705, Smic12706, Smic12707, Smic12708, Smic12710, Smic12711, Smic12712, Smic12714, Smic12716, Smic12717, Smic12766, Smic12767, Smic13233, Smic18062, Smic19077, Smic19078, Smic19920, Smic21494, Smic23249, Smic23250, Smic24259, Smic25103, Smic26140, Smic26189, Smic27685, Smic27688, Smic27690, Smic27694, Smic29561, Smic29563, Smic30764, Smic30766, Smic31191, Smic31193, Smic32611, Smi…
OG0000003	CAMPEP_0186186340, CAMPEP_0186186460, CAMPEP_0186227676, CAMPEP_0186229210, CAMPEP_0186240778, CAMPEP_0186250652, CAMPEP_0186263600, CAMPEP_0186298638, CAMPEP_0186299142, CAMPEP_0186368612, CAMPEP_0186375884, CAMPEP_0186387446, CAMPEP_0186390752, CAMPEP_0186396398, CAMPEP_0186402426	CAMPEP_0178373972, CAMPEP_0178375934, CAMPEP_0178377526, CAMPEP_0178380876, CAMPEP_0178384620, CAMPEP_0178386298, CAMPEP_0178387086, CAMPEP_0178418206, CAMPEP_0178426158, CAMPEP_0178461242, CAMPEP_0178466798			CAMPEP_0199556678, CAMPEP_0199557572, CAMPEP_0199558514, CAMPEP_0199558924, CAMPEP_0199558970, CAMPEP_0199559482, CAMPEP_0199559960, CAMPEP_0199563090, CAMPEP_0199567872, CAMPEP_0199571560, CAMPEP_0199572752, CAMPEP_0199577258, CAMPEP_0199578416, CAMPEP_0199578706, CAMPEP_0199578836, CAMPEP_0199579504, CAMPEP_0199582934, CAMPEP_0199585242, CAMPEP_0199586534, CAMPEP_0199588576, CAMPEP_0199589064, …	CAMPEP_0192408318, CAMPEP_0192409352, CAMPEP_0192409820, CAMPEP_0192410746, CAMPEP_0192411178, CAMPEP_0192411676, CAMPEP_0192412704, CAMPEP_0192413106, CAMPEP_0192413588, CAMPEP_0192415896, CAMPEP_0192417136, CAMPEP_0192417502, CAMPEP_0192427724, CAMPEP_0192427988, CAMPEP_0192428158, CAMPEP_0192430816, CAMPEP_0192431222, CAMPEP_0192432848, CAMPEP_0192432924, CAMPEP_0192435824, CAMPEP_0192436174, …	CAMPEP_0196906942, CAMPEP_0196907652, CAMPEP_0196910188, CAMPEP_0196912570, CAMPEP_0196916516, CAMPEP_0196922900, CAMPEP_0196924924, CAMPEP_0196928896, CAMPEP_0196929232, CAMPEP_0196936010, CAMPEP_0196940180, CAMPEP_0196949860, CAMPEP_0196951768, CAMPEP_0196952682, CAMPEP_0196957708, CAMPEP_0196983692, CAMPEP_0196987162, CAMPEP_0196987638, CAMPEP_0196988802, CAMPEP_0196992216, CAMPEP_0196993284	CAMPEP_0181403550, CAMPEP_0181403782, CAMPEP_0181406412, CAMPEP_0181407814, CAMPEP_0181419420, CAMPEP_0181420712, CAMPEP_0181420944, CAMPEP_0181422442, CAMPEP_0181429020, CAMPEP_0181431062, CAMPEP_0181433380, CAMPEP_0181458268, CAMPEP_0181463938, CAMPEP_0181467114, CAMPEP_0181469386, CAMPEP_0181471678, CAMPEP_0181474918, CAMPEP_0181488474, CAMPEP_0181496818, CAMPEP_0181497292, CAMPEP_0181512328, …	CAMPEP_0169627506, CAMPEP_0169628040, CAMPEP_0169635992, CAMPEP_0169636644, CAMPEP_0169638468, CAMPEP_0169641976, CAMPEP_0169642562, CAMPEP_0169650564, CAMPEP_0169676468, CAMPEP_0169689450, CAMPEP_0169690142, CAMPEP_0169690658, CAMPEP_0169692106, CAMPEP_0169692360, CAMPEP_0169694368, CAMPEP_0169695052, CAMPEP_0169702672, CAMPEP_0169704416, CAMPEP_0169707762, CAMPEP_0169707864, CAMPEP_0169711488, …	CAMPEP_0192376490, CAMPEP_0192376622, CAMPEP_0192378056, CAMPEP_0192380196, CAMPEP_0192382084, CAMPEP_0192384294, CAMPEP_0192389508, CAMPEP_0192389810, CAMPEP_0192393228, CAMPEP_0192393760, CAMPEP_0192394904, CAMPEP_0192394952, CAMPEP_0192395294, CAMPEP_0192395456, CAMPEP_0192395944, CAMPEP_0192398120, CAMPEP_0192398226, CAMPEP_0192398776	CAMPEP_0192481236, CAMPEP_0192513586, CAMPEP_0192514456, CAMPEP_0192516134, CAMPEP_0192517434, CAMPEP_0192517690, CAMPEP_0192518172, CAMPEP_0192518518, CAMPEP_0192522502, CAMPEP_0192529056, CAMPEP_0192530244, CAMPEP_0192530642, CAMPEP_0192531500, CAMPEP_0192541326, CAMPEP_0192552492, CAMPEP_0192558928, CAMPEP_0192559012, CAMPEP_0192563830, CAMPEP_0192563900, CAMPEP_0192564014, CAMPEP_0192564734		m.10060, m.10150, m.10221, m.10327, m.10328, m.10435, m.10508, m.10509, m.10533, m.10559, m.10612, m.10628, m.10629, m.10637, m.10682, m.22854, m.30170, m.3362, m.33990, m.34597, m.35715, m.38210, m.4075, m.40756, m.41787, m.44119, m.44452, m.44467, m.49675, m.52554, m.53277, m.53681, m.53719, m.54531, m.56379, m.57636, m.59005, m.5984, m.60765, m.61259, m.61583, m.61740, m.61979, m.62726, m.6280…	CAMPEP_0191770354, CAMPEP_0191775598, CAMPEP_0191808850, CAMPEP_0191818642, CAMPEP_0191837428, CAMPEP_0191842298, CAMPEP_0191857436, CAMPEP_0191858338, CAMPEP_0191862908, CAMPEP_0191885598, CAMPEP_0191897366, CAMPEP_0191912828, CAMPEP_0191913224	Skav201886, Skav201888, Skav201889, Skav202220, Skav202221, Skav202728, Skav202729, Skav202885, Skav202887, Skav202888, Skav203255, Skav206071, Skav206305, Skav206306, Skav206661, Skav208519, Skav208520, Skav208594, Skav208637, Skav208727, Skav208731, Skav208750, Skav208752, Skav208753, Skav209441, Skav209803, Skav210758, Skav210760, Skav210761, Skav211236, Skav211238, Skav211239, Skav211240, Ska…	m.10558, m.12553, m.13794, m.19263, m.20041, m.21766, m.22009, m.23649, m.25606, m.26050, m.26958, m.28982, m.29526, m.30603, m.30635, m.30733, m.30784, m.31531, m.31766, m.32972, m.33112, m.33697, m.34741, m.35422, m.37949, m.40141, m.42228, m.43009, m.43072, m.44346, m.4578, m.46081, m.48596, m.48803, m.49415, m.50257, m.50258, m.50927, m.51716, m.52488, m.53855, m.54972, m.54992, m.55107, m.55…	pmin_comp17749_c0_seq1_99-536_-_, pmin_comp18264_c0_seq1_1-384_-_, pmin_comp1939_c0_seq1_280-3759_-_, pmin_comp21081_c0_seq1_124-3780_-_, pmin_comp21621_c0_seq1_66-3473_-_, pmin_comp22061_c0_seq1_229-3717_-_, pmin_comp22657_c0_seq1_57-3542_-_, pmin_comp24753_c0_seq1_2-331_-_, pmin_comp24879_c0_seq1_152-1744_-_, pmin_comp25132_c0_seq1_321-3779_-_, pmin_comp27826_c0_seq1_1-369_-_, pmin_comp28343_c0…	m.16935, m.18473, m.1979, m.22581, m.23445, m.24377, m.28484, m.29450, m.30910, m.31441, m.32580, m.35716, m.37466, m.42126, m.43215, m.43842, m.44508, m.44592, m.46103, m.47126, m.47961, m.48759, m.49779, m.51271, m.54538, m.55376, m.5565, m.56072, m.56602, m.56690, m.56694, m.57003, m.57037, m.57163, m.57167, m.57371, m.57403, m.57547, m.57647, m.57651, m.64617, m.69033, m.70326, m.72903, m.761…	kb8_c12982_m.37969, kb8_c12982_m.37970, kb8_c12982_m.37971, kb8_c14403_m.42137, kb8_c14403_m.42138, kb8_c14403_m.42140, kb8_c14403_m.42144, kb8_c16485_m.48267, kb8_c16485_m.48268, kb8_c16937_m.49573, kb8_c17234_m.50402, kb8_c18254_m.53287, kb8_c19187_m.55889, kb8_c27745_m.78281, kb8_c28353_m.79765, kb8_c32521_m.89165, kb8_c33211_m.90537, kb8_c34342_m.92857, kb8_c34579_m.93347, kb8_c34672_m.93548,…	mf105_c18681|m.34626, mf105_c18915|m.34987, mf105_c19026|m.35160, mf105_c19867|m.36481, mf105_c20100|m.36833, mf105_c20100|m.36834, mf105_c20276|m.37110, mf105_c21199|m.38511, mf105_c21822|m.39439, mf105_c23495|m.41805, mf105_c23813|m.42243, mf105_c24596|m.43320, mf105_c24662|m.43407, mf105_c24769|m.43550, mf105_c25270|m.44207, mf105_c25924|m.45046, mf105_c27317|m.46777, mf105_c28177|m.47842, mf1…	symbB.v1.2.000075.t1|scaffold2.1|size812218|29, symbB.v1.2.000979.t1|scaffold43.1|size391093|8, symbB.v1.2.002000.t1|scaffold53.1|size378684|21, symbB.v1.2.002451.t1|scaffold99.1|size346285|7, symbB.v1.2.002451.t2|scaffold99.1|size346285|7, symbB.v1.2.002453.t1|scaffold99.1|size346285|9, symbB.v1.2.004547.t1|scaffold245.1|size253980|4, symbB.v1.2.004548.t1|scaffold245.1|size253980|5, symbB.v1.2.0…	s6_10093|m.27227, s6_11097|m.29741, s6_11894|m.31787, s6_1198|m.3386, s6_1209|m.3410, s6_120|m.318, s6_1210|m.3412, s6_1211|m.3414, s6_1212|m.3418, s6_12805|m.34037, s6_12827|m.34106, s6_12888|m.34282, s6_1358|m.3818, s6_15201|m.39665, s6_15266|m.39808, s6_15266|m.39809, s6_15266|m.39810, s6_15304|m.39903, s6_15304|m.39904, s6_15305|m.39905, s6_15357|m.40037, s6_1609|m.4487, s6_1755|m.4936, s6_17…	SymbC1.scaffold10029.1, SymbC1.scaffold1028.11, SymbC1.scaffold1028.12, SymbC1.scaffold1028.9, SymbC1.scaffold1051.1, SymbC1.scaffold1101.4, SymbC1.scaffold1124.6, SymbC1.scaffold1125.7, SymbC1.scaffold1129.1, SymbC1.scaffold12029.1, SymbC1.scaffold12594.1, SymbC1.scaffold1268.2, SymbC1.scaffold1273.15, SymbC1.scaffold1693.5, SymbC1.scaffold1693.6, SymbC1.scaffold17395.1, SymbC1.scaffold1845.2, S…	C1MI_TR118440_c0_g1_i1_m.201968, C1MI_TR1209_c0_g2_i1_m.1433, C1MI_TR12992_c0_g1_i1_m.17163, C1MI_TR14353_c0_g2_i1_m.19893, C1MI_TR14353_c0_g2_i1_m.19894, C1MI_TR14353_c0_g2_i1_m.19896, C1MI_TR17790_c0_g1_i1_m.23862, C1MI_TR17790_c0_g2_i1_m.23863, C1MI_TR2041_c0_g1_i1_m.2450, C1MI_TR23872_c0_g1_i1_m.30169, C1MI_TR32978_c0_g1_i2_m.46587, C1MI_TR32978_c0_g1_i2_m.46588, C1MI_TR40367_c0_g1_i1_m.61180…	C1SM_TR100303_c0_g1_i1_m.187432, C1SM_TR100823_c0_g1_i1_m.187622, C1SM_TR10918_c0_g1_i1_m.12405, C1SM_TR10918_c0_g2_i1_m.12406, C1SM_TR109826_c0_g1_i1_m.192683, C1SM_TR110538_c0_g1_i1_m.193247, C1SM_TR11062_c0_g1_i1_m.12732, C1SM_TR113825_c0_g1_i1_m.195346, C1SM_TR118974_c0_g1_i1_m.197055, C1SM_TR122146_c0_g1_i1_m.197979, C1SM_TR124540_c0_g1_i1_m.200674, C1SM_TR15897_c0_g1_i1_m.19279, C1SM_TR1589…	SCMd_TR10645_c1g1i1_m.11288, SCMd_TR17223_c0g1i1_m.17977, SCMd_TR20621_c0g1i1_m.21354, SCMd_TR20621_c3g1i1_m.21355, SCMd_TR25578_c0g1i1_m.26460, SCMd_TR28286_c0g1i1_m.29082, SCMd_TR30246_c0g1i1_m.31223, SCMd_TR33220_c0g1i1_m.34460, SCMd_TR36160_c12g1i1_m.37337, SCMd_TR36160_c14g1i1_m.37339, SCMd_TR42025_c2g1i1_m.43563, SCMd_TR42025_c2g2i1_m.43565, SCMd_TR42025_c2g2i2_m.43569, SCMd_TR42025_c3g1i1_…	c_sym_30916|m.501, c_sym_35444|m.15098, c_sym_42539|m.18350, c_sym_42895|m.17684, c_sym_47880|m.18553, c_sym_48585|m.26353, c_sym_51489|m.1491, c_sym_53543|m.25360, c_sym_77631|m.21686, c_sym_78517|m.2606, c_sym_81124|m.14591, c_sym_93535|m.8810	s1096_g36.t1, s1096_g36.t2, s113_g42.t1, s113_g42.t2, s113_g44.t1, s113_g45.t1, s113_g46.t1, s1161_g15.t1, s1196_g12.t1, s1196_g6.t1, s1196_g7.t1, s1196_g7.t2, s120_g41.t1, s1247_g2.t1, s1256_g1.t1, s1256_g2.t1, s1256_g4.t1, s1256_g5.t1, s1256_g5.t2, s1256_g5.t3, s1546_g11.t1, s1601_g6.t1, s1601_g7.t1, s1601_g9.t1, s1772_g11.t2, s1772_g11.t3, s1772_g11.t4, s1772_g12.t1, s1772_g14.t1, s1772_g15.t1…	d_sym_109689_m.32141, d_sym_120286_m.33405, d_sym_121212_m.34178, d_sym_123172_m.34886, d_sym_14138_m.4135, d_sym_17747_m.4638, d_sym_31283_m.8223, d_sym_36004_m.13217, d_sym_37756_m.14580, d_sym_44250_m.18494, d_sym_51523_m.20864, d_sym_69826_m.24311, d_sym_85301_m.25983, d_sym_90535_m.28135, d_sym_91253_m.28328, d_sym_99791_m.29468	SymbF.scaffold1037.15, SymbF.scaffold1117.7, SymbF.scaffold1144.7, SymbF.scaffold1152.8, SymbF.scaffold1461.6, SymbF.scaffold1618.6, SymbF.scaffold1647.2, SymbF.scaffold1793.1, SymbF.scaffold1793.3, SymbF.scaffold1793.6, SymbF.scaffold2033.10, SymbF.scaffold2053.14, SymbF.scaffold216.5, SymbF.scaffold216.7, SymbF.scaffold2193.4, SymbF.scaffold2193.5, SymbF.scaffold2250.3, SymbF.scaffold2563.6, Sy…	Fkaw01198, Fkaw01228, Fkaw01229, Fkaw01231, Fkaw01232, Fkaw01287, Fkaw02422, Fkaw02423, Fkaw04581, Fkaw05685, Fkaw05686, Fkaw06254, Fkaw06255, Fkaw07094, Fkaw07240, Fkaw08059, Fkaw08060, Fkaw08553, Fkaw08942, Fkaw10744, Fkaw10898, Fkaw10899, Fkaw10957, Fkaw10958, Fkaw11019, Fkaw11020, Fkaw11021, Fkaw11022, Fkaw11024, Fkaw11468, Fkaw11469, Fkaw11571, Fkaw11572, Fkaw11693, Fkaw11695, Fkaw12019, Fka…	s1009_g16.t1, s1009_g16.t2, s1009_g16.t3, s1009_g16.t4, s107_g18.t1, s126_g27.t1, s126_g27.t2, s126_g27.t3, s126_g27.t4, s1311_g3.t1, s1311_g5.t1, s1342_g8.t1, s1415_g6.t1, s1415_g6.t2, s201_g17.t1, s2250_g6.t2, s2250_g6.t3, s2250_g6.t4, s251_g7.t4, s251_g7.t5, s2665_g5.t1, s305_g18.t1, s3825_g6.t1, s433_g15.t1, s433_g15.t2, s433_g15.t3, s4811_g3.t1, s4811_g3.t2, s493_g15.t1, s4998_g2.t1, s5243_g…	Smic14236, Smic14237, Smic16130, Smic19164, Smic19165, Smic2108, Smic23431, Smic23802, Smic34405, Smic3722, Smic41084, Smic44745, Smic9662, Smic9807
OG0000004	CAMPEP_0186199274, CAMPEP_0186200052, CAMPEP_0186203894, CAMPEP_0186217574, CAMPEP_0186254334, CAMPEP_0186264164, CAMPEP_0186277736, CAMPEP_0186293434, CAMPEP_0186324524, CAMPEP_0186358766, CAMPEP_0186389292, CAMPEP_0186402380	CAMPEP_0178388108, CAMPEP_0178421302, CAMPEP_0178445564, CAMPEP_0178457612	tr.A0A2P6TDJ3.A0A2P6TDJ3_CHLSO	CAMPEP_0196892034	CAMPEP_0199558718, CAMPEP_0199558878, CAMPEP_0199559184, CAMPEP_0199561836, CAMPEP_0199561938, CAMPEP_0199562310, CAMPEP_0199562806, CAMPEP_0199562844, CAMPEP_0199573126, CAMPEP_0199573154, CAMPEP_0199574972, CAMPEP_0199582132, CAMPEP_0199582634, CAMPEP_0199594104, CAMPEP_0199598482, CAMPEP_0199603344, CAMPEP_0199603958, CAMPEP_0199604322, CAMPEP_0199607484, CAMPEP_0199609218, CAMPEP_0199609298, …	CAMPEP_0192402274, CAMPEP_0192404112, CAMPEP_0192406432, CAMPEP_0192406670, CAMPEP_0192415846, CAMPEP_0192419584, CAMPEP_0192419804, CAMPEP_0192425302, CAMPEP_0192426030, CAMPEP_0192426800, CAMPEP_0192430280, CAMPEP_0192432320, CAMPEP_0192433932, CAMPEP_0192439772, CAMPEP_0192439802, CAMPEP_0192440556, CAMPEP_0192442388, CAMPEP_0192453922, CAMPEP_0192455784, CAMPEP_0192455916, CAMPEP_0192463606, …	CAMPEP_0196926068, CAMPEP_0196932158, CAMPEP_0196938816, CAMPEP_0196940822, CAMPEP_0196941466, CAMPEP_0196945934, CAMPEP_0196957470, CAMPEP_0196963456, CAMPEP_0196967266, CAMPEP_0196974506	CAMPEP_0181397394, CAMPEP_0181397834, CAMPEP_0181398258, CAMPEP_0181408500, CAMPEP_0181440488, CAMPEP_0181444812, CAMPEP_0181449896, CAMPEP_0181467890, CAMPEP_0181470040, CAMPEP_0181471024, CAMPEP_0181472272, CAMPEP_0181482754, CAMPEP_0181486028, CAMPEP_0181488384, CAMPEP_0181490030, CAMPEP_0181499634, CAMPEP_0181504558, CAMPEP_0181505544, CAMPEP_0181513648, CAMPEP_0181516322, CAMPEP_0181523026, …	CAMPEP_0169626532, CAMPEP_0169630796, CAMPEP_0169633388, CAMPEP_0169638046, CAMPEP_0169648014, CAMPEP_0169663652, CAMPEP_0169667294, CAMPEP_0169677554, CAMPEP_0169685034, CAMPEP_0169687258, CAMPEP_0169693200, CAMPEP_0169698792, CAMPEP_0169704210, CAMPEP_0169708134, CAMPEP_0169713714	CAMPEP_0192376630, CAMPEP_0192377512, CAMPEP_0192377810, CAMPEP_0192382374, CAMPEP_0192383116, CAMPEP_0192383260, CAMPEP_0192383570, CAMPEP_0192383758, CAMPEP_0192384030, CAMPEP_0192384140, CAMPEP_0192384152, CAMPEP_0192384536, CAMPEP_0192384950, CAMPEP_0192386146, CAMPEP_0192387452, CAMPEP_0192388884, CAMPEP_0192390528, CAMPEP_0192391556, CAMPEP_0192391574, CAMPEP_0192391822, CAMPEP_0192391946, …	CAMPEP_0192475704, CAMPEP_0192475922, CAMPEP_0192477040, CAMPEP_0192477694, CAMPEP_0192477988, CAMPEP_0192478432, CAMPEP_0192478516, CAMPEP_0192479724, CAMPEP_0192482782, CAMPEP_0192486628, CAMPEP_0192488338, CAMPEP_0192488914, CAMPEP_0192489640, CAMPEP_0192489878, CAMPEP_0192490650, CAMPEP_0192490690, CAMPEP_0192490988, CAMPEP_0192491234, CAMPEP_0192493936, CAMPEP_0192494492, CAMPEP_0192494530, …		m.14233, m.35836, m.36188, m.43846, m.52284, m.53141, m.58618, m.63, m.63254, m.63351, m.66053, m.66757, m.68319, m.68756, m.70890, m.71153, m.72607, m.7409, m.7766	CAMPEP_0191805602, CAMPEP_0191857426, CAMPEP_0191859004, CAMPEP_0191886758, CAMPEP_0191897766	Skav200139, Skav200149, Skav200401, Skav200783, Skav200824, Skav201391, Skav201927, Skav202089, Skav202090, Skav202433, Skav202995, Skav203180, Skav203353, Skav203463, Skav203590, Skav203591, Skav204040, Skav204615, Skav204897, Skav204898, Skav204974, Skav205108, Skav205468, Skav205473, Skav206125, Skav206413, Skav206514, Skav206735, Skav207125, Skav207948, Skav208113, Skav208199, Skav208603, Ska…	m.10282, m.11118, m.11123, m.13457, m.13848, m.20473, m.2478, m.25852, m.2704, m.28638, m.30133, m.31299, m.40112, m.4271, m.44612, m.48035, m.52405, m.59278, m.60670, m.60815, m.78497, m.78600, m.79850, m.81037, m.81601, m.83220, m.84635, m.85424	pmin_comp21373_c0_seq1_78-3965_-_, pmin_comp30615_c0_seq1_79-909_-_, pmin_comp37142_c0_seq1_29-1024_-_, pmin_comp38245_c0_seq1_103-1116_-_, pmin_comp39902_c0_seq1_22-933_-_, pmin_comp39961_c0_seq1_26-982_-_, pmin_comp40107_c0_seq1_95-1486_-_, pmin_comp41608_c0_seq1_1-939_-_, pmin_comp44409_c0_seq1_3-650_-_, pmin_comp46536_c0_seq1_177-1355_-_, pmin_comp47832_c0_seq1_38-811_-_, pmin_comp48873_c0_se…	m.10952, m.13492, m.14889, m.17189, m.17750, m.209, m.2581, m.25960, m.29341, m.32839, m.33938, m.34118, m.34241, m.36154, m.38268, m.4141, m.4490, m.45242, m.47666, m.48700, m.54174, m.57273, m.57274, m.69874, m.70279, m.72146, m.72514, m.75390, m.77585, m.7885, m.80894, m.81270, m.81634, m.81697, m.83619, m.84034, m.84753	kb8_c13436_m.39340, kb8_c13973_m.40873, kb8_c14313_m.41854, kb8_c15322_m.44903, kb8_c18717_m.54556, kb8_c19023_m.55452, kb8_c19199_m.55935, kb8_c19560_m.56979, kb8_c19729_m.57446, kb8_c20029_m.58284, kb8_c21081_m.61148, kb8_c21234_m.61561, kb8_c21413_m.62037, kb8_c22924_m.66006, kb8_c24618_m.70564, kb8_c24942_m.71355, kb8_c25338_m.72368, kb8_c25810_m.73517, kb8_c26166_m.74398, kb8_c26569_m.75393,…	mf105_c12135|m.23706, mf105_c14848|m.28426, mf105_c15887|m.30156, mf105_c16072|m.30443, mf105_c17724|m.33101, mf105_c17837|m.33273, mf105_c21230|m.38555, mf105_c21230|m.38556, mf105_c23964|m.42450, mf105_c24379|m.43022, mf105_c36596|m.57065, mf105_c37225|m.57646, mf105_c42095|m.61722, mf105_c48080|m.65542, mf105_c48130|m.65568, mf105_c8808|m.17536, mf105_rep_c10034|m.19867, mf105_rep_c10833|m.213…	symbB.v1.2.001201.t1|scaffold66.1|size357995|4, symbB.v1.2.002222.t1|scaffold119.1|size318073|20, symbB.v1.2.009761.t1|scaffold622.1|size179608|9, symbB.v1.2.009762.t1|scaffold622.1|size179608|10, symbB.v1.2.009763.t1|scaffold622.1|size179608|11, symbB.v1.2.009820.t1|scaffold627.1|size179893|12, symbB.v1.2.009827.t1|scaffold603.1|size182570|6, symbB.v1.2.011447.t1|scaffold762.1|size178242|8, symb…	s6_10345|m.27859, s6_10543|m.28356, s6_10721|m.28793, s6_11215|m.30038, s6_11216|m.30040, s6_11218|m.30042, s6_11219|m.30043, s6_12307|m.32787, s6_12404|m.33016, s6_12405|m.33017, s6_13330|m.35299, s6_14310|m.37624, s6_14373|m.37763, s6_15239|m.39737, s6_15292|m.39868, s6_16034|m.41547, s6_16096|m.41675, s6_16096|m.41676, s6_16097|m.41678, s6_16492|m.42537, s6_17579|m.44941, s6_18303|m.46581, s6_…	SymbC1.scaffold11408.1, SymbC1.scaffold1671.1, SymbC1.scaffold1715.3, SymbC1.scaffold1785.7, SymbC1.scaffold3737.7, SymbC1.scaffold4113.1, SymbC1.scaffold4906.1, SymbC1.scaffold6955.1, SymbC1.scaffold7076.1, SymbC1.scaffold838.5	C1MI_TR103897_c0_g1_i1_m.193590, C1MI_TR111785_c0_g1_i1_m.197282, C1MI_TR112440_c0_g1_i1_m.197995, C1MI_TR112807_c0_g1_i1_m.198380, C1MI_TR113322_c0_g1_i1_m.198862, C1MI_TR115652_c0_g1_i1_m.200545, C1MI_TR120649_c0_g1_i1_m.202699, C1MI_TR14061_c0_g1_i1_m.19303, C1MI_TR18586_c0_g1_i1_m.24710, C1MI_TR22627_c0_g1_i1_m.28938, C1MI_TR23266_c0_g2_i1_m.29644, C1MI_TR24723_c0_g1_i1_m.30983, C1MI_TR26846_…	C1SM_TR10694_c0_g1_i1_m.11958, C1SM_TR107179_c0_g1_i1_m.189690, C1SM_TR108899_c0_g1_i1_m.191734, C1SM_TR109164_c0_g1_i1_m.192013, C1SM_TR113733_c0_g1_i1_m.195300, C1SM_TR116077_c0_g1_i1_m.196226, C1SM_TR119595_c0_g1_i1_m.197172, C1SM_TR12155_c0_g1_i1_m.14592, C1SM_TR121806_c0_g1_i1_m.197524, C1SM_TR122578_c0_g1_i1_m.198486, C1SM_TR123131_c0_g1_i1_m.199210, C1SM_TR12336_c0_g1_i1_m.14829, C1SM_TR12…	SCMd_TR12642_c0g1i1_m.13397, SCMd_TR13472_c0g1i1_m.14139, SCMd_TR16066_c0g1i1_m.16772, SCMd_TR17424_c1g1i1_m.18164, SCMd_TR22855_c0g1i1_m.23676, SCMd_TR28263_c0g1i1_m.29036, SCMd_TR29222_c0g1i1_m.30237, SCMd_TR30384_c1g1i1_m.31374, SCMd_TR40507_c0g1i1_m.41967, SCMd_TR40517_c0g1i1_m.41985, SCMd_TR45911_c0g1i1_m.47466, SCMd_TR52007_c0g1i1_m.53850, SCMd_TR53484_c0g1i1_m.55433, SCMd_TR54524_c1g1i1_m.…	c_sym_29220|m.20968	s100_g9.t1, s1010_g7.t1, s1010_g8.t1, s1010_g9.t1, s1089_g12.t3, s1089_g12.t4, s1118_g2.t1, s1133_g4.t1, s1162_g3.t1, s1173_g19.t1, s1247_g28.t1, s1294_g2.t1, s129_g21.t1, s129_g21.t2, s1301_g9.t1, s1377_g13.t1, s1500_g12.t1, s1547_g1.t1, s1551_g12.t1, s158_g6.t3, s158_g6.t4, s1594_g8.t1, s159_g13.t1, s159_g4.t1, s159_g5.t1, s1639_g6.t1, s166_g29.t1, s1674_g2.t3, s1674_g2.t4, s1684_g13.t1, s1727_…	d_sym_88778_m.27652	SymbF.scaffold115.32, SymbF.scaffold1408.6, SymbF.scaffold1565.2, SymbF.scaffold2689.6, SymbF.scaffold636.8	Fkaw02878, Fkaw04053, Fkaw09106, Fkaw09935, Fkaw12736, Fkaw12737, Fkaw14011, Fkaw23558, Fkaw24076, Fkaw24077, Fkaw24540, Fkaw28840, Fkaw28857, Fkaw29575, Fkaw31710, Fkaw32763, Fkaw36555, Fkaw40055	s1031_g5.t1, s1055_g7.t1, s1067_g8.t1, s107_g8.t1, s1084_g3.t1, s1088_g9.t1, s113_g2.t1, s1146_g1.t1, s1146_g2.t1, s1174_g1.t1, s1194_g2.t1, s1249_g7.t1, s1301_g3.t1, s1380_g6.t1, s1380_g7.t1, s1380_g7.t2, s1392_g5.t1, s1394_g5.t1, s1416_g6.t1, s1478_g5.t1, s1529_g3.t1, s1646_g5.t1, s1646_g6.t1, s1657_g7.t1, s173_g1.t1, s173_g15.t1, s173_g3.t1, s173_g4.t1, s173_g5.t1, s173_g7.t1, s1757_g10.t1, s1…	Smic10314, Smic10451, Smic1049, Smic11260, Smic11332, Smic12166, Smic12184, Smic12186, Smic12193, Smic12209, Smic12243, Smic13646, Smic13650, Smic13653, Smic13655, Smic13656, Smic1399, Smic15170, Smic15182, Smic15282, Smic15628, Smic15635, Smic16380, Smic17890, Smic1856, Smic19525, Smic19654, Smic19700, Smic19703, Smic1971, Smic19710.t2, Smic19719, Smic1976, Smic19783, Smic21190, Smic21639, Smic2…
OG0000005	CAMPEP_0186204540, CAMPEP_0186214328, CAMPEP_0186251714, CAMPEP_0186392718	CAMPEP_0178394820, CAMPEP_0178403808, CAMPEP_0178435936		CAMPEP_0196839910, CAMPEP_0196884074	CAMPEP_0199554498, CAMPEP_0199559006, CAMPEP_0199559010, CAMPEP_0199560002, CAMPEP_0199560026, CAMPEP_0199561010, CAMPEP_0199561550, CAMPEP_0199561630, CAMPEP_0199561756, CAMPEP_0199561778, CAMPEP_0199562072, CAMPEP_0199562166, CAMPEP_0199562230, CAMPEP_0199562816, CAMPEP_0199562864, CAMPEP_0199563208, CAMPEP_0199564404, CAMPEP_0199569610, CAMPEP_0199572634, CAMPEP_0199580282, CAMPEP_0199581414, …	CAMPEP_0192403536, CAMPEP_0192408154, CAMPEP_0192408736, CAMPEP_0192414476, CAMPEP_0192416812, CAMPEP_0192422480, CAMPEP_0192423886, CAMPEP_0192426864, CAMPEP_0192430548, CAMPEP_0192431184, CAMPEP_0192436484, CAMPEP_0192453382, CAMPEP_0192454620, CAMPEP_0192462512, CAMPEP_0192470616, CAMPEP_0192470682, CAMPEP_0192474764	CAMPEP_0196908936	CAMPEP_0181400836, CAMPEP_0181408464, CAMPEP_0181411474, CAMPEP_0181422728, CAMPEP_0181423796, CAMPEP_0181425974, CAMPEP_0181426764, CAMPEP_0181429664, CAMPEP_0181430944, CAMPEP_0181440044, CAMPEP_0181449274, CAMPEP_0181449654, CAMPEP_0181454624, CAMPEP_0181456842, CAMPEP_0181458098, CAMPEP_0181460520, CAMPEP_0181460590, CAMPEP_0181460946, CAMPEP_0181465034, CAMPEP_0181465578, CAMPEP_0181465646, …	CAMPEP_0169639690, CAMPEP_0169641098, CAMPEP_0169661518, CAMPEP_0169661568, CAMPEP_0169663690, CAMPEP_0169663712, CAMPEP_0169678558, CAMPEP_0169684888, CAMPEP_0169699742, CAMPEP_0169713350	CAMPEP_0192382420, CAMPEP_0192382432, CAMPEP_0192382554, CAMPEP_0192382632, CAMPEP_0192383308, CAMPEP_0192383364, CAMPEP_0192384020, CAMPEP_0192384106, CAMPEP_0192384128, CAMPEP_0192384402, CAMPEP_0192384502, CAMPEP_0192384974, CAMPEP_0192385250, CAMPEP_0192385614, CAMPEP_0192385684, CAMPEP_0192385800, CAMPEP_0192385916, CAMPEP_0192385928, CAMPEP_0192385994, CAMPEP_0192386004, CAMPEP_0192386026, …	CAMPEP_0192477366, CAMPEP_0192487668, CAMPEP_0192512816, CAMPEP_0192517902, CAMPEP_0192519168, CAMPEP_0192526510, CAMPEP_0192526974		m.10553, m.22071, m.23257, m.39839, m.42177, m.43437, m.43477, m.44648, m.44912, m.46257, m.496, m.51987, m.53582, m.55576, m.55936, m.58064, m.63496, m.68897, m.70253, m.71678, m.72815, m.7400, m.8010, m.8647, m.9420	CAMPEP_0191895422	Skav200043, Skav200777, Skav200939, Skav200972, Skav201254, Skav201256, Skav201258, Skav201441, Skav201443, Skav201448, Skav201449, Skav201457, Skav201462, Skav201762, Skav202724, Skav202727, Skav202832, Skav203233, Skav203602, Skav203963, Skav204233, Skav205008, Skav205295, Skav205296, Skav205298, Skav205452, Skav205455, Skav205461, Skav205677, Skav206073, Skav206074, Skav206303, Skav206505, Ska…	m.12425, m.19286, m.22374, m.25360, m.36417, m.3689, m.39104, m.4020, m.42591, m.43548, m.44916, m.47017, m.49104, m.52357, m.53889, m.55743, m.5677, m.57606, m.59961, m.68157, m.69618, m.70685, m.72967, m.73505, m.74279, m.77520, m.77675, m.79647, m.83537, m.84212, m.84746, m.87133	pmin_comp103_c0_seq1_2-673_-_, pmin_comp17184_c0_seq1_108-1535_-_, pmin_comp25527_c0_seq1_211-1614_-_, pmin_comp27145_c0_seq1_179-1798_-_, pmin_comp2770_c1_seq1_3-1052_-_, pmin_comp28646_c0_seq1_217-1791_-_, pmin_comp31116_c0_seq1_107-1642_-_, pmin_comp31949_c0_seq1_25-1476_-_, pmin_comp32588_c0_seq1_74-1582_-_, pmin_comp35191_c0_seq1_41-1006_-_, pmin_comp37858_c0_seq1_54-1412_-_, pmin_comp44229_…	m.13376, m.15557, m.15777, m.23562, m.28595, m.2864, m.28860, m.32005, m.32864, m.35770, m.36890, m.3993, m.40020, m.4169, m.42283, m.43020, m.43515, m.45200, m.46059, m.53846, m.70043, m.71032, m.75562, m.76002, m.78707, m.81755, m.81826, m.82332, m.83697, m.83999, m.85831, m.8961	kb8_c20627_m.59925, kb8_c26085_m.74199, kb8_c28931_m.81072, kb8_c29537_m.82503, kb8_c30327_m.84272, kb8_c31626_m.87183, kb8_c37552_m.99078, kb8_c40605_m.104476, kb8_rep_c11595_m.33834, kb8_rep_c16903_m.49461, kb8_rep_c25518_m.72811, kb8_rep_c28338_m.79734, kb8_rep_c37309_m.98620, kb8_rep_c46770_m.113681, kb8_rep_c6911_m.19795	mf105_c24926|m.43748, mf105_c28774|m.48593, mf105_c30328|m.50478, mf105_c37348|m.57764, mf105_c39367|m.59538, mf105_rep_c14663|m.28107, mf105_rep_c16247|m.30734, mf105_rep_c1914|m.3843, mf105_rep_c23758|m.42168, mf105_rep_c3795|m.7700, mf105_rep_c3871|m.7843, mf105_rep_c5184|m.10462, mf105_rep_c5834|m.11746, mf105_rep_c5834|m.11747, mf105_rep_c5974|m.12021, mf105_rep_c7154|m.14303	symbB.v1.2.000779.t1|scaffold42.1|size391715|8, symbB.v1.2.003419.t1|scaffold183.1|size281544|3, symbB.v1.2.003420.t1|scaffold183.1|size281544|4, symbB.v1.2.003428.t1|scaffold183.1|size281544|12, symbB.v1.2.003752.t1|scaffold191.1|size276526|17, symbB.v1.2.004207.t1|scaffold238.1|size305685|10, symbB.v1.2.005275.t1|scaffold305.1|size282400|4, symbB.v1.2.006842.t1|scaffold379.1|size332124|24, symb…	s6_10063|m.27157, s6_10585|m.28457, s6_12374|m.32939, s6_12572|m.33408, s6_12618|m.33530, s6_12949|m.34425, s6_12976|m.34495, s6_13077|m.34740, s6_13078|m.34743, s6_13495|m.35735, s6_13526|m.35832, s6_13795|m.36415, s6_13948|m.36769, s6_14485|m.38016, s6_14886|m.38895, s6_15063|m.39324, s6_15261|m.39793, s6_15262|m.39794, s6_16036|m.41552, s6_16037|m.41555, s6_16038|m.41558, s6_16039|m.41559, s6_…	SymbC1.scaffold10369.2, SymbC1.scaffold13848.1, SymbC1.scaffold1413.4, SymbC1.scaffold15176.1, SymbC1.scaffold2080.3, SymbC1.scaffold367.6, SymbC1.scaffold7289.1, SymbC1.scaffold8428.1	C1MI_TR103288_c0_g1_i1_m.193364, C1MI_TR104759_c0_g1_i1_m.193917, C1MI_TR106698_c0_g1_i1_m.194474, C1MI_TR106713_c0_g1_i1_m.194478, C1MI_TR1103_c0_g1_i1_m.1323, C1MI_TR112301_c0_g1_i1_m.197825, C1MI_TR115007_c0_g1_i1_m.200159, C1MI_TR116034_c0_g1_i1_m.200793, C1MI_TR117967_c0_g1_i1_m.201752, C1MI_TR118439_c0_g1_i1_m.201967, C1MI_TR121468_c0_g1_i1_m.202883, C1MI_TR123519_c0_g1_i1_m.203255, C1MI_TR…	C1SM_TR101016_c0_g1_i1_m.187677, C1SM_TR101080_c0_g1_i1_m.187700, C1SM_TR103231_c0_g1_i1_m.188228, C1SM_TR103727_c0_g1_i1_m.188348, C1SM_TR106514_c0_g1_i1_m.188801, C1SM_TR108743_c0_g1_i1_m.191552, C1SM_TR109396_c0_g1_i1_m.192254, C1SM_TR109426_c0_g1_i1_m.192298, C1SM_TR11164_c0_g1_i1_m.12969, C1SM_TR114648_c0_g1_i1_m.195685, C1SM_TR115257_c0_g1_i1_m.195920, C1SM_TR118456_c0_g1_i1_m.196911, C1SM_…	SCMd_TR18521_c3g1i1_m.19367, SCMd_TR26056_c1g1i1_m.26886, SCMd_TR28859_c0g1i1_m.29888, SCMd_TR32928_c4g1i2_m.34084, SCMd_TR34635_c0g1i1_m.35699, SCMd_TR35699_c0g1i1_m.36762, SCMd_TR36318_c0g1i1_m.37510, SCMd_TR42676_c1g1i1_m.44325, SCMd_TR42676_c2g1i1_m.44326	c_sym_40204|m.4540	s1003_g16.t1, s1007_g23.t1, s1025_g3.t1, s1043_g3.t1, s1047_g17.t1, s1047_g18.t1, s1061_g13.t1, s1118_g8.t1, s1133_g6.t1, s1162_g2.t1, s1187_g7.t1, s119_g16.t1, s1270_g9.t1, s127_g25.t1, s1305_g14.t2, s1305_g14.t3, s1305_g14.t4, s1305_g14.t5, s133_g21.t1, s1343_g11.t1, s1343_g8.t1, s1359_g11.t1, s1359_g11.t3, s1359_g12.t1, s1366_g6.t1, s1480_g18.t3, s1495_g1.t1, s149_g13.t1, s149_g18.t1, s149_g2.…	d_sym_33385_m.10683, d_sym_39349_m.15602, d_sym_44135_m.18436, d_sym_59366_m.22595	SymbF.scaffold1026.4, SymbF.scaffold1867.4, SymbF.scaffold2005.6, SymbF.scaffold2102.1, SymbF.scaffold2857.2	Fkaw11787, Fkaw12218, Fkaw14508, Fkaw14564, Fkaw15769, Fkaw18035, Fkaw18988, Fkaw37199, Fkaw42487	s1053_g3.t1, s1107_g3.t1, s1112_g4.t1, s1371_g7.t1, s1382_g4.t1, s1567_g8.t1, s1605_g16.t1, s16_g2.t1, s1714_g8.t1, s1781_g23.t1, s2166_g14.t1, s2392_g2.t1, s2409_g4.t1, s2499_g1.t1, s2593_g7.t1, s270_g2.t1, s27_g12.t1, s3100_g4.t1, s3298_g6.t1, s3321_g7.t1, s3898_g6.t1, s393_g15.t1, s393_g8.t1, s39_g26.t1, s4028_g1.t1, s4061_g10.t1, s4207_g3.t1, s4207_g3.t2, s483_g1.t1, s5233_g3.t1, s5398_g2.t1,…	Smic11280, Smic14425, Smic15915, Smic17578, Smic17824, Smic19796, Smic2178, Smic24676, Smic2650, Smic27048, Smic27568, Smic28684, Smic29778, Smic3368, Smic3694, Smic3857, Smic42144, Smic4269, Smic46115, Smic5816, Smic7857, Smic8462, Smic8661, Smic8904
OG0000006	CAMPEP_0186217282, CAMPEP_0186255008, CAMPEP_0186388846	CAMPEP_0178371290, CAMPEP_0178393154, CAMPEP_0178416336		CAMPEP_0196831268, CAMPEP_0196832092, CAMPEP_0196859194, CAMPEP_0196882306, CAMPEP_0196896310	CAMPEP_0199558834, CAMPEP_0199561368, CAMPEP_0199562338, CAMPEP_0199568782, CAMPEP_0199574034, CAMPEP_0199574568, CAMPEP_0199575948, CAMPEP_0199579338, CAMPEP_0199581034, CAMPEP_0199581578, CAMPEP_0199584946, CAMPEP_0199585212, CAMPEP_0199587294, CAMPEP_0199591334, CAMPEP_0199592776, CAMPEP_0199592798, CAMPEP_0199609708, CAMPEP_0199621560, CAMPEP_0199629202, CAMPEP_0199638998, CAMPEP_0199639294, …	CAMPEP_0192401192, CAMPEP_0192401954, CAMPEP_0192402468, CAMPEP_0192404348, CAMPEP_0192406318, CAMPEP_0192407056, CAMPEP_0192408616, CAMPEP_0192409414, CAMPEP_0192417328, CAMPEP_0192426354, CAMPEP_0192428558, CAMPEP_0192437060, CAMPEP_0192438798, CAMPEP_0192445974, CAMPEP_0192448884, CAMPEP_0192451740, CAMPEP_0192455062, CAMPEP_0192455840, CAMPEP_0192456494, CAMPEP_0192457658, CAMPEP_0192459134, …	CAMPEP_0196905226, CAMPEP_0196913402, CAMPEP_0196914090, CAMPEP_0196924784, CAMPEP_0196938818, CAMPEP_0196947300, CAMPEP_0196948134, CAMPEP_0196950212, CAMPEP_0196951434, CAMPEP_0196959916, CAMPEP_0196960614, CAMPEP_0196966662, CAMPEP_0196975412, CAMPEP_0196975814, CAMPEP_0196977766, CAMPEP_0196979218, CAMPEP_0196982940, CAMPEP_0196989798	CAMPEP_0181398086, CAMPEP_0181400914, CAMPEP_0181401712, CAMPEP_0181402628, CAMPEP_0181408918, CAMPEP_0181415078, CAMPEP_0181416444, CAMPEP_0181418970, CAMPEP_0181421014, CAMPEP_0181438502, CAMPEP_0181448606, CAMPEP_0181458050, CAMPEP_0181467998, CAMPEP_0181475204, CAMPEP_0181483210, CAMPEP_0181487214, CAMPEP_0181487608, CAMPEP_0181488574, CAMPEP_0181492744, CAMPEP_0181496408, CAMPEP_0181496670, …	CAMPEP_0169626854, CAMPEP_0169629558, CAMPEP_0169629804, CAMPEP_0169630686, CAMPEP_0169630980, CAMPEP_0169631486, CAMPEP_0169631838, CAMPEP_0169632152, CAMPEP_0169632564, CAMPEP_0169634078, CAMPEP_0169636164, CAMPEP_0169636246, CAMPEP_0169636660, CAMPEP_0169636700, CAMPEP_0169636852, CAMPEP_0169638132, CAMPEP_0169638362, CAMPEP_0169639240, CAMPEP_0169639472, CAMPEP_0169640188, CAMPEP_0169640800, …	CAMPEP_0192377190, CAMPEP_0192380330, CAMPEP_0192381920, CAMPEP_0192398914, CAMPEP_0192399766	CAMPEP_0192475868, CAMPEP_0192478970, CAMPEP_0192480158, CAMPEP_0192480932, CAMPEP_0192481292, CAMPEP_0192481470, CAMPEP_0192482254, CAMPEP_0192482360, CAMPEP_0192483294, CAMPEP_0192483490, CAMPEP_0192484924, CAMPEP_0192490128, CAMPEP_0192491130, CAMPEP_0192491236, CAMPEP_0192496360, CAMPEP_0192499410, CAMPEP_0192503416, CAMPEP_0192506572, CAMPEP_0192507148, CAMPEP_0192511896, CAMPEP_0192515700, …		m.10467, m.10635, m.1608, m.16636, m.18315, m.21087, m.24936, m.28999, m.43689, m.44428, m.45460, m.45653, m.49638, m.4964, m.53551, m.55314, m.56064, m.57845, m.61314, m.61829, m.62992, m.63634, m.63770, m.6492, m.6601, m.6719, m.67798, m.68344, m.68431, m.68599, m.69256, m.69723, m.70217, m.71160, m.71694, m.7192, m.72549, m.72582, m.72595, m.72721, m.72768, m.7486, m.7782, m.9714	CAMPEP_0191784518, CAMPEP_0191808612, CAMPEP_0191810088, CAMPEP_0191810160, CAMPEP_0191811702, CAMPEP_0191831274, CAMPEP_0191855418, CAMPEP_0191856638, CAMPEP_0191882174, CAMPEP_0191897556	Skav200529, Skav201392, Skav201618, Skav201619, Skav201747, Skav202169, Skav202740, Skav203993, Skav204339, Skav205971, Skav205972, Skav207698, Skav208010, Skav209155, Skav209156, Skav209157, Skav209158, Skav211280, Skav215787, Skav215913, Skav218410, Skav218777, Skav220217, Skav220972, Skav221048, Skav221712, Skav222426, Skav222427, Skav222576, Skav222757, Skav225519, Skav226163, Skav227269, Ska…	m.11631, m.12160, m.1386, m.15122, m.15141, m.23106, m.23548, m.25221, m.2762, m.27757, m.29079, m.29725, m.2986, m.31444, m.35930, m.36323, m.38894, m.47744, m.48826, m.52224, m.52653, m.54742, m.55596, m.55865, m.56003, m.56135, m.56280, m.56848, m.58392, m.59319, m.59727, m.60385, m.60386, m.61180, m.61605, m.62477, m.67640, m.692, m.72587, m.77695, m.77864, m.78597, m.78822, m.81223, m.82072,…	pmin_comp1149_c0_seq1_2-427_-_, pmin_comp15077_c0_seq1_360-2219_-_, pmin_comp23731_c0_seq1_83-1960_-_, pmin_comp2475_c0_seq1_157-2049_-_, pmin_comp2956_c0_seq1_281-2101_-_, pmin_comp30215_c0_seq1_153-2009_-_, pmin_comp32026_c0_seq1_156-1973_-_, pmin_comp33882_c0_seq1_123-1907_-_, pmin_comp36340_c0_seq1_325-2190_-_, pmin_comp3737_c0_seq1_392-2281_-_, pmin_comp38000_c0_seq1_69-1187_-_, pmin_comp383…	m.15719, m.16062, m.16081, m.17415, m.17416, m.22152, m.27465, m.29204, m.29453, m.30314, m.30899, m.3228, m.32919, m.34375, m.37673, m.39503, m.40557, m.43434, m.44016, m.44624, m.4529, m.46052, m.49411, m.4955, m.52214, m.52217, m.53499, m.53500, m.54705, m.55232, m.5672, m.57297, m.57728, m.66263, m.67732, m.74253, m.74634, m.74707, m.75237, m.75561, m.76938, m.77627, m.77716, m.77775, m.78797…	kb8_c10487_m.30510, kb8_c11807_m.34507, kb8_c12601_m.36908, kb8_c12888_m.37703, kb8_c12888_m.37704, kb8_c14127_m.41340, kb8_c14127_m.41341, kb8_c14312_m.41851, kb8_c15104_m.44256, kb8_c15648_m.45850, kb8_c15889_m.46531, kb8_c16775_m.49068, kb8_c17183_m.50266, kb8_c17530_m.51215, kb8_c17772_m.51925, kb8_c17772_m.51928, kb8_c20456_m.59439, kb8_c20698_m.60127, kb8_c22467_m.64839, kb8_c22729_m.65521,…	mf105_c11365|m.22352, mf105_c11365|m.22353, mf105_c13233|m.25654, mf105_c13788|m.26611, mf105_c16387|m.30956, mf105_c16387|m.30957, mf105_c17322|m.32481, mf105_c18420|m.34226, mf105_c18447|m.34272, mf105_c19830|m.36433, mf105_c22345|m.40179, mf105_c22345|m.40180, mf105_c23537|m.41863, mf105_c24649|m.43395, mf105_c25716|m.44789, mf105_c25749|m.44828, mf105_c25749|m.44829, mf105_c28214|m.47884, mf1…	symbB.v1.2.000477.t1|scaffold11.1|size528188|26, symbB.v1.2.002612.t1|scaffold135.1|size305288|32, symbB.v1.2.004133.t1|scaffold218.1|size262896|1, symbB.v1.2.005827.t1|scaffold343.1|size224757|4, symbB.v1.2.008057.t1|scaffold502.1|size262339|11, symbB.v1.2.008058.t1|scaffold502.1|size262339|12, symbB.v1.2.009561.t1|scaffold598.1|size183230|3, symbB.v1.2.010433.t1|scaffold655.1|size176010|20, sym…	s6_10887|m.29193, s6_12336|m.32848, s6_12419|m.33045, s6_12942|m.34415, s6_13230|m.35093, s6_13230|m.35094, s6_13735|m.36274, s6_14144|m.37207, s6_14645|m.38351, s6_15009|m.39193, s6_15686|m.40768, s6_16268|m.42024, s6_17009|m.43648, s6_17044|m.43717, s6_17395|m.44553, s6_1762|m.4958, s6_17864|m.45558, s6_1790|m.5036, s6_1791|m.5037, s6_19299|m.48729, s6_19343|m.48838, s6_20484|m.51218, s6_2374|m…	SymbC1.scaffold1000.3, SymbC1.scaffold10827.1, SymbC1.scaffold11372.2, SymbC1.scaffold1358.13, SymbC1.scaffold1989.4, SymbC1.scaffold200.2, SymbC1.scaffold22423.1, SymbC1.scaffold22550.1, SymbC1.scaffold23012.1, SymbC1.scaffold248.14, SymbC1.scaffold25313.1, SymbC1.scaffold3401.6, SymbC1.scaffold4095.3, SymbC1.scaffold499.1, SymbC1.scaffold5494.1, SymbC1.scaffold5549.2, SymbC1.scaffold5572.2, Sym…	C1MI_TR14021_c0_g1_i1_m.19213, C1MI_TR1450_c0_g1_i1_m.1808, C1MI_TR18798_c0_g2_i1_m.24933, C1MI_TR20654_c0_g1_i1_m.26756, C1MI_TR26589_c0_g1_i2_m.34358, C1MI_TR26589_c0_g1_i2_m.34359, C1MI_TR27107_c0_g1_i1_m.35554, C1MI_TR27107_c0_g2_i1_m.35558, C1MI_TR3330_c0_g1_i1_m.4124, C1MI_TR33894_c0_g1_i1_m.48539, C1MI_TR44123_c0_g1_i1_m.71369, C1MI_TR44123_c0_g2_i1_m.71372, C1MI_TR44123_c0_g2_i1_m.71373, …	C1SM_TR100695_c0_g1_i1_m.187573, C1SM_TR101288_c0_g1_i1_m.187769, C1SM_TR10298_c0_g1_i1_m.11384, C1SM_TR122789_c0_g1_i1_m.198754, C1SM_TR135414_c0_g1_i1_m.206067, C1SM_TR17926_c0_g1_i1_m.22003, C1SM_TR17926_c0_g2_i1_m.22006, C1SM_TR33335_c0_g1_i1_m.39681, C1SM_TR40469_c0_g1_i1_m.52156, C1SM_TR45438_c0_g1_i1_m.59873, C1SM_TR45438_c0_g1_i2_m.59874, C1SM_TR50103_c0_g1_i1_m.70543, C1SM_TR50848_c0_g1_…	SCMd_TR10245_c20g1i1_m.10761, SCMd_TR12564_c0g2i1_m.13306, SCMd_TR13986_c0g1i1_m.14720, SCMd_TR1957_c0g1i1_m.2000, SCMd_TR20929_c0g1i1_m.21618, SCMd_TR21820_c1g1i1_m.22695, SCMd_TR22836_c0g1i1_m.23663, SCMd_TR28119_c0g1i1_m.28927, SCMd_TR28384_c0g1i1_m.29224, SCMd_TR33931_c0g1i1_m.35114, SCMd_TR36035_c2g2i1_m.37170, SCMd_TR36035_c2g2i2_m.37171, SCMd_TR48053_c11g1i1_m.49568, SCMd_TR48053_c17g1i1_m…	c_sym_29527|m.791, c_sym_43306|m.3876, c_sym_80408|m.1130	s1029_g2.t1, s1120_g3.t1, s1174_g2.t1, s1283_g18.t1, s1283_g18.t2, s1542_g9.t1, s1948_g24.t1, s1948_g26.t1, s2441_g4.t1, s269_g12.t1, s274_g32.t1, s274_g33.t1, s2867_g12.t1, s37_g34.t1, s394_g8.t1, s465_g20.t1, s465_g20.t2, s467_g17.t1, s4761_g3.t1, s487_g13.t1, s643_g10.t1, s657_g13.t1, s657_g14.t1, s709_g39.t1, s772_g29.t1, s805_g21.t1, s805_g21.t2, s805_g22.t1, s805_g24.t1, s980_g27.t1	d_sym_107125_m.31969, d_sym_116333_m.32858, d_sym_120720_m.33846, d_sym_3718_m.1547, d_sym_42746_m.17767, d_sym_55462_m.21797, d_sym_59413_m.22607, d_sym_59970_m.22750, d_sym_85735_m.26336, d_sym_86418_m.26783	SymbF.scaffold1448.5, SymbF.scaffold193.17, SymbF.scaffold2136.4, SymbF.scaffold221.4, SymbF.scaffold2332.3, SymbF.scaffold2423.3, SymbF.scaffold2667.5, SymbF.scaffold294.20, SymbF.scaffold3104.3, SymbF.scaffold340.10, SymbF.scaffold4179.1, SymbF.scaffold52.29, SymbF.scaffold531.12, SymbF.scaffold565.1, SymbF.scaffold594.3, SymbF.scaffold85.9, SymbF.scaffold86.9	Fkaw01036, Fkaw02397, Fkaw04145, Fkaw04536, Fkaw04537, Fkaw04745, Fkaw04755, Fkaw05708, Fkaw06444, Fkaw06631, Fkaw07541, Fkaw07747, Fkaw09791, Fkaw10794, Fkaw11603, Fkaw15075, Fkaw15146, Fkaw15163, Fkaw15931, Fkaw15932, Fkaw16009, Fkaw16010, Fkaw16064, Fkaw16065, Fkaw19443, Fkaw19538, Fkaw19539, Fkaw21200, Fkaw21201, Fkaw21202, Fkaw21203, Fkaw25607, Fkaw25913, Fkaw26470, Fkaw26471, Fkaw26472, Fka…	s10670_g1.t1, s1155_g9.t1, s1189_g7.t1, s120_g8.t1, s1336_g2.t7, s136_g10.t1, s136_g11.t1, s136_g12.t1, s1383_g10.t1, s1412_g3.t1, s1412_g3.t2, s1412_g3.t3, s1465_g2.t1, s1619_g3.t1, s1619_g3.t2, s1640_g4.t1, s1644_g1.t1, s1644_g1.t2, s1675_g7.t1, s1683_g11.t1, s1683_g12.t1, s169_g17.t1, s1807_g2.t1, s1807_g2.t2, s1807_g2.t3, s183_g9.t1, s1911_g3.t2, s1911_g3.t3, s1911_g3.t5, s1911_g3.t6, s1911_g…	Smic10113, Smic10150, Smic10208, Smic10211, Smic10212, Smic10699, Smic10701, Smic12257, Smic12732, Smic12734, Smic13088, Smic13634, Smic1373, Smic1380, Smic1381, Smic1382, Smic1383, Smic1385, Smic1386, Smic1389, Smic1394, Smic1396, Smic13987, Smic14780, Smic14781, Smic15286, Smic16268, Smic16284, Smic163, Smic175, Smic17651, Smic17730, Smic17943, Smic17944, Smic19465, Smic19613, Smic1980, Smic198…
OG0000007	CAMPEP_0186178242, CAMPEP_0186190192, CAMPEP_0186193682, CAMPEP_0186194298, CAMPEP_0186195770, CAMPEP_0186201070, CAMPEP_0186202126, CAMPEP_0186203870, CAMPEP_0186210144, CAMPEP_0186210400, CAMPEP_0186211020, CAMPEP_0186211332, CAMPEP_0186212832, CAMPEP_0186219866, CAMPEP_0186227196, CAMPEP_0186227512, CAMPEP_0186229734, CAMPEP_0186230366, CAMPEP_0186232746, CAMPEP_0186234000, CAMPEP_0186234830, …	CAMPEP_0178379560, CAMPEP_0178398054, CAMPEP_0178398190, CAMPEP_0178398898, CAMPEP_0178398936, CAMPEP_0178399228, CAMPEP_0178399390, CAMPEP_0178399762, CAMPEP_0178400254, CAMPEP_0178400348, CAMPEP_0178400586, CAMPEP_0178400634, CAMPEP_0178401510, CAMPEP_0178402158, CAMPEP_0178404812, CAMPEP_0178405142, CAMPEP_0178405440, CAMPEP_0178406342, CAMPEP_0178409212, CAMPEP_0178409740, CAMPEP_0178413296, …	tr.A0A2P6TLA0.A0A2P6TLA0_CHLSO, tr.A0A2P6TM18.A0A2P6TM18_CHLSO, tr.A0A2P6TQH8.A0A2P6TQH8_CHLSO, tr.A0A2P6TR21.A0A2P6TR21_CHLSO, tr.A0A2P6TRW6.A0A2P6TRW6_CHLSO, tr.A0A2P6TT53.A0A2P6TT53_CHLSO, tr.A0A2P6TW05.A0A2P6TW05_CHLSO	CAMPEP_0196828820, CAMPEP_0196829690, CAMPEP_0196829794, CAMPEP_0196829912, CAMPEP_0196830508, CAMPEP_0196830586, CAMPEP_0196830696, CAMPEP_0196831500, CAMPEP_0196832186, CAMPEP_0196838542, CAMPEP_0196840820, CAMPEP_0196843728, CAMPEP_0196845082, CAMPEP_0196845542, CAMPEP_0196847520, CAMPEP_0196848916, CAMPEP_0196849024, CAMPEP_0196852252, CAMPEP_0196854812, CAMPEP_0196857008, CAMPEP_0196858546, …	CAMPEP_0199558608, CAMPEP_0199558756, CAMPEP_0199559980, CAMPEP_0199562808, CAMPEP_0199563262, CAMPEP_0199567778, CAMPEP_0199569784, CAMPEP_0199570356, CAMPEP_0199571068, CAMPEP_0199575820, CAMPEP_0199582134, CAMPEP_0199583000, CAMPEP_0199586650, CAMPEP_0199588092, CAMPEP_0199588262, CAMPEP_0199596132, CAMPEP_0199604008, CAMPEP_0199609508, CAMPEP_0199615422, CAMPEP_0199619350, CAMPEP_0199632570, …	CAMPEP_0192401320, CAMPEP_0192402590, CAMPEP_0192408860, CAMPEP_0192409302, CAMPEP_0192409826, CAMPEP_0192410310, CAMPEP_0192410658, CAMPEP_0192411880, CAMPEP_0192416302, CAMPEP_0192418700, CAMPEP_0192422406, CAMPEP_0192423224, CAMPEP_0192424910, CAMPEP_0192426606, CAMPEP_0192430698, CAMPEP_0192431178, CAMPEP_0192433506, CAMPEP_0192434580, CAMPEP_0192435020, CAMPEP_0192435208, CAMPEP_0192436364, …	CAMPEP_0196904190, CAMPEP_0196904296, CAMPEP_0196904534, CAMPEP_0196905464, CAMPEP_0196906034, CAMPEP_0196906370, CAMPEP_0196906458, CAMPEP_0196907174, CAMPEP_0196907198, CAMPEP_0196907638, CAMPEP_0196907924, CAMPEP_0196908370, CAMPEP_0196909496, CAMPEP_0196910080, CAMPEP_0196910374, CAMPEP_0196910406, CAMPEP_0196910770, CAMPEP_0196912448, CAMPEP_0196914004, CAMPEP_0196914008, CAMPEP_0196914518, …	CAMPEP_0181407344, CAMPEP_0181410012, CAMPEP_0181410590, CAMPEP_0181412172, CAMPEP_0181416964, CAMPEP_0181419664, CAMPEP_0181421128, CAMPEP_0181421566, CAMPEP_0181421598, CAMPEP_0181421620, CAMPEP_0181421698, CAMPEP_0181422836, CAMPEP_0181422842, CAMPEP_0181423366, CAMPEP_0181424664, CAMPEP_0181424850, CAMPEP_0181425152, CAMPEP_0181425494, CAMPEP_0181427456, CAMPEP_0181427974, CAMPEP_0181428248, …	CAMPEP_0169627930, CAMPEP_0169637416, CAMPEP_0169637760, CAMPEP_0169640994, CAMPEP_0169650838, CAMPEP_0169651062, CAMPEP_0169651826, CAMPEP_0169652640, CAMPEP_0169654512, CAMPEP_0169655268, CAMPEP_0169656180, CAMPEP_0169656258, CAMPEP_0169656948, CAMPEP_0169659560, CAMPEP_0169661678, CAMPEP_0169662012, CAMPEP_0169663646, CAMPEP_0169666160, CAMPEP_0169666266, CAMPEP_0169676190, CAMPEP_0169681506, …	CAMPEP_0192376634, CAMPEP_0192376714, CAMPEP_0192377482, CAMPEP_0192378302, CAMPEP_0192378558, CAMPEP_0192379038, CAMPEP_0192379622, CAMPEP_0192379900, CAMPEP_0192380156, CAMPEP_0192380498, CAMPEP_0192380540, CAMPEP_0192381202, CAMPEP_0192381814, CAMPEP_0192382022, CAMPEP_0192382274, CAMPEP_0192382924, CAMPEP_0192383270, CAMPEP_0192383748, CAMPEP_0192383872, CAMPEP_0192384614, CAMPEP_0192385518, …	CAMPEP_0192476614, CAMPEP_0192478074, CAMPEP_0192480244, CAMPEP_0192481774, CAMPEP_0192483556, CAMPEP_0192485314, CAMPEP_0192497582, CAMPEP_0192498748, CAMPEP_0192503806, CAMPEP_0192512440, CAMPEP_0192512570, CAMPEP_0192512930, CAMPEP_0192513118, CAMPEP_0192513400, CAMPEP_0192525002, CAMPEP_0192530612, CAMPEP_0192531776, CAMPEP_0192535320, CAMPEP_0192537522, CAMPEP_0192537566, CAMPEP_0192541114, …	tr|K7NTP5|K7NTP5_PLAF7, tr|Q8I2X4|Q8I2X4_PLAF7, tr|Q8IB24|Q8IB24_PLAF7, tr|Q8II24|Q8II24_PLAF7	m.10372, m.10391, m.11562, m.11727, m.12316, m.12489, m.13872, m.15746, m.21672, m.23896, m.31548, m.32178, m.37513, m.4100, m.41875, m.44466, m.54077, m.54566, m.5515, m.5624, m.588, m.59728, m.6190, m.6421, m.65325, m.6753, m.70971, m.8027, m.9125	CAMPEP_0191778616, CAMPEP_0191785490, CAMPEP_0191788284, CAMPEP_0191788482, CAMPEP_0191788710, CAMPEP_0191793244, CAMPEP_0191798712, CAMPEP_0191799668, CAMPEP_0191802294, CAMPEP_0191802418, CAMPEP_0191804282, CAMPEP_0191804580, CAMPEP_0191809738, CAMPEP_0191810164, CAMPEP_0191815096, CAMPEP_0191820658, CAMPEP_0191820660, CAMPEP_0191828552, CAMPEP_0191829350, CAMPEP_0191839734, CAMPEP_0191854684, …	Skav200758, Skav203944, Skav204418, Skav204420, Skav204421, Skav206145, Skav207368, Skav213433, Skav214831, Skav215728, Skav219646, Skav220743, Skav225274, Skav228187, Skav229188, Skav229191, Skav233716, Skav234833	m.13598, m.18027, m.20206, m.20672, m.23019, m.29724, m.30624, m.34151, m.37203, m.38140, m.38830, m.40054, m.41548, m.43831, m.43874, m.5026, m.52842, m.55135, m.57062, m.59084, m.60893, m.60924, m.61355, m.63216, m.63453, m.6371, m.63881, m.64651, m.66627, m.75462, m.77295, m.77627, m.79262, m.81633, m.82402, m.83924, m.85139, m.85479	pmin_comp10018_c0_seq1_62-2077_-_, pmin_comp10067_c0_seq1_70-999_-_, pmin_comp10110_c0_seq1_1-723_-_, pmin_comp10392_c0_seq1_1-690_-_, pmin_comp11652_c0_seq1_1-456_-_, pmin_comp12944_c0_seq1_1-300_-_, pmin_comp22548_c0_seq1_97-2133_-_, pmin_comp23214_c0_seq1_44-2224_-_, pmin_comp25978_c0_seq1_47-1960_-_, pmin_comp36499_c0_seq1_188-970_-_, pmin_comp37449_c0_seq1_3-782_-_, pmin_comp3827_c0_seq1_3-3…	m.16611, m.20115, m.20228, m.23975, m.25840, m.26431, m.26753, m.28195, m.29112, m.30034, m.30287, m.33682, m.37015, m.38659, m.41033, m.42142, m.43169, m.43278, m.46483, m.48863, m.49819, m.5298, m.56819, m.56922, m.57085, m.6179, m.62018, m.67825, m.6944, m.73156, m.76594, m.78918, m.80664, m.85786	kb8_c21510_m.62293, kb8_c23730_m.68157, kb8_c26661_m.75618, kb8_c26661_m.75619, kb8_c37335_m.98665, kb8_c37335_m.98667, kb8_c48899_m.116520, kb8_c7045_m.20211, kb8_rep_c1021_m.2864, kb8_rep_c10285_m.29895, kb8_rep_c12939_m.37857, kb8_rep_c12939_m.37859, kb8_rep_c1454_m.4073, kb8_rep_c2560_m.7156, kb8_rep_c2560_m.7158, kb8_rep_c26124_m.74294, kb8_rep_c2623_m.7367, kb8_rep_c27419_m.77500, kb8_rep_c…	mf105_c26044|m.45185, mf105_c30319|m.50467, mf105_c30319|m.50468, mf105_c34168|m.54729, mf105_c35344|m.55877, mf105_c37362|m.57778, mf105_c41502|m.61292, mf105_c41752|m.61484, mf105_c47620|m.65299, mf105_rep_c11746|m.23040, mf105_rep_c1421|m.2828, mf105_rep_c1421|m.2830, mf105_rep_c14820|m.28387, mf105_rep_c16944|m.31851, mf105_rep_c18664|m.34598, mf105_rep_c20928|m.38092, mf105_rep_c24910|m.4373…	symbB.v1.2.006004.t1|scaffold356.1|size220710|1, symbB.v1.2.008389.t1|scaffold525.1|size192214|14, symbB.v1.2.009726.t1|scaffold625.1|size179458|3, symbB.v1.2.014797.t1|scaffold1089.1|size139057|9, symbB.v1.2.016332.t1|scaffold1222.1|size194531|6, symbB.v1.2.018267.t1|scaffold1446.1|size211836|10, symbB.v1.2.020086.t1|scaffold1588.1|size110444|6, symbB.v1.2.025479.t1|scaffold2476.1|size78300|6, s…	s6_14452|m.37952, s6_1880|m.5284, s6_19016|m.48108, s6_19083|m.48229, s6_1963|m.5514, s6_1964|m.5520, s6_1964|m.5521, s6_2025|m.5705, s6_2669|m.7467, s6_32585|m.70258, s6_33825|m.71856, s6_35735|m.75310, s6_5230|m.14511, s6_8011|m.21872, s6_9400|m.25529	SymbC1.scaffold118.5, SymbC1.scaffold1251.3, SymbC1.scaffold1497.7, SymbC1.scaffold15.353, SymbC1.scaffold1682.3, SymbC1.scaffold18976.1, SymbC1.scaffold19.342, SymbC1.scaffold2015.1, SymbC1.scaffold2139.4, SymbC1.scaffold2402.4, SymbC1.scaffold3781.8, SymbC1.scaffold4340.1, SymbC1.scaffold483.2, SymbC1.scaffold4973.3, SymbC1.scaffold6681.2, SymbC1.scaffold801.1, SymbC1.scaffold9.30, SymbC1.scaff…	C1MI_TR102062_c0_g1_i1_m.192767, C1MI_TR103727_c0_g1_i1_m.193542, C1MI_TR106206_c0_g1_i1_m.194359, C1MI_TR106671_c0_g1_i1_m.194465, C1MI_TR112964_c0_g1_i1_m.198536, C1MI_TR116851_c0_g1_i1_m.201217, C1MI_TR117171_c0_g1_i1_m.201389, C1MI_TR117548_c0_g1_i1_m.201580, C1MI_TR118798_c0_g1_i1_m.202128, C1MI_TR121144_c0_g1_i1_m.202814, C1MI_TR122052_c0_g1_i1_m.203018, C1MI_TR13654_c0_g1_i1_m.18309, C1MI_…	C1SM_TR10402_c0_g2_i1_m.11528, C1SM_TR10655_c0_g1_i1_m.11889, C1SM_TR1077_c0_g1_i1_m.1055, C1SM_TR107959_c0_g1_i1_m.190658, C1SM_TR11304_c0_g1_i1_m.13299, C1SM_TR115325_c0_g1_i1_m.195941, C1SM_TR118285_c0_g1_i1_m.196872, C1SM_TR122886_c0_g1_i1_m.198891, C1SM_TR1229_c0_g1_i1_m.1234, C1SM_TR123142_c0_g1_i1_m.199223, C1SM_TR123898_c0_g1_i1_m.200027, C1SM_TR124504_c0_g1_i1_m.200648, C1SM_TR124655_c0_…	SCMd_TR10027_c1g1i1_m.10447, SCMd_TR10027_c3g1i1_m.10448, SCMd_TR10027_c3g1i2_m.10451, SCMd_TR10027_c3g1i3_m.10453, SCMd_TR10027_c3g1i4_m.10455, SCMd_TR10027_c3g1i5_m.10459, SCMd_TR10027_c3g1i6_m.10461, SCMd_TR10027_c3g1i7_m.10463, SCMd_TR10027_c7g1i1_m.10468, SCMd_TR1079_c0g1i1_m.1094, SCMd_TR11398_c0g1i1_m.12113, SCMd_TR14944_c0g1i1_m.15691, SCMd_TR20504_c0g1i1_m.21197, SCMd_TR2088_c0g1i1_m.211…	c_sym_26810|m.18162, c_sym_29720|m.10195, c_sym_35524|m.9363, c_sym_35875|m.20567, c_sym_78807|m.15686, c_sym_81594|m.18896, c_sym_93749|m.10567, c_sym_94173|m.14824, c_sym_98217|m.13327	s1039_g26.t1, s1119_g7.t1, s1362_g9.t1, s1441_g10.t1, s1_g1634.t1, s2045_g12.t1, s2388_g4.t1, s2801_g10.t1, s2801_g8.t1, s301_g19.t1, s3162_g6.t1, s3162_g7.t1, s3169_g6.t2, s3324_g2.t1, s3324_g7.t1, s3418_g3.t1, s3418_g3.t2, s3504_g5.t1, s4992_g1.t1, s5354_g1.t1, s5354_g6.t1, s55_g13.t3, s55_g13.t5, s55_g13.t7, s630_g3.t1, s694_g32.t1, s937_g4.t1, s94_g66.t1	d_sym_101210_m.30620, d_sym_105489_m.31759, d_sym_106926_m.31940, d_sym_120392_m.33549, d_sym_122725_m.34782, d_sym_125463_m.35352, d_sym_125541_m.35370, d_sym_20929_m.5021, d_sym_30324_m.7024, d_sym_33120_m.10414, d_sym_39288_m.15518, d_sym_3950_m.1619, d_sym_43458_m.18118, d_sym_44709_m.18670, d_sym_51902_m.20969, d_sym_54870_m.21689, d_sym_66412_m.23942, d_sym_69921_m.24317, d_sym_7373_m.2694,…	SymbF.scaffold134.8, SymbF.scaffold1768.8, SymbF.scaffold182.3, SymbF.scaffold18498.1, SymbF.scaffold1897.7, SymbF.scaffold2181.12, SymbF.scaffold2242.2, SymbF.scaffold244.7, SymbF.scaffold2590.1, SymbF.scaffold2590.4, SymbF.scaffold3042.6, SymbF.scaffold316.30, SymbF.scaffold3213.5, SymbF.scaffold368.14, SymbF.scaffold3855.1, SymbF.scaffold4010.2, SymbF.scaffold440.12, SymbF.scaffold4504.1, Symb…	Fkaw00868, Fkaw01033, Fkaw02336, Fkaw03567, Fkaw03569, Fkaw04241, Fkaw05756, Fkaw05757, Fkaw06231, Fkaw06233, Fkaw11980, Fkaw18352, Fkaw19214, Fkaw23011, Fkaw27520, Fkaw27521, Fkaw27522, Fkaw27523, Fkaw27524, Fkaw27525, Fkaw28631, Fkaw28632, Fkaw32574, Fkaw35254, Fkaw36929, Fkaw38023, Fkaw38025, Fkaw43439	s1008_g24.t1, s15364_g1.t1, s15861_g2.t1, s1_g699.t1, s224_g12.t1, s224_g12.t2, s224_g12.t3, s2923_g8.t1, s351_g11.t1, s3612_g7.t1, s392_g6.t1, s392_g6.t2, s4079_g2.t1, s4079_g2.t2, s4241_g13.t1, s4241_g13.t3, s4930_g5.t1, s5010_g4.t1, s7271_g1.t1, s7271_g2.t1, s741_g4.t2, s741_g4.t3, s773_g5.t1, s8608_g2.t1, s8890_g2.t1, s911_g7.t1, s911_g7.t2	Smic11384, Smic11385, Smic15764, Smic15766, Smic17133, Smic17267, Smic2017, Smic27199, Smic27213, Smic273, Smic28680, Smic29955, Smic32001, Smic36244, Smic38205, Smic38206, Smic38293, Smic39393, Smic40614, Smic47417
OG0000008	CAMPEP_0186178266, CAMPEP_0186178452, CAMPEP_0186178580, CAMPEP_0186178900, CAMPEP_0186179864, CAMPEP_0186180040, CAMPEP_0186181470, CAMPEP_0186183122, CAMPEP_0186189962, CAMPEP_0186190634, CAMPEP_0186190848, CAMPEP_0186190856, CAMPEP_0186191574, CAMPEP_0186195658, CAMPEP_0186196022, CAMPEP_0186197600, CAMPEP_0186198962, CAMPEP_0186199226, CAMPEP_0186201656, CAMPEP_0186202706, CAMPEP_0186202742, …	CAMPEP_0178372406, CAMPEP_0178374370, CAMPEP_0178376618, CAMPEP_0178388372, CAMPEP_0178389546, CAMPEP_0178390144, CAMPEP_0178390498, CAMPEP_0178392114, CAMPEP_0178393100, CAMPEP_0178397704, CAMPEP_0178399630, CAMPEP_0178400154, CAMPEP_0178403442, CAMPEP_0178405558, CAMPEP_0178409124, CAMPEP_0178411390, CAMPEP_0178412664, CAMPEP_0178413466, CAMPEP_0178414060, CAMPEP_0178417604, CAMPEP_0178418774, …	tr.A0A2P6TII7.A0A2P6TII7_CHLSO, tr.A0A2P6TIJ3.A0A2P6TIJ3_CHLSO, tr.A0A2P6TRA8.A0A2P6TRA8_CHLSO, tr.A0A2P6TVT2.A0A2P6TVT2_CHLSO, tr.A0A2P6TYE9.A0A2P6TYE9_CHLSO, tr.A0A2P6TYF0.A0A2P6TYF0_CHLSO, tr.A0A2P6U3S5.A0A2P6U3S5_CHLSO	CAMPEP_0196830966, CAMPEP_0196832086, CAMPEP_0196833592, CAMPEP_0196833778, CAMPEP_0196833896, CAMPEP_0196835654, CAMPEP_0196837738, CAMPEP_0196839150, CAMPEP_0196842604, CAMPEP_0196846416, CAMPEP_0196856918, CAMPEP_0196859824, CAMPEP_0196864480, CAMPEP_0196865444, CAMPEP_0196879296, CAMPEP_0196879498, CAMPEP_0196886772, CAMPEP_0196891248, CAMPEP_0196894504, CAMPEP_0196900846, CAMPEP_0196903070, …	CAMPEP_0199557518, CAMPEP_0199561500, CAMPEP_0199567058, CAMPEP_0199569516, CAMPEP_0199570908, CAMPEP_0199578296, CAMPEP_0199579036, CAMPEP_0199579774, CAMPEP_0199580062, CAMPEP_0199580332, CAMPEP_0199580354, CAMPEP_0199582356, CAMPEP_0199589184, CAMPEP_0199589452, CAMPEP_0199591712, CAMPEP_0199593184, CAMPEP_0199594574, CAMPEP_0199595774, CAMPEP_0199598502, CAMPEP_0199599938, CAMPEP_0199614530, …	CAMPEP_0192403130, CAMPEP_0192404016, CAMPEP_0192404284, CAMPEP_0192405240, CAMPEP_0192405498, CAMPEP_0192407478, CAMPEP_0192408962, CAMPEP_0192410066, CAMPEP_0192410140, CAMPEP_0192416538, CAMPEP_0192417574, CAMPEP_0192421286, CAMPEP_0192428098, CAMPEP_0192428660, CAMPEP_0192432836, CAMPEP_0192433104, CAMPEP_0192433112, CAMPEP_0192441870, CAMPEP_0192447120, CAMPEP_0192448248, CAMPEP_0192448824, …	CAMPEP_0196915866, CAMPEP_0196923586, CAMPEP_0196927986, CAMPEP_0196935562, CAMPEP_0196938802, CAMPEP_0196945118, CAMPEP_0196946236, CAMPEP_0196948052, CAMPEP_0196949512, CAMPEP_0196950526, CAMPEP_0196954636, CAMPEP_0196954972, CAMPEP_0196957538, CAMPEP_0196961378, CAMPEP_0196961396, CAMPEP_0196961970, CAMPEP_0196964388, CAMPEP_0196967052, CAMPEP_0196971248, CAMPEP_0196976184, CAMPEP_0196977732, …	CAMPEP_0181399710, CAMPEP_0181406934, CAMPEP_0181407282, CAMPEP_0181408388, CAMPEP_0181408434, CAMPEP_0181412304, CAMPEP_0181418426, CAMPEP_0181419082, CAMPEP_0181419808, CAMPEP_0181420384, CAMPEP_0181423232, CAMPEP_0181424594, CAMPEP_0181425402, CAMPEP_0181425506, CAMPEP_0181425642, CAMPEP_0181425662, CAMPEP_0181427692, CAMPEP_0181429172, CAMPEP_0181429848, CAMPEP_0181431938, CAMPEP_0181432288, …	CAMPEP_0169627794, CAMPEP_0169627946, CAMPEP_0169630958, CAMPEP_0169631490, CAMPEP_0169638848, CAMPEP_0169639578, CAMPEP_0169642118, CAMPEP_0169645052, CAMPEP_0169645826, CAMPEP_0169647218, CAMPEP_0169649796, CAMPEP_0169653822, CAMPEP_0169655966, CAMPEP_0169660570, CAMPEP_0169660820, CAMPEP_0169661174, CAMPEP_0169662272, CAMPEP_0169663556, CAMPEP_0169666052, CAMPEP_0169669444, CAMPEP_0169669556, …	CAMPEP_0192377460, CAMPEP_0192378116, CAMPEP_0192379672, CAMPEP_0192382100, CAMPEP_0192382900, CAMPEP_0192385362, CAMPEP_0192392518, CAMPEP_0192398782, CAMPEP_0192400678	CAMPEP_0192477058, CAMPEP_0192477970, CAMPEP_0192481652, CAMPEP_0192485724, CAMPEP_0192500090, CAMPEP_0192501320, CAMPEP_0192502194, CAMPEP_0192503952, CAMPEP_0192509812, CAMPEP_0192511008, CAMPEP_0192511510, CAMPEP_0192515136, CAMPEP_0192515486, CAMPEP_0192516854, CAMPEP_0192517050, CAMPEP_0192517268, CAMPEP_0192517498, CAMPEP_0192521854, CAMPEP_0192524216, CAMPEP_0192529870, CAMPEP_0192531882, …	tr|O97290|O97290_PLAF7, tr|Q8I416|Q8I416_PLAF7, tr|Q8I5E7|Q8I5E7_PLAF7, tr|Q8IAU1|Q8IAU1_PLAF7, tr|Q8IL13|Q8IL13_PLAF7	m.10002, m.12371, m.13795, m.14884, m.16972, m.17749, m.18252, m.21910, m.22565, m.24260, m.24365, m.26657, m.28664, m.30569, m.33627, m.35206, m.35368, m.36237, m.36757, m.3701, m.4048, m.43929, m.45156, m.48967, m.50558, m.52322, m.53510, m.56777, m.5857, m.63255, m.64397, m.64765, m.66931, m.72285, m.72447	CAMPEP_0191777480, CAMPEP_0191780480, CAMPEP_0191783446, CAMPEP_0191784368, CAMPEP_0191785646, CAMPEP_0191786102, CAMPEP_0191788616, CAMPEP_0191790010, CAMPEP_0191792498, CAMPEP_0191793060, CAMPEP_0191795088, CAMPEP_0191795658, CAMPEP_0191798918, CAMPEP_0191799174, CAMPEP_0191800404, CAMPEP_0191801592, CAMPEP_0191803480, CAMPEP_0191804036, CAMPEP_0191805336, CAMPEP_0191811778, CAMPEP_0191816500, …	Skav203070, Skav204722, Skav207753, Skav209456, Skav210599, Skav213504, Skav213849, Skav213850, Skav214920, Skav223996, Skav224220, Skav224221, Skav224489, Skav224490, Skav225449, Skav228515, Skav228516, Skav228517, Skav228518, Skav229458, Skav229636, Skav229733, Skav229734, Skav235379	m.11507, m.13470, m.1463, m.18025, m.18114, m.18948, m.22076, m.27034, m.27802, m.28375, m.32911, m.34536, m.35385, m.37099, m.37695, m.40107, m.41400, m.42969, m.46554, m.48472, m.49761, m.49930, m.51294, m.56654, m.58610, m.58731, m.64082, m.64964, m.670, m.70254, m.81567, m.84008, m.85711, m.8922	pmin_comp12953_c0_seq1_141-1580_-_, pmin_comp13618_c0_seq1_103-1878_-_, pmin_comp15403_c0_seq1_82-1644_-_, pmin_comp16546_c0_seq1_141-1886_-_, pmin_comp17536_c0_seq1_13-4827_-_, pmin_comp18030_c0_seq1_163-2178_-_, pmin_comp21207_c0_seq1_1-1728_-_, pmin_comp22458_c0_seq1_180-1865_-_, pmin_comp23735_c0_seq1_24-1961_-_, pmin_comp24441_c0_seq1_99-1532_-_, pmin_comp24614_c0_seq1_54-1454_-_, pmin_comp2…	m.10081, m.11207, m.15361, m.16217, m.16533, m.17391, m.17506, m.17619, m.24534, m.25815, m.26217, m.29249, m.3104, m.3289, m.34135, m.37142, m.37737, m.41536, m.42613, m.44895, m.47415, m.51349, m.55679, m.6048, m.65784, m.69728, m.70334, m.72217, m.72594, m.72633, m.78777, m.79954, m.81189, m.82425, m.83636, m.85374, m.85833, m.85939, m.86871	kb8_c11709_m.34205, kb8_c15146_m.44384, kb8_c15473_m.45335, kb8_c18279_m.53352, kb8_c22279_m.64338, kb8_c28378_m.79819, kb8_c32474_m.89062, kb8_c32597_m.89309, kb8_c33734_m.91609, kb8_c38646_m.101158, kb8_c39003_m.101858, kb8_c40058_m.103596, kb8_c41047_m.105193, kb8_c45817_m.112385, kb8_c49972_m.117779, kb8_c50430_m.118278, kb8_rep_c10023_m.29119, kb8_rep_c13651_m.39994, kb8_rep_c13792_m.40354, …	mf105_c11628|m.22812, mf105_c12261|m.23929, mf105_c14704|m.28181, mf105_c20081|m.36807, mf105_c20081|m.36808, mf105_c21116|m.38375, mf105_c22540|m.40474, mf105_c24135|m.42678, mf105_c26512|m.45747, mf105_c28496|m.48229, mf105_c28496|m.48230, mf105_c30102|m.50204, mf105_c31255|m.51611, mf105_c31397|m.51794, mf105_c32784|m.53304, mf105_c36836|m.57283, mf105_c38003|m.58364, mf105_c41475|m.61267, mf1…	symbB.v1.2.000891.t1|scaffold51.1|size380723|10, symbB.v1.2.002851.t1|scaffold130.1|size334612|2, symbB.v1.2.003131.t1|scaffold128.1|size312424|5, symbB.v1.2.003132.t1|scaffold128.1|size312424|6, symbB.v1.2.003392.t1|scaffold190.1|size276550|17, symbB.v1.2.004124.t1|scaffold232.1|size259024|1, symbB.v1.2.005543.t1|scaffold308.1|size235111|6, symbB.v1.2.006376.t1|scaffold371.1|size308833|23, symbB…	s6_1029|m.2880, s6_10305|m.27736, s6_110|m.281, s6_11206|m.30016, s6_11250|m.30115, s6_11979|m.32016, s6_16019|m.41505, s6_17457|m.44675, s6_17840|m.45515, s6_19097|m.48258, s6_19097|m.48259, s6_19621|m.49413, s6_20720|m.51695, s6_2075|m.5848, s6_21090|m.52484, s6_21904|m.54097, s6_23067|m.56103, s6_26343|m.61287, s6_26398|m.61370, s6_27822|m.62686, s6_28687|m.64599, s6_29408|m.66079, s6_30454|m.…	SymbC1.scaffold1.2348, SymbC1.scaffold10035.1, SymbC1.scaffold12272.5, SymbC1.scaffold12489.1, SymbC1.scaffold1862.1, SymbC1.scaffold1897.3, SymbC1.scaffold19373.1, SymbC1.scaffold2.1060, SymbC1.scaffold2215.5, SymbC1.scaffold2654.3, SymbC1.scaffold2654.4, SymbC1.scaffold2804.1, SymbC1.scaffold3008.6, SymbC1.scaffold3269.4, SymbC1.scaffold364.7, SymbC1.scaffold4.1680, SymbC1.scaffold4512.1, SymbC…	C1MI_TR10168_c0_g1_i1_m.13810, C1MI_TR107506_c0_g1_i1_m.194647, C1MI_TR110708_c0_g1_i1_m.195953, C1MI_TR111281_c0_g1_i1_m.196706, C1MI_TR12197_c0_g2_i1_m.16075, C1MI_TR13210_c0_g1_i1_m.17525, C1MI_TR13210_c0_g2_i1_m.17527, C1MI_TR13875_c0_g1_i1_m.18829, C1MI_TR14118_c0_g1_i1_m.19419, C1MI_TR14134_c0_g1_i1_m.19456, C1MI_TR17109_c0_g1_i1_m.23253, C1MI_TR197_c0_g1_i1_m.214, C1MI_TR26951_c0_g1_i1_m.3…	C1SM_TR116897_c0_g1_i1_m.196467, C1SM_TR125707_c0_g1_i1_m.201752, C1SM_TR127297_c0_g1_i1_m.202916, C1SM_TR15038_c0_g1_i1_m.17619, C1SM_TR16301_c0_g1_i1_m.20052, C1SM_TR17919_c0_g1_i1_m.21991, C1SM_TR18914_c0_g1_i1_m.23036, C1SM_TR236_c0_g1_i1_m.245, C1SM_TR24154_c0_g1_i1_m.27739, C1SM_TR26303_c0_g1_i1_m.29554, C1SM_TR27123_c0_g2_i1_m.30478, C1SM_TR3049_c0_g1_i1_m.3113, C1SM_TR31636_c0_g1_i1_m.367…	SCMd_TR10215_c0g1i1_m.10738, SCMd_TR12004_c0g1i1_m.12728, SCMd_TR12258_c0g1i1_m.12995, SCMd_TR17832_c0g1i1_m.18589, SCMd_TR1810_c6g2i1_m.1820, SCMd_TR19597_c0g1i1_m.20406, SCMd_TR19597_c1g1i1_m.20408, SCMd_TR21329_c0g1i1_m.22081, SCMd_TR26835_c0g1i1_m.27707, SCMd_TR3139_c2g1i1_m.3166, SCMd_TR31424_c0g1i1_m.32669, SCMd_TR31424_c1g1i1_m.32670, SCMd_TR31772_c0g1i1_m.32976, SCMd_TR37242_c0g1i1_m.3855…	c_sym_10491|m.21949, c_sym_10757|m.25484, c_sym_15404|m.49, c_sym_26344|m.13289, c_sym_26462|m.18667, c_sym_27049|m.25655, c_sym_27538|m.27293, c_sym_27698|m.10947, c_sym_27975|m.2034, c_sym_29730|m.15363, c_sym_31710|m.12927, c_sym_32070|m.14851, c_sym_33369|m.9466, c_sym_36940|m.25802, c_sym_36947|m.9358, c_sym_37138|m.3582, c_sym_37220|m.21330, c_sym_37682|m.11916, c_sym_38706|m.26609, c_sym_3…	s1132_g6.t1, s1405_g3.t1, s1599_g4.t1, s1879_g4.t1, s194_g8.t3, s1_g479.t1, s2119_g9.t1, s2187_g7.t1, s2297_g5.t1, s2297_g5.t2, s2297_g5.t3, s232_g9.t1, s2402_g2.t1, s2550_g5.t1, s271_g41.t1, s271_g41.t2, s3050_g4.t1, s3451_g10.t1, s3460_g2.t1, s3686_g2.t1, s3699_g8.t1, s386_g20.t1, s386_g27.t1, s3895_g2.t1, s47_g20.t1, s4837_g1.t1, s490_g21.t1, s491_g15.t1, s524_g23.t1, s563_g27.t1, s64_g1.t1, s…	d_sym_101981_m.30980, d_sym_114462_m.32496, d_sym_11668_m.3701, d_sym_12203_m.3793, d_sym_21513_m.5100, d_sym_30414_m.7171, d_sym_31678_m.8684, d_sym_31971_m.9053, d_sym_34305_m.11587, d_sym_34305_m.11591, d_sym_34953_m.12270, d_sym_34993_m.12306, d_sym_35929_m.13143, d_sym_3618_m.1508, d_sym_36926_m.13992, d_sym_36994_m.14027, d_sym_37710_m.14553, d_sym_41021_m.16871, d_sym_4762_m.1907, d_sym_47…	SymbF.scaffold1037.9, SymbF.scaffold1192.5, SymbF.scaffold1306.6, SymbF.scaffold1319.10, SymbF.scaffold1551.14, SymbF.scaffold1803.2, SymbF.scaffold1803.3, SymbF.scaffold1803.6, SymbF.scaffold2086.7, SymbF.scaffold2152.1, SymbF.scaffold2276.1, SymbF.scaffold264.15, SymbF.scaffold305.19, SymbF.scaffold321.26, SymbF.scaffold37.101, SymbF.scaffold3964.1, SymbF.scaffold4931.1, SymbF.scaffold6.292, Sy…	Fkaw02652, Fkaw05216, Fkaw05232, Fkaw07619, Fkaw07620, Fkaw07622, Fkaw07624, Fkaw08100, Fkaw10477, Fkaw10479, Fkaw10739, Fkaw10742, Fkaw11254, Fkaw14076, Fkaw19422, Fkaw19423, Fkaw19496, Fkaw19839, Fkaw19905, Fkaw22906, Fkaw26594, Fkaw28316, Fkaw29401, Fkaw29402, Fkaw32869, Fkaw34298, Fkaw34299, Fkaw37393, Fkaw37521, Fkaw40838, Fkaw40839, Fkaw40840, Fkaw40842, Fkaw41074, Fkaw41075, Fkaw42000	s1121_g17.t1, s1166_g10.t1, s1221_g2.t1, s1664_g8.t1, s1664_g8.t2, s187_g5.t1, s187_g5.t2, s18_g3.t1, s1_g1733.t1, s2052_g16.t1, s207_g9.t1, s2327_g5.t1, s2415_g1.t1, s2415_g5.t1, s2597_g10.t1, s2696_g4.t1, s2942_g3.t1, s3020_g4.t1, s3020_g5.t1, s322_g17.t1, s3554_g4.t1, s4113_g4.t1, s509_g19.t1, s5539_g1.t1, s5539_g1.t2, s5703_g1.t1, s574_g18.t1, s574_g20.t1, s6050_g2.t1, s636_g22.t3, s6586_g1.t…	Smic11034, Smic12621, Smic14095, Smic14228, Smic15154, Smic16310, Smic16311, Smic23280, Smic23748, Smic25418, Smic25567, Smic25569, Smic25977, Smic25981, Smic27399, Smic27630, Smic37133, Smic37777, Smic3825, Smic3925, Smic3926, Smic42559, Smic46706, Smic46972, Smic47629, Smic6455, Smic6460, Smic6461, Smic7761, Smic8479
OG0000009	CAMPEP_0186178584, CAMPEP_0186189762, CAMPEP_0186191708, CAMPEP_0186225742, CAMPEP_0186227236, CAMPEP_0186228886, CAMPEP_0186237266, CAMPEP_0186276986, CAMPEP_0186369278, CAMPEP_0186392950, CAMPEP_0186400692, CAMPEP_0186404220, CAMPEP_0186408666	CAMPEP_0178370406, CAMPEP_0178374384, CAMPEP_0178375432, CAMPEP_0178375944, CAMPEP_0178383080, CAMPEP_0178385252, CAMPEP_0178386874, CAMPEP_0178390098, CAMPEP_0178391302, CAMPEP_0178392164, CAMPEP_0178392822, CAMPEP_0178393386, CAMPEP_0178393802, CAMPEP_0178396582, CAMPEP_0178397032, CAMPEP_0178399436, CAMPEP_0178403502, CAMPEP_0178411322, CAMPEP_0178412642, CAMPEP_0178417742, CAMPEP_0178421338, …		CAMPEP_0196843972, CAMPEP_0196844048, CAMPEP_0196885086, CAMPEP_0196885162, CAMPEP_0196887872, CAMPEP_0196894240, CAMPEP_0196895346, CAMPEP_0196896816, CAMPEP_0196901680, CAMPEP_0196902586	CAMPEP_0199554058, CAMPEP_0199555062, CAMPEP_0199555232, CAMPEP_0199556750, CAMPEP_0199556936, CAMPEP_0199558184, CAMPEP_0199558448, CAMPEP_0199560126, CAMPEP_0199563770, CAMPEP_0199565940, CAMPEP_0199568338, CAMPEP_0199571152, CAMPEP_0199577072, CAMPEP_0199577326, CAMPEP_0199581946, CAMPEP_0199586886, CAMPEP_0199589072, CAMPEP_0199594216, CAMPEP_0199611096, CAMPEP_0199613222, CAMPEP_0199613886, …	CAMPEP_0192402332, CAMPEP_0192402732, CAMPEP_0192402976, CAMPEP_0192403210, CAMPEP_0192405960, CAMPEP_0192406916, CAMPEP_0192414298, CAMPEP_0192414558, CAMPEP_0192416442, CAMPEP_0192417922, CAMPEP_0192418282, CAMPEP_0192419520, CAMPEP_0192422634, CAMPEP_0192424666, CAMPEP_0192424766, CAMPEP_0192436720, CAMPEP_0192437108, CAMPEP_0192438312, CAMPEP_0192438924, CAMPEP_0192439050, CAMPEP_0192440364, …	CAMPEP_0196937430, CAMPEP_0196945040, CAMPEP_0196948866, CAMPEP_0196952886, CAMPEP_0196959746, CAMPEP_0196960206, CAMPEP_0196961022, CAMPEP_0196971888, CAMPEP_0196975732, CAMPEP_0196978196, CAMPEP_0196986282, CAMPEP_0196989962, CAMPEP_0196990504	CAMPEP_0181399502, CAMPEP_0181399526, CAMPEP_0181401486, CAMPEP_0181403566, CAMPEP_0181404532, CAMPEP_0181404984, CAMPEP_0181406050, CAMPEP_0181406370, CAMPEP_0181406626, CAMPEP_0181407520, CAMPEP_0181407700, CAMPEP_0181408958, CAMPEP_0181412848, CAMPEP_0181413274, CAMPEP_0181414370, CAMPEP_0181417768, CAMPEP_0181418246, CAMPEP_0181419996, CAMPEP_0181421104, CAMPEP_0181422992, CAMPEP_0181423552, …	CAMPEP_0169628878, CAMPEP_0169629052, CAMPEP_0169629618, CAMPEP_0169633316, CAMPEP_0169633372, CAMPEP_0169634242, CAMPEP_0169634542, CAMPEP_0169634560, CAMPEP_0169635520, CAMPEP_0169635772, CAMPEP_0169638078, CAMPEP_0169638498, CAMPEP_0169638866, CAMPEP_0169641322, CAMPEP_0169643066, CAMPEP_0169645334, CAMPEP_0169645410, CAMPEP_0169646308, CAMPEP_0169646646, CAMPEP_0169647670, CAMPEP_0169647884, …	CAMPEP_0192378848, CAMPEP_0192383832, CAMPEP_0192387266, CAMPEP_0192387416, CAMPEP_0192388060, CAMPEP_0192390716, CAMPEP_0192391862, CAMPEP_0192392602, CAMPEP_0192393950, CAMPEP_0192394928, CAMPEP_0192397434, CAMPEP_0192399966	CAMPEP_0192481880, CAMPEP_0192484282, CAMPEP_0192485340, CAMPEP_0192485466, CAMPEP_0192485922, CAMPEP_0192487090, CAMPEP_0192488728, CAMPEP_0192491488, CAMPEP_0192494730, CAMPEP_0192509172, CAMPEP_0192510386, CAMPEP_0192514612, CAMPEP_0192516534, CAMPEP_0192516794, CAMPEP_0192520690, CAMPEP_0192523142, CAMPEP_0192524046, CAMPEP_0192524224, CAMPEP_0192527544, CAMPEP_0192528284, CAMPEP_0192528548, …		m.12677, m.17962, m.18525, m.20693, m.21987, m.23838, m.25319, m.2653, m.27975, m.29853, m.3133, m.31983, m.32332, m.34489, m.34727, m.36232, m.36759, m.37900, m.40574, m.40866, m.40937, m.42199, m.43006, m.46615, m.49225, m.49565, m.49899, m.51072, m.51875, m.55508, m.56999, m.57761, m.59522, m.60466, m.61681, m.63512, m.63734, m.63847, m.67770, m.6892, m.69512, m.70180, m.70329, m.71329, m.7175…	CAMPEP_0191776812, CAMPEP_0191778176, CAMPEP_0191779090, CAMPEP_0191781832, CAMPEP_0191782994, CAMPEP_0191783110, CAMPEP_0191783430, CAMPEP_0191784852, CAMPEP_0191795488, CAMPEP_0191800740, CAMPEP_0191807678, CAMPEP_0191818084, CAMPEP_0191818782, CAMPEP_0191819392, CAMPEP_0191836434, CAMPEP_0191840710, CAMPEP_0191843208, CAMPEP_0191854326, CAMPEP_0191855744, CAMPEP_0191861742, CAMPEP_0191862412, …	Skav204289, Skav207156, Skav207241, Skav207838, Skav207991, Skav210174, Skav212178, Skav216477, Skav220257, Skav227994, Skav228291, Skav228293, Skav228658, Skav233802, Skav233806, Skav234441	m.14452, m.19102, m.19296, m.19653, m.1966, m.28017, m.28349, m.33904, m.34320, m.35701, m.35800, m.37717, m.38934, m.39068, m.49532, m.50281, m.51165, m.52680, m.5287, m.55609, m.56298, m.59531, m.59555, m.59601, m.65815, m.68100, m.77558, m.8561, m.86039, m.8976	pmin_comp11259_c0_seq1_144-3491_-_, pmin_comp15429_c0_seq1_69-3380_-_, pmin_comp16421_c0_seq1_74-3412_-_, pmin_comp17421_c0_seq1_67-3396_-_, pmin_comp19314_c0_seq1_200-2635_-_, pmin_comp21034_c0_seq1_170-2620_-_, pmin_comp2141_c0_seq1_86-1786_-_, pmin_comp21490_c0_seq1_194-3538_-_, pmin_comp21563_c0_seq1_1-894_-_, pmin_comp23265_c0_seq1_145-3591_-_, pmin_comp23838_c0_seq1_2-1759_-_, pmin_comp2499…	m.10245, m.10662, m.11407, m.14696, m.16518, m.18159, m.19489, m.19662, m.20033, m.21808, m.24698, m.25696, m.28161, m.28251, m.3667, m.38868, m.40411, m.41504, m.41664, m.46948, m.47266, m.4966, m.50196, m.52342, m.53646, m.53905, m.61148, m.63621, m.66742, m.69010, m.69300, m.79535, m.79916, m.80383, m.82113, m.83860, m.84555, m.84760, m.84867, m.8621, m.9537	kb8_c14904_m.43659, kb8_c14904_m.43660, kb8_c17463_m.51046, kb8_c19435_m.56646, kb8_c19762_m.57538, kb8_c19762_m.57540, kb8_c19762_m.57541, kb8_c26133_m.74321, kb8_c27704_m.78182, kb8_c27704_m.78185, kb8_c29118_m.81521, kb8_c40388_m.104112, kb8_c5556_m.15817, kb8_c5556_m.15818, kb8_c5957_m.16945, kb8_c7101_m.20388, kb8_c8949_m.25844, kb8_c8949_m.25845, kb8_rep_c10090_m.29310, kb8_rep_c10090_m.293…	mf105_c24401|m.43053, mf105_c24863|m.43666, mf105_c24964|m.43800, mf105_c25473|m.44475, mf105_c25473|m.44477, mf105_c26540|m.45787, mf105_c26634|m.45893, mf105_c26634|m.45894, mf105_c26634|m.45895, mf105_c27551|m.47074, mf105_c27694|m.47257, mf105_c27694|m.47258, mf105_c27963|m.47589, mf105_c28537|m.48280, mf105_c29722|m.49737, mf105_c30814|m.51079, mf105_c31046|m.51348, mf105_c31466|m.51879, mf1…	symbB.v1.2.001069.t1|scaffold33.1|size517934|21, symbB.v1.2.001070.t1|scaffold33.1|size517934|22, symbB.v1.2.001193.t1|scaffold50.1|size381796|8, symbB.v1.2.001548.t1|scaffold85.1|size341090|8, symbB.v1.2.002464.t1|scaffold99.1|size346285|20, symbB.v1.2.002653.t1|scaffold142.1|size299426|11, symbB.v1.2.003818.t1|scaffold216.1|size293228|3, symbB.v1.2.004179.t1|scaffold233.1|size288367|10, symbB.v…	s6_10098|m.27238, s6_109|m.280, s6_1147|m.3223, s6_11709|m.31298, s6_1411|m.3978, s6_14815|m.38728, s6_18965|m.47991, s6_2822|m.7914, s6_33658|m.71436, s6_34149|m.72572, s6_34882|m.73995, s6_3520|m.9909, s6_3982|m.11167, s6_40265|m.79714, s6_42842|m.82937, s6_46995|m.89801, s6_488|m.1261, s6_50137|m.92631, s6_5128|m.14247, s6_5252|m.14568, s6_554|m.1457, s6_5570|m.15375, s6_5890|m.16171, s6_5|m.1…	SymbC1.scaffold1111.3, SymbC1.scaffold12161.1, SymbC1.scaffold13023.2, SymbC1.scaffold1306.11, SymbC1.scaffold1342.1, SymbC1.scaffold136.11, SymbC1.scaffold16787.1, SymbC1.scaffold1888.6, SymbC1.scaffold23544.1, SymbC1.scaffold240.14, SymbC1.scaffold2491.5, SymbC1.scaffold3213.1, SymbC1.scaffold332.6, SymbC1.scaffold332.8, SymbC1.scaffold3651.5, SymbC1.scaffold3781.4, SymbC1.scaffold4111.1, SymbC…	C1MI_TR110142_c0_g1_i1_m.195212, C1MI_TR14079_c0_g1_i1_m.19349, C1MI_TR25705_c0_g1_i1_m.32499, C1MI_TR39661_c0_g1_i1_m.59159, C1MI_TR41597_c0_g1_i1_m.64803, C1MI_TR43259_c0_g1_i1_m.69145, C1MI_TR46303_c0_g1_i1_m.76716, C1MI_TR46486_c0_g1_i1_m.77235, C1MI_TR50554_c0_g1_i1_m.90152, C1MI_TR52159_c0_g1_i1_m.95475, C1MI_TR53647_c0_g1_i1_m.101144, C1MI_TR54643_c0_g1_i1_m.104936, C1MI_TR56125_c0_g1_i2_m…	C1SM_TR30281_c0_g1_i1_m.34521, C1SM_TR32495_c0_g1_i1_m.38224, C1SM_TR37193_c0_g2_i1_m.46715, C1SM_TR48212_c0_g1_i1_m.66211, C1SM_TR52633_c0_g1_i1_m.75867, C1SM_TR52871_c0_g1_i1_m.76468, C1SM_TR54635_c0_g2_i2_m.80868, C1SM_TR55699_c0_g1_i1_m.83727, C1SM_TR56264_c0_g1_i1_m.85232, C1SM_TR57319_c0_g1_i1_m.88392, C1SM_TR58164_c0_g1_i1_m.91041, C1SM_TR58857_c0_g2_i1_m.93099, C1SM_TR6440_c0_g1_i1_m.7545…	SCMd_TR13062_c0g1i1_m.13723, SCMd_TR18618_c1g1i1_m.19434, SCMd_TR20749_c0g1i1_m.21503, SCMd_TR23985_c1g1i1_m.24816, SCMd_TR24257_c0g1i1_m.25093, SCMd_TR24257_c1g1i1_m.25095, SCMd_TR27540_c0g1i1_m.28289, SCMd_TR34388_c0g1i1_m.35458, SCMd_TR37647_c0g1i1_m.38953, SCMd_TR39783_c0g1i1_m.41243, SCMd_TR45381_c0g1i1_m.46957, SCMd_TR48858_c0g1i1_m.50532, SCMd_TR4929_c0g1i1_m.5137, SCMd_TR49637_c0g1i1_m.51…	c_sym_1586|m.628, c_sym_27357|m.12643, c_sym_29749|m.21397, c_sym_30320|m.23062, c_sym_31394|m.23877, c_sym_31887|m.7378, c_sym_33914|m.18684, c_sym_45073|m.12950, c_sym_45938|m.15598, c_sym_46841|m.1865, c_sym_46873|m.16376, c_sym_46978|m.9413, c_sym_47089|m.14160, c_sym_47948|m.19128, c_sym_52153|m.4770, c_sym_53107|m.5078, c_sym_71968|m.23323, c_sym_7261|m.12086, c_sym_77582|m.15403	s1188_g13.t1, s1627_g13.t1, s1627_g14.t1, s16_g10.t1, s1914_g2.t1, s205_g36.t1, s205_g36.t2, s2082_g7.t1, s2084_g11.t1, s2202_g13.t1, s2288_g3.t1, s2451_g1.t1, s2976_g10.t1, s3292_g2.t1, s3292_g3.t1, s3628_g2.t1, s4143_g6.t1, s597_g27.t1, s597_g27.t2, s631_g26.t1, s642_g28.t1, s662_g12.t1, s662_g13.t1, s717_g2.t1, s726_g4.t1, s771_g8.t1, s771_g8.t2, s827_g12.t1, s954_g8.t1, s954_g8.t2, s988_g8.t1	d_sym_10194_m.3356, d_sym_114079_m.32386, d_sym_114732_m.32573, d_sym_120683_m.33811, d_sym_120712_m.33832, d_sym_121427_m.34344, d_sym_122858_m.34819, d_sym_125850_m.35409, d_sym_2035_m.923, d_sym_29374_m.5633, d_sym_30896_m.7736, d_sym_31518_m.8511, d_sym_31722_m.8730, d_sym_33415_m.10713, d_sym_33690_m.10986, d_sym_338_m.201, d_sym_34428_m.11716, d_sym_35669_m.12881, d_sym_36034_m.13229, d_sym…	SymbF.scaffold1147.6, SymbF.scaffold1172.10, SymbF.scaffold1276.4, SymbF.scaffold1321.2, SymbF.scaffold1430.15, SymbF.scaffold1469.11, SymbF.scaffold147.21, SymbF.scaffold1729.4, SymbF.scaffold1931.4, SymbF.scaffold1931.5, SymbF.scaffold23.20, SymbF.scaffold23.21, SymbF.scaffold2590.9, SymbF.scaffold263.14, SymbF.scaffold268.5, SymbF.scaffold3015.1, SymbF.scaffold352.6, SymbF.scaffold3588.2, Symb…	Fkaw01399, Fkaw03444, Fkaw04526, Fkaw07323, Fkaw09856, Fkaw09857, Fkaw11629, Fkaw14997, Fkaw14998, Fkaw19518, Fkaw19519, Fkaw31114, Fkaw31115, Fkaw34890, Fkaw34891, Fkaw34892, Fkaw35555, Fkaw35556, Fkaw35557, Fkaw35558, Fkaw38020, Fkaw38021, Fkaw38914, Fkaw38999, Fkaw39010, Fkaw39011, Fkaw39170, Fkaw39171, Fkaw39172, Fkaw39173, Fkaw39174, Fkaw39614, Fkaw39615, Fkaw39616, Fkaw39617, Fkaw39619, Fka…	s1008_g22.t1, s1321_g12.t1, s1403_g4.t1, s1403_g5.t1, s2114_g1.t1, s2504_g1.t1, s2510_g6.t1, s2510_g6.t2, s2720_g6.t1, s2720_g8.t1, s2754_g3.t1, s2946_g1.t1, s3598_g3.t1, s3598_g3.t2, s4215_g1.t1, s448_g12.t1, s448_g12.t2, s448_g12.t3, s4740_g1.t1, s4740_g1.t2, s5115_g3.t1, s538_g16.t1, s538_g17.t1, s5481_g2.t1, s564_g4.t1, s564_g5.t1, s564_g5.t2, s564_g7.t1, s564_g9.t1, s570_g3.t1, s5748_g4.t1, …	Smic10412, Smic12628, Smic12791, Smic1304, Smic13164, Smic13165, Smic14068, Smic14085, Smic16769, Smic23166, Smic23167, Smic23320, Smic25944, Smic26578, Smic26579, Smic26580, Smic29952, Smic31162, Smic31214, Smic32966, Smic35890, Smic3737, Smic41469, Smic42987, Smic4882, Smic522, Smic5914, Smic5916
OG0000010	CAMPEP_0186176366, CAMPEP_0186185420, CAMPEP_0186188112, CAMPEP_0186188258, CAMPEP_0186192584, CAMPEP_0186195064, CAMPEP_0186200512, CAMPEP_0186208480, CAMPEP_0186220498, CAMPEP_0186225154, CAMPEP_0186225168, CAMPEP_0186225390, CAMPEP_0186225582, CAMPEP_0186229932, CAMPEP_0186233548, CAMPEP_0186238096, CAMPEP_0186242050, CAMPEP_0186242090, CAMPEP_0186245646, CAMPEP_0186254250, CAMPEP_0186254258, …	CAMPEP_0178377544, CAMPEP_0178381174, CAMPEP_0178382718, CAMPEP_0178384872, CAMPEP_0178386868, CAMPEP_0178388160, CAMPEP_0178389462, CAMPEP_0178390214, CAMPEP_0178392970, CAMPEP_0178395648, CAMPEP_0178404364, CAMPEP_0178404782, CAMPEP_0178405560, CAMPEP_0178409278, CAMPEP_0178409522, CAMPEP_0178412298, CAMPEP_0178413972, CAMPEP_0178414868, CAMPEP_0178415314, CAMPEP_0178420746, CAMPEP_0178424738, …	tr.A0A2P6TE52.A0A2P6TE52_CHLSO, tr.A0A2P6TGZ3.A0A2P6TGZ3_CHLSO, tr.A0A2P6TRZ0.A0A2P6TRZ0_CHLSO, tr.A0A2P6TSD1.A0A2P6TSD1_CHLSO, tr.A0A2P6TTT7.A0A2P6TTT7_CHLSO, tr.A0A2P6TUJ7.A0A2P6TUJ7_CHLSO, tr.A0A2P6TUX1.A0A2P6TUX1_CHLSO, tr.A0A2P6TV90.A0A2P6TV90_CHLSO, tr.A0A2P6U3J2.A0A2P6U3J2_CHLSO, tr.A0A2P6U456.A0A2P6U456_CHLSO, tr.A0A2P6U4F3.A0A2P6U4F3_CHLSO, tr.A0A2P6U4V3.A0A2P6U4V3_CHLSO	CAMPEP_0196833818, CAMPEP_0196835956, CAMPEP_0196839256, CAMPEP_0196839886, CAMPEP_0196841818, CAMPEP_0196842628, CAMPEP_0196847080, CAMPEP_0196866188, CAMPEP_0196870576, CAMPEP_0196872090, CAMPEP_0196872600, CAMPEP_0196877752, CAMPEP_0196878214, CAMPEP_0196878700, CAMPEP_0196880386, CAMPEP_0196881204, CAMPEP_0196882566, CAMPEP_0196883030, CAMPEP_0196883190, CAMPEP_0196886262, CAMPEP_0196887014, …	CAMPEP_0199553902, CAMPEP_0199554400, CAMPEP_0199561260, CAMPEP_0199562214, CAMPEP_0199568024, CAMPEP_0199571350, CAMPEP_0199571842, CAMPEP_0199572464, CAMPEP_0199578778, CAMPEP_0199578968, CAMPEP_0199579780, CAMPEP_0199579808, CAMPEP_0199584730, CAMPEP_0199585758, CAMPEP_0199591930, CAMPEP_0199592704, CAMPEP_0199593028, CAMPEP_0199596834, CAMPEP_0199598838, CAMPEP_0199606960, CAMPEP_0199613134, …	CAMPEP_0192401148, CAMPEP_0192401480, CAMPEP_0192404458, CAMPEP_0192407934, CAMPEP_0192409150, CAMPEP_0192410104, CAMPEP_0192413056, CAMPEP_0192415502, CAMPEP_0192416806, CAMPEP_0192417988, CAMPEP_0192420512, CAMPEP_0192422224, CAMPEP_0192422674, CAMPEP_0192423926, CAMPEP_0192426238, CAMPEP_0192426780, CAMPEP_0192430346, CAMPEP_0192433652, CAMPEP_0192440764, CAMPEP_0192441274, CAMPEP_0192448514, …	CAMPEP_0196909698, CAMPEP_0196911164, CAMPEP_0196913764, CAMPEP_0196914940, CAMPEP_0196925630, CAMPEP_0196925810, CAMPEP_0196925874, CAMPEP_0196932790, CAMPEP_0196933630, CAMPEP_0196940392, CAMPEP_0196948148, CAMPEP_0196948764, CAMPEP_0196948792, CAMPEP_0196951002, CAMPEP_0196957176, CAMPEP_0196961762, CAMPEP_0196962488, CAMPEP_0196967004, CAMPEP_0196970206, CAMPEP_0196972292, CAMPEP_0196972428, …	CAMPEP_0181400082, CAMPEP_0181405362, CAMPEP_0181411010, CAMPEP_0181413730, CAMPEP_0181413990, CAMPEP_0181415348, CAMPEP_0181416456, CAMPEP_0181416476, CAMPEP_0181417656, CAMPEP_0181418576, CAMPEP_0181421808, CAMPEP_0181421836, CAMPEP_0181423470, CAMPEP_0181423764, CAMPEP_0181423968, CAMPEP_0181424340, CAMPEP_0181427166, CAMPEP_0181428486, CAMPEP_0181431346, CAMPEP_0181432648, CAMPEP_0181432866, …	CAMPEP_0169629484, CAMPEP_0169632770, CAMPEP_0169635972, CAMPEP_0169637608, CAMPEP_0169642576, CAMPEP_0169642682, CAMPEP_0169644996, CAMPEP_0169647940, CAMPEP_0169649844, CAMPEP_0169653494, CAMPEP_0169655422, CAMPEP_0169657718, CAMPEP_0169659730, CAMPEP_0169660310, CAMPEP_0169661718, CAMPEP_0169663666, CAMPEP_0169666898, CAMPEP_0169667656, CAMPEP_0169667894, CAMPEP_0169670928, CAMPEP_0169680888, …	CAMPEP_0192377870, CAMPEP_0192378640, CAMPEP_0192379280, CAMPEP_0192379690, CAMPEP_0192382716, CAMPEP_0192383390, CAMPEP_0192384822, CAMPEP_0192385232, CAMPEP_0192386692, CAMPEP_0192387370, CAMPEP_0192388246, CAMPEP_0192388416, CAMPEP_0192389462, CAMPEP_0192390776, CAMPEP_0192393622, CAMPEP_0192393902, CAMPEP_0192397536, CAMPEP_0192398740, CAMPEP_0192400724, CAMPEP_0192400958	CAMPEP_0192476244, CAMPEP_0192476338, CAMPEP_0192476840, CAMPEP_0192483134, CAMPEP_0192483836, CAMPEP_0192484402, CAMPEP_0192486522, CAMPEP_0192490886, CAMPEP_0192493978, CAMPEP_0192497982, CAMPEP_0192503182, CAMPEP_0192515100, CAMPEP_0192516514, CAMPEP_0192520642, CAMPEP_0192525066, CAMPEP_0192525178, CAMPEP_0192525518, CAMPEP_0192525912, CAMPEP_0192534908, CAMPEP_0192535566, CAMPEP_0192536186, …	sp|Q8IBS5|CDPK4_PLAF7, sp|Q8ICR0|CDPK2_PLAF7, sp|Q9NJU9|CDPK3_PLAF7, tr|A0A143ZWW4|A0A143ZWW4_PLAF7, tr|A0A5K1K8H0|A0A5K1K8H0_PLAF7, tr|C0H482|C0H482_PLAF7, tr|Q8IID5|Q8IID5_PLAF7, tr|Q8ILL6|Q8ILL6_PLAF7	m.11079, m.13585, m.16800, m.17084, m.19977, m.21638, m.2248, m.23153, m.24690, m.24851, m.28157, m.29512, m.31304, m.32755, m.35053, m.36361, m.37260, m.40345, m.40448, m.44812, m.44815, m.46118, m.48903, m.48945, m.53503, m.54521, m.55550, m.58457, m.58691, m.60400, m.60969, m.61388, m.68170, m.72183	CAMPEP_0191770050, CAMPEP_0191783356, CAMPEP_0191786376, CAMPEP_0191793160, CAMPEP_0191795330, CAMPEP_0191798124, CAMPEP_0191798784, CAMPEP_0191798906, CAMPEP_0191799040, CAMPEP_0191799646, CAMPEP_0191799878, CAMPEP_0191802584, CAMPEP_0191804528, CAMPEP_0191806416, CAMPEP_0191806444, CAMPEP_0191808536, CAMPEP_0191808904, CAMPEP_0191809888, CAMPEP_0191810636, CAMPEP_0191811394, CAMPEP_0191815408, …	Skav200164, Skav200165, Skav200166, Skav200558, Skav204070, Skav208966, Skav212259, Skav212260, Skav214088, Skav221276, Skav221277, Skav225484, Skav226472, Skav226474, Skav226475, Skav228667, Skav228669, Skav230912, Skav234425, Skav235710	m.10672, m.10755, m.12022, m.15611, m.19078, m.21128, m.2300, m.23924, m.26043, m.32237, m.32348, m.33515, m.33524, m.35264, m.38342, m.38496, m.40667, m.43771, m.48746, m.51364, m.53352, m.56577, m.57964, m.65987, m.65990, m.67296, m.76876, m.77752, m.81796, m.85853	pmin_comp10519_c0_seq1_170-1744_-_, pmin_comp14376_c0_seq1_33-1586_-_, pmin_comp14472_c0_seq1_166-1773_-_, pmin_comp14724_c0_seq1_153-1649_-_, pmin_comp16458_c0_seq1_140-1618_-_, pmin_comp18031_c0_seq1_128-2173_-_, pmin_comp18823_c0_seq1_115-1641_-_, pmin_comp20221_c0_seq1_203-784_-_, pmin_comp22993_c0_seq1_29-1975_-_, pmin_comp2331_c0_seq1_84-2057_-_, pmin_comp24587_c0_seq1_233-1762_-_, pmin_com…	m.12611, m.14372, m.17182, m.17476, m.19023, m.20811, m.22099, m.23848, m.32612, m.34561, m.3776, m.39246, m.46408, m.46911, m.50971, m.59414, m.60129, m.61332, m.61728, m.62831, m.63782, m.63943, m.64396, m.65310, m.70109, m.74708, m.76040, m.80045, m.81171, m.81460, m.83972, m.9494, m.9841	kb8_c18757_m.54689, kb8_c18757_m.54690, kb8_c22742_m.65556, kb8_c24672_m.70683, kb8_c25838_m.73586, kb8_c27217_m.77012, kb8_c38995_m.101847, kb8_c38995_m.101848, kb8_c42177_m.106987, kb8_c5512_m.15687, kb8_c6759_m.19355, kb8_rep_c1218_m.3406, kb8_rep_c14183_m.41513, kb8_rep_c17737_m.51826, kb8_rep_c17932_m.52377, kb8_rep_c18445_m.53806, kb8_rep_c1962_m.5499, kb8_rep_c1968_m.5515, kb8_rep_c2285_m.…	mf105_c16584|m.31263, mf105_c17650|m.32991, mf105_c20035|m.36741, mf105_c22074|m.39804, mf105_c22582|m.40542, mf105_c24613|m.43345, mf105_c28616|m.48382, mf105_c29208|m.49128, mf105_c31812|m.52254, mf105_c36833|m.57279, mf105_c40298|m.60316, mf105_c43147|m.62517, mf105_c44199|m.63253, mf105_c44199|m.63254, mf105_rep_c10660|m.21041, mf105_rep_c154|m.283, mf105_rep_c1614|m.3213, mf105_rep_c17653|m.…	symbB.v1.2.001005.t1|scaffold43.1|size391093|34, symbB.v1.2.004554.t1|scaffold245.1|size253980|11, symbB.v1.2.007863.t1|scaffold448.1|size203282|15, symbB.v1.2.010248.t1|scaffold663.1|size175208|4, symbB.v1.2.010977.t1|scaffold725.1|size168906|3, symbB.v1.2.011386.t1|scaffold760.1|size164708|7, symbB.v1.2.014515.t1|scaffold1064.1|size140376|1, symbB.v1.2.016514.t1|scaffold1256.1|size241426|2, sym…	s6_12754|m.33897, s6_13653|m.36118, s6_16157|m.41805, s6_1635|m.4557, s6_16758|m.43120, s6_1992|m.5616, s6_23740|m.57431, s6_24327|m.58482, s6_2437|m.6873, s6_266|m.724, s6_28331|m.63816, s6_29481|m.66226, s6_33461|m.71004, s6_33596|m.71275, s6_33623|m.71350, s6_34005|m.72261, s6_35045|m.74312, s6_35841|m.75409, s6_37323|m.76520, s6_39378|m.78600, s6_47030|m.89845, s6_52736|m.95573, s6_5989|m.164…	SymbC1.scaffold1227.6, SymbC1.scaffold135.2, SymbC1.scaffold1573.2, SymbC1.scaffold1675.2, SymbC1.scaffold2518.3, SymbC1.scaffold2632.4, SymbC1.scaffold2724.4, SymbC1.scaffold2998.2, SymbC1.scaffold3072.5, SymbC1.scaffold3072.6, SymbC1.scaffold4865.3, SymbC1.scaffold4992.6, SymbC1.scaffold5577.5, SymbC1.scaffold7476.1, SymbC1.scaffold7703.1, SymbC1.scaffold7703.2, SymbC1.scaffold8102.2, SymbC1.sc…	C1MI_TR102231_c0_g1_i1_m.192843, C1MI_TR117113_c0_g1_i1_m.201349, C1MI_TR15491_c0_g1_i1_m.21435, C1MI_TR16043_c0_g1_i1_m.22108, C1MI_TR16116_c0_g1_i1_m.22162, C1MI_TR19824_c0_g1_i1_m.25932, C1MI_TR27785_c0_g1_i1_m.36951, C1MI_TR31184_c0_g2_i1_m.43383, C1MI_TR32871_c0_g1_i1_m.46330, C1MI_TR3607_c0_g1_i1_m.4594, C1MI_TR38212_c0_g1_i1_m.56315, C1MI_TR3859_c0_g1_i1_m.5125, C1MI_TR43824_c0_g1_i1_m.705…	C1SM_TR11190_c0_g1_i1_m.13049, C1SM_TR122434_c0_g1_i1_m.198305, C1SM_TR1319_c0_g2_i1_m.1363, C1SM_TR134654_c0_g1_i1_m.205938, C1SM_TR19884_c0_g1_i1_m.23860, C1SM_TR23858_c0_g1_i1_m.27462, C1SM_TR28972_c0_g1_i1_m.32215, C1SM_TR30192_c0_g1_i1_m.34375, C1SM_TR30203_c0_g1_i1_m.34391, C1SM_TR32539_c0_g2_i1_m.38278, C1SM_TR33285_c0_g1_i1_m.39612, C1SM_TR3358_c0_g1_i1_m.3420, C1SM_TR3358_c0_g2_i1_m.3421…	SCMd_TR10121_c0g1i1_m.10614, SCMd_TR10121_c1g1i1_m.10617, SCMd_TR10220_c1g1i1_m.10745, SCMd_TR1434_c0g1i1_m.1425, SCMd_TR1434_c1g1i1_m.1427, SCMd_TR15246_c0g1i1_m.16053, SCMd_TR15246_c1g1i1_m.16055, SCMd_TR2565_c1g1i1_m.2587, SCMd_TR29670_c0g1i1_m.30724, SCMd_TR30144_c0g1i1_m.31102, SCMd_TR34748_c4g1i1_m.35845, SCMd_TR39398_c0g1i1_m.40791, SCMd_TR41750_c0g1i1_m.43227, SCMd_TR45649_c0g1i1_m.47216,…	c_sym_13484_33643|m.19316, c_sym_27730|m.8711, c_sym_28311|m.5463, c_sym_30759|m.21509, c_sym_33338|m.20114, c_sym_35206|m.8985, c_sym_36734|m.1961, c_sym_37826|m.5739, c_sym_45118|m.18699, c_sym_45438|m.11599, c_sym_4965|m.3013, c_sym_66524|m.14328, c_sym_78372|m.19307, c_sym_79822|m.5737, c_sym_80375|m.10175, c_sym_95980|m.154, c_sym_96239|m.9980	s1026_g7.t1, s1051_g15.t1, s1338_g17.t1, s1338_g17.t2, s1834_g15.t1, s1987_g1.t1, s1987_g2.t1, s2261_g3.t1, s2466_g5.t1, s270_g10.t1, s270_g10.t2, s270_g10.t3, s270_g10.t4, s2872_g7.t1, s288_g20.t1, s288_g22.t1, s32_g17.t1, s342_g14.t1, s545_g10.t1, s545_g13.t1, s565_g10.t1, s587_g15.t1, s640_g23.t1, s640_g26.t1, s72_g10.t1, s72_g8.t1, s876_g1.t1, s900_g4.t1	d_sym_10236_m.3366, d_sym_10751_m.3509, d_sym_11071_m.3587, d_sym_111203_m.32212, d_sym_11766_m.3719, d_sym_120377_m.33541, d_sym_122912_m.34823, d_sym_147_m.85, d_sym_18362_m.4709, d_sym_20563_m.4979, d_sym_29386_m.5647, d_sym_29415_m.5687, d_sym_30750_m.7539, d_sym_31264_m.8197, d_sym_32809_m.10096, d_sym_34003_m.11286, d_sym_34573_m.11872, d_sym_35224_m.12478, d_sym_35717_m.12923, d_sym_36527_…	SymbF.scaffold1483.13, SymbF.scaffold170.12, SymbF.scaffold1820.1, SymbF.scaffold1833.7, SymbF.scaffold1909.3, SymbF.scaffold2308.1, SymbF.scaffold2423.2, SymbF.scaffold2465.2, SymbF.scaffold2825.2, SymbF.scaffold2825.3, SymbF.scaffold328.15, SymbF.scaffold408.4, SymbF.scaffold4246.1, SymbF.scaffold475.4, SymbF.scaffold53.69, SymbF.scaffold846.3, SymbF.scaffold967.18	Fkaw03899, Fkaw09996, Fkaw09997, Fkaw12297, Fkaw12298, Fkaw18526, Fkaw18838, Fkaw19353, Fkaw21475, Fkaw24921, Fkaw26396, Fkaw28527, Fkaw29548, Fkaw29549, Fkaw33374, Fkaw33592, Fkaw33664, Fkaw33665, Fkaw33666, Fkaw33838, Fkaw34598, Fkaw36014, Fkaw40866, Fkaw42340	s115_g10.t1, s1332_g17.t1, s1333_g2.t1, s1333_g2.t2, s1388_g9.t1, s1409_g1.t1, s1528_g4.t1, s180_g11.t4, s180_g11.t5, s2133_g8.t1, s2144_g2.t1, s2157_g1.t1, s2178_g3.t1, s2353_g17.t1, s2353_g18.t1, s2431_g1.t1, s250_g1.t1, s2807_g6.t1, s2807_g7.t1, s3314_g6.t1, s3473_g4.t1, s4076_g2.t1, s4241_g1.t1, s4241_g1.t2, s450_g2.t1, s503_g13.t2, s5249_g6.t1, s5599_g1.t2, s5599_g1.t3, s5599_g1.t4, s595_g4.…	Smic10014, Smic10857, Smic11578, Smic11995, Smic12320, Smic14094, Smic1663, Smic1667, Smic17036, Smic20359, Smic26027, Smic26028, Smic32341, Smic3508, Smic35661, Smic38278, Smic43276, Smic45373, Smic6429, Smic7299, Smic8710, Smic9774
OG0000011	CAMPEP_0186204678, CAMPEP_0186204852, CAMPEP_0186206952, CAMPEP_0186233910, CAMPEP_0186235084, CAMPEP_0186235144, CAMPEP_0186247954, CAMPEP_0186270622, CAMPEP_0186280524, CAMPEP_0186397000, CAMPEP_0186401330			CAMPEP_0196884882, CAMPEP_0196898066	CAMPEP_0199554100, CAMPEP_0199554594, CAMPEP_0199556872, CAMPEP_0199557612, CAMPEP_0199559280, CAMPEP_0199559510, CAMPEP_0199560274, CAMPEP_0199560420, CAMPEP_0199560806, CAMPEP_0199560850, CAMPEP_0199561038, CAMPEP_0199561108, CAMPEP_0199561266, CAMPEP_0199561288, CAMPEP_0199561294, CAMPEP_0199561508, CAMPEP_0199561942, CAMPEP_0199562176, CAMPEP_0199562476, CAMPEP_0199562634, CAMPEP_0199562740, …	CAMPEP_0192404986, CAMPEP_0192413382, CAMPEP_0192414430, CAMPEP_0192416234, CAMPEP_0192422986, CAMPEP_0192428878, CAMPEP_0192431490, CAMPEP_0192432046, CAMPEP_0192437738, CAMPEP_0192441770, CAMPEP_0192448930, CAMPEP_0192449510, CAMPEP_0192451562, CAMPEP_0192452384, CAMPEP_0192452898, CAMPEP_0192452916, CAMPEP_0192460790, CAMPEP_0192468126, CAMPEP_0192470382, CAMPEP_0192470472, CAMPEP_0192470646, …	CAMPEP_0196937770, CAMPEP_0196950116	CAMPEP_0181485466	CAMPEP_0169689774	CAMPEP_0192382474, CAMPEP_0192383542, CAMPEP_0192383574, CAMPEP_0192383738, CAMPEP_0192383854, CAMPEP_0192384146, CAMPEP_0192384354, CAMPEP_0192384752, CAMPEP_0192385334, CAMPEP_0192385500, CAMPEP_0192385698, CAMPEP_0192385914, CAMPEP_0192385984, CAMPEP_0192386038, CAMPEP_0192386116, CAMPEP_0192386180, CAMPEP_0192386660, CAMPEP_0192393606, CAMPEP_0192393628, CAMPEP_0192393790, CAMPEP_0192394984, …	CAMPEP_0192486724, CAMPEP_0192518704		m.10091, m.48587, m.57603, m.60218, m.8127	CAMPEP_0191774294, CAMPEP_0191774832, CAMPEP_0191851712, CAMPEP_0191853994, CAMPEP_0191860260, CAMPEP_0191886238, CAMPEP_0191891680, CAMPEP_0191892300, CAMPEP_0191892398, CAMPEP_0191898184, CAMPEP_0191898324, CAMPEP_0191900210, CAMPEP_0191900778, CAMPEP_0191912402	Skav200525, Skav202096, Skav202568, Skav202949, Skav203031, Skav203439, Skav203817, Skav204003, Skav204526, Skav204570, Skav204678, Skav206301, Skav206669, Skav207139, Skav207140, Skav207142, Skav207551, Skav207882, Skav208644, Skav208645, Skav208852, Skav209072, Skav210863, Skav211203, Skav211204, Skav211205, Skav211210, Skav211211, Skav211213, Skav211215, Skav211218, Skav211545, Skav212002, Ska…	m.23300, m.36100, m.57307, m.57726, m.75096	pmin_comp40134_c0_seq1_1-387_-_, pmin_comp45405_c0_seq1_144-719_-_, pmin_comp52150_c0_seq1_10-423_-_, pmin_comp6112_c0_seq2_2-484_-_, pmin_comp62578_c0_seq1_1-429_-_, pmin_comp69325_c0_seq1_3-389_-_, pmin_comp71883_c0_seq1_3-314_-_, pmin_comp9087_c1_seq8_138-674_-_	m.10315, m.12353, m.14699, m.51223, m.55311, m.57265, m.69238, m.85920	kb8_c31511_m.86924, kb8_c36403_m.96911, kb8_rep_c21448_m.62137	mf105_rep_c13675|m.26414, mf105_rep_c15135|m.28898, mf105_rep_c15639|m.29731, mf105_rep_c16585|m.31264, mf105_rep_c16633|m.31341, mf105_rep_c17809|m.33227, mf105_rep_c18534|m.34416, mf105_rep_c18574|m.34474, mf105_rep_c18675|m.34616, mf105_rep_c20007|m.36698, mf105_rep_c20899|m.38047, mf105_rep_c21399|m.38800, mf105_rep_c22353|m.40190, mf105_rep_c22375|m.40229, mf105_rep_c2322|m.4722, mf105_rep_c…	symbB.v1.2.021766.t1|scaffold1821.1|size219240|5, symbB.v1.2.021769.t1|scaffold1821.1|size219240|8, symbB.v1.2.021770.t1|scaffold1821.1|size219240|9, symbB.v1.2.021904.t1|scaffold1884.1|size97195|2, symbB.v1.2.022536.t1|scaffold2007.1|size92683|1, symbB.v1.2.024621.t1|scaffold2344.1|size81749|8, symbB.v1.2.025101.t1|scaffold2405.1|size80018|1, symbB.v1.2.031496.t1|scaffold3653.1|size76219|6, symb…	s6_11355|m.30381, s6_12943|m.34416, s6_13246|m.35128, s6_13247|m.35131, s6_14272|m.37550, s6_14841|m.38795, s6_17031|m.43689, s6_18179|m.46305, s6_18460|m.46920, s6_21619|m.53536, s6_22213|m.54656, s6_23890|m.57698, s6_26485|m.61486, s6_30475|m.67992, s6_31226|m.69007, s6_33421|m.70966, s6_38077|m.76657, s6_39549|m.78868, s6_42073|m.81510, s6_42736|m.82710, s6_43353|m.83942, s6_43883|m.84916, s6_…	SymbC1.scaffold1259.2, SymbC1.scaffold13774.1, SymbC1.scaffold1418.5, SymbC1.scaffold15429.1, SymbC1.scaffold1718.1, SymbC1.scaffold177.7, SymbC1.scaffold1929.4, SymbC1.scaffold1930.2, SymbC1.scaffold1944.1, SymbC1.scaffold198.3, SymbC1.scaffold223.6, SymbC1.scaffold223.7, SymbC1.scaffold243.3, SymbC1.scaffold2673.1, SymbC1.scaffold3091.2, SymbC1.scaffold3109.2, SymbC1.scaffold313.10, SymbC1.scaf…	C1MI_TR102123_c0_g1_i1_m.192791, C1MI_TR103634_c0_g1_i1_m.193512, C1MI_TR112287_c0_g1_i1_m.197810, C1MI_TR120379_c0_g1_i1_m.202618, C1MI_TR12921_c0_g2_i1_m.17022, C1MI_TR13101_c0_g1_i1_m.17329, C1MI_TR13582_c0_g1_i1_m.18182, C1MI_TR17170_c0_g1_i1_m.23311, C1MI_TR21652_c0_g1_i1_m.27826, C1MI_TR21853_c0_g1_i1_m.28035, C1MI_TR22025_c0_g1_i1_m.28235, C1MI_TR22373_c0_g1_i1_m.28630, C1MI_TR27217_c0_g1_…	C1SM_TR100332_c0_g1_i1_m.187444, C1SM_TR107552_c0_g1_i1_m.190139, C1SM_TR108403_c0_g1_i1_m.191165, C1SM_TR111152_c0_g1_i1_m.193659, C1SM_TR112473_c0_g1_i1_m.194566, C1SM_TR12187_c0_g1_i1_m.14623, C1SM_TR124570_c0_g1_i1_m.200697, C1SM_TR125709_c0_g1_i1_m.201754, C1SM_TR131367_c0_g1_i1_m.205031, C1SM_TR135599_c0_g1_i1_m.206114, C1SM_TR18502_c0_g2_i1_m.22595, C1SM_TR19963_c0_g1_i1_m.23914, C1SM_TR20…	SCMd_TR16914_c0g1i1_m.17628, SCMd_TR16968_c1g1i1_m.17681, SCMd_TR20173_c1g1i1_m.20930, SCMd_TR20173_c2g1i1_m.20931, SCMd_TR23397_c0g1i1_m.24213, SCMd_TR2550_c0g1i1_m.2573, SCMd_TR26759_c0g1i1_m.27619, SCMd_TR28298_c0g1i1_m.29098, SCMd_TR34668_c0g1i1_m.35754, SCMd_TR36097_c13g1i1_m.37231, SCMd_TR41815_c0g1i1_m.43289, SCMd_TR45087_c0g1i1_m.46553, SCMd_TR50066_c0g1i1_m.51705, SCMd_TR50066_c3g1i1_m.5…	c_sym_44467|m.5249, c_sym_79898|m.10381, c_sym_89496|m.19508, c_sym_93023|m.27154	s1025_g14.t1, s1077_g20.t1, s1077_g20.t2, s1133_g17.t1, s1226_g1.t1, s1226_g2.t1, s1226_g3.t1, s1561_g3.t1, s1720_g2.t1, s175_g22.t1, s17_g20.t1, s1897_g10.t1, s1897_g12.t1, s191_g6.t1, s1950_g3.t1, s2112_g21.t1, s2138_g3.t1, s2138_g4.t1, s2138_g5.t1, s2182_g3.t1, s2182_g5.t1, s2182_g6.t1, s230_g13.t1, s2317_g3.t1, s242_g31.t1, s2577_g2.t1, s257_g43.t1, s257_g45.t1, s257_g47.t1, s270_g8.t1, s2781…	d_sym_125466_m.35354, d_sym_87185_m.27067, d_sym_91662_m.28375	SymbF.scaffold152.1, SymbF.scaffold193.1, SymbF.scaffold2016.2, SymbF.scaffold2350.1, SymbF.scaffold2986.4, SymbF.scaffold347.4, SymbF.scaffold374.18, SymbF.scaffold375.1, SymbF.scaffold418.16, SymbF.scaffold480.4, SymbF.scaffold814.1	Fkaw00103, Fkaw00106, Fkaw00109, Fkaw00112, Fkaw00113, Fkaw00132, Fkaw00140, Fkaw00165, Fkaw00179, Fkaw00225, Fkaw00226, Fkaw00227, Fkaw00232, Fkaw00474, Fkaw01342, Fkaw04662, Fkaw11645, Fkaw13887, Fkaw14963, Fkaw15354, Fkaw15355, Fkaw16921, Fkaw18848, Fkaw18849, Fkaw19220, Fkaw19568, Fkaw19577, Fkaw19578, Fkaw19584, Fkaw19586, Fkaw21423, Fkaw21424, Fkaw21432, Fkaw21433, Fkaw21434, Fkaw21436, Fka…	s2108_g10.t1, s456_g18.t1	Smic15132, Smic38037, Smic3809, Smic45282, Smic49145.Novel
OG0000012	CAMPEP_0186174796, CAMPEP_0186177178, CAMPEP_0186178004, CAMPEP_0186181864, CAMPEP_0186192206, CAMPEP_0186193492, CAMPEP_0186198798, CAMPEP_0186214006, CAMPEP_0186222734, CAMPEP_0186224614, CAMPEP_0186227502, CAMPEP_0186230120, CAMPEP_0186265620, CAMPEP_0186270756, CAMPEP_0186272342, CAMPEP_0186272728, CAMPEP_0186274396, CAMPEP_0186278024, CAMPEP_0186279930, CAMPEP_0186285574, CAMPEP_0186287926, …	CAMPEP_0178371506, CAMPEP_0178371854, CAMPEP_0178372200, CAMPEP_0178372806, CAMPEP_0178375406, CAMPEP_0178377484, CAMPEP_0178378330, CAMPEP_0178381990, CAMPEP_0178382096, CAMPEP_0178384462, CAMPEP_0178395078, CAMPEP_0178411522, CAMPEP_0178413636, CAMPEP_0178414956, CAMPEP_0178415362, CAMPEP_0178417892, CAMPEP_0178418496, CAMPEP_0178428630, CAMPEP_0178429642, CAMPEP_0178438538, CAMPEP_0178445720, …	tr.A0A2P6TDV4.A0A2P6TDV4_CHLSO, tr.A0A2P6TF87.A0A2P6TF87_CHLSO, tr.A0A2P6TPL1.A0A2P6TPL1_CHLSO, tr.A0A2P6TPQ0.A0A2P6TPQ0_CHLSO, tr.A0A2P6TZ51.A0A2P6TZ51_CHLSO, tr.A0A2P6U0Y4.A0A2P6U0Y4_CHLSO, tr.A0A2P6U139.A0A2P6U139_CHLSO, tr.A0A2P6U162.A0A2P6U162_CHLSO	CAMPEP_0196845420, CAMPEP_0196874274, CAMPEP_0196875668, CAMPEP_0196877886, CAMPEP_0196884236, CAMPEP_0196885740, CAMPEP_0196886224, CAMPEP_0196888354, CAMPEP_0196894628, CAMPEP_0196903450	CAMPEP_0199554332, CAMPEP_0199561896, CAMPEP_0199562274, CAMPEP_0199566050, CAMPEP_0199569022, CAMPEP_0199571724, CAMPEP_0199575212, CAMPEP_0199576102, CAMPEP_0199576866, CAMPEP_0199577060, CAMPEP_0199577572, CAMPEP_0199579128, CAMPEP_0199580064, CAMPEP_0199580418, CAMPEP_0199581300, CAMPEP_0199582154, CAMPEP_0199598742, CAMPEP_0199599032, CAMPEP_0199599710, CAMPEP_0199605926, CAMPEP_0199612388, …	CAMPEP_0192403152, CAMPEP_0192404914, CAMPEP_0192406346, CAMPEP_0192408094, CAMPEP_0192409626, CAMPEP_0192413178, CAMPEP_0192413520, CAMPEP_0192423274, CAMPEP_0192425256, CAMPEP_0192441576, CAMPEP_0192445172, CAMPEP_0192453288, CAMPEP_0192455950, CAMPEP_0192458634, CAMPEP_0192469762, CAMPEP_0192469822, CAMPEP_0192470128, CAMPEP_0192470802, CAMPEP_0192471040, CAMPEP_0192472146, CAMPEP_0192472252, …	CAMPEP_0196908918, CAMPEP_0196925622, CAMPEP_0196935892, CAMPEP_0196937182, CAMPEP_0196939750, CAMPEP_0196940910, CAMPEP_0196943066, CAMPEP_0196945060, CAMPEP_0196947810, CAMPEP_0196949356, CAMPEP_0196955890, CAMPEP_0196955976, CAMPEP_0196958068, CAMPEP_0196958280, CAMPEP_0196959316, CAMPEP_0196959658, CAMPEP_0196967512, CAMPEP_0196971500, CAMPEP_0196977620, CAMPEP_0196982916, CAMPEP_0196983970, …	CAMPEP_0181398072, CAMPEP_0181399074, CAMPEP_0181403356, CAMPEP_0181408994, CAMPEP_0181410688, CAMPEP_0181411182, CAMPEP_0181412978, CAMPEP_0181413974, CAMPEP_0181415102, CAMPEP_0181419878, CAMPEP_0181421200, CAMPEP_0181421850, CAMPEP_0181421858, CAMPEP_0181424012, CAMPEP_0181424780, CAMPEP_0181424854, CAMPEP_0181426142, CAMPEP_0181426534, CAMPEP_0181426872, CAMPEP_0181429438, CAMPEP_0181430148, …	CAMPEP_0169628254, CAMPEP_0169630978, CAMPEP_0169632590, CAMPEP_0169637862, CAMPEP_0169638798, CAMPEP_0169643156, CAMPEP_0169646750, CAMPEP_0169648962, CAMPEP_0169656000, CAMPEP_0169658934, CAMPEP_0169661460, CAMPEP_0169663928, CAMPEP_0169676242, CAMPEP_0169677268, CAMPEP_0169677456, CAMPEP_0169678734, CAMPEP_0169699816, CAMPEP_0169703104, CAMPEP_0169703532, CAMPEP_0169704434, CAMPEP_0169705056, …	CAMPEP_0192380316, CAMPEP_0192387990, CAMPEP_0192395368, CAMPEP_0192400082	CAMPEP_0192477228, CAMPEP_0192478256, CAMPEP_0192479018, CAMPEP_0192479572, CAMPEP_0192479864, CAMPEP_0192481016, CAMPEP_0192482510, CAMPEP_0192482610, CAMPEP_0192484902, CAMPEP_0192485412, CAMPEP_0192503320, CAMPEP_0192504372, CAMPEP_0192506232, CAMPEP_0192511956, CAMPEP_0192520242, CAMPEP_0192522018, CAMPEP_0192524902, CAMPEP_0192525280, CAMPEP_0192526246, CAMPEP_0192526636, CAMPEP_0192527214, …	tr|A0A5K1K993|A0A5K1K993_PLAF7, tr|O77308|O77308_PLAF7, tr|Q7K6A5|Q7K6A5_PLAF7, tr|Q8IHR3|Q8IHR3_PLAF7	m.11926, m.13379, m.14084, m.16458, m.17503, m.20205, m.22151, m.22732, m.22821, m.24275, m.30119, m.34612, m.44688, m.46881, m.49551, m.53820, m.54751, m.57977, m.58043, m.59774, m.63209, m.65803, m.66965, m.67101, m.68502, m.70353, m.8205	CAMPEP_0191769940, CAMPEP_0191781206, CAMPEP_0191781960, CAMPEP_0191783434, CAMPEP_0191785442, CAMPEP_0191790566, CAMPEP_0191793756, CAMPEP_0191797716, CAMPEP_0191800900, CAMPEP_0191801854, CAMPEP_0191803978, CAMPEP_0191805754, CAMPEP_0191819264, CAMPEP_0191822534, CAMPEP_0191830304, CAMPEP_0191835122, CAMPEP_0191837542, CAMPEP_0191841962, CAMPEP_0191845094, CAMPEP_0191856262, CAMPEP_0191864834, …	Skav204452, Skav211740, Skav212791, Skav216440, Skav216441, Skav217351, Skav220425, Skav220939, Skav221858, Skav222284, Skav222782, Skav223148, Skav224091, Skav226924, Skav227729, Skav227730, Skav231819, Skav232890, Skav233278	m.1385, m.13951, m.20430, m.26638, m.32444, m.35790, m.43036, m.48026, m.55105, m.55886, m.56672, m.58014, m.58523, m.60861, m.61339, m.62029, m.62247, m.73291, m.81048, m.8233, m.82704, m.85712, m.8619, m.86906	pmin_comp11783_c0_seq1_78-4808_-_, pmin_comp12905_c0_seq1_1-3135_-_, pmin_comp13230_c0_seq1_20-2395_-_, pmin_comp14088_c0_seq1_22-852_-_, pmin_comp14363_c0_seq1_242-4198_-_, pmin_comp16921_c0_seq1_35-3907_-_, pmin_comp17041_c0_seq1_1-1446_-_, pmin_comp22173_c0_seq1_103-2931_-_, pmin_comp28985_c0_seq1_65-2098_-_, pmin_comp2947_c0_seq1_106-2922_-_, pmin_comp29636_c0_seq1_168-2990_-_, pmin_comp33008…	m.14565, m.18700, m.19248, m.25969, m.30381, m.3220, m.32251, m.36687, m.38395, m.38726, m.41443, m.44379, m.45412, m.49991, m.51388, m.53083, m.58612, m.62451, m.63000, m.65190, m.6543, m.72863, m.76307, m.84000, m.85335, m.87195, m.9829	kb8_c11752_m.34356, kb8_c11752_m.34358, kb8_c13306_m.38983, kb8_c13306_m.38984, kb8_c15484_m.45365, kb8_c17864_m.52180, kb8_c20649_m.59980, kb8_c20720_m.60185, kb8_c21112_m.61224, kb8_c21156_m.61356, kb8_c22364_m.64563, kb8_c22364_m.64567, kb8_c22364_m.64570, kb8_c22364_m.64571, kb8_c22364_m.64572, kb8_c22700_m.65442, kb8_c23734_m.68167, kb8_c25252_m.72142, kb8_c25580_m.72960, kb8_c25580_m.72961,…	mf105_c11221|m.22099, mf105_c12521|m.24384, mf105_c12521|m.24385, mf105_c21329|m.38700, mf105_c27197|m.46619, mf105_c29862|m.49909, mf105_c38398|m.58712, mf105_c40017|m.60081, mf105_c41643|m.61400, mf105_c43430|m.62701, mf105_c43967|m.63115, mf105_c46323|m.64607, mf105_rep_c12014|m.23507, mf105_rep_c18150|m.33785, mf105_rep_c1887|m.3782, mf105_rep_c19096|m.35273, mf105_rep_c26711|m.46000, mf105_r…	symbB.v1.2.000036.t1|scaffold12.1|size699752|16, symbB.v1.2.002775.t1|scaffold141.1|size300911|26, symbB.v1.2.005301.t1|scaffold283.1|size308953|2, symbB.v1.2.007829.t1|scaffold463.1|size291460|10, symbB.v1.2.007829.t2|scaffold463.1|size291460|10, symbB.v1.2.012251.t1|scaffold843.1|size158467|2, symbB.v1.2.014854.t1|scaffold1095.1|size138309|2, symbB.v1.2.020711.t1|scaffold1752.1|size160374|2, sy…	s6_10708|m.28760, s6_13552|m.35896, s6_17335|m.44406, s6_17641|m.45068, s6_1883|m.5292, s6_19135|m.48346, s6_19135|m.48348, s6_1947|m.5460, s6_2884|m.8103, s6_2884|m.8109, s6_2967|m.8349, s6_35832|m.75402, s6_4087|m.11442, s6_4229|m.11830, s6_6847|m.18790, s6_7600|m.20797, s6_811|m.2248, s6_9009|m.24465, s6_9771|m.26455	SymbC1.scaffold10331.2, SymbC1.scaffold1037.35, SymbC1.scaffold10999.1, SymbC1.scaffold1243.1, SymbC1.scaffold16052.2, SymbC1.scaffold2.989, SymbC1.scaffold2069.4, SymbC1.scaffold2069.6, SymbC1.scaffold281.2, SymbC1.scaffold3653.4, SymbC1.scaffold380.1, SymbC1.scaffold3889.1, SymbC1.scaffold652.12, SymbC1.scaffold652.13, SymbC1.scaffold708.8, SymbC1.scaffold73.72, SymbC1.scaffold7733.1, SymbC1.sc…	C1MI_TR102263_c0_g1_i1_m.192855, C1MI_TR103524_c0_g1_i1_m.193464, C1MI_TR12158_c0_g1_i1_m.16054, C1MI_TR13428_c0_g1_i1_m.17904, C1MI_TR13428_c0_g2_i1_m.17905, C1MI_TR13428_c0_g2_i1_m.17906, C1MI_TR17656_c0_g1_i1_m.23728, C1MI_TR20948_c0_g1_i1_m.27096, C1MI_TR23966_c0_g2_i1_m.30247, C1MI_TR30036_c0_g1_i1_m.40973, C1MI_TR30036_c0_g1_i2_m.40975, C1MI_TR30356_c0_g1_i1_m.41675, C1MI_TR30463_c0_g1_i1_m…	C1SM_TR100449_c0_g1_i1_m.187487, C1SM_TR10341_c0_g1_i1_m.11448, C1SM_TR10341_c0_g1_i1_m.11449, C1SM_TR10341_c0_g2_i1_m.11450, C1SM_TR10840_c0_g1_i1_m.12247, C1SM_TR116244_c0_g1_i1_m.196272, C1SM_TR11851_c0_g1_i1_m.14223, C1SM_TR1389_c0_g1_i1_m.1485, C1SM_TR16172_c0_g1_i1_m.19810, C1SM_TR23473_c0_g1_i1_m.27122, C1SM_TR26297_c0_g1_i1_m.29548, C1SM_TR32807_c0_g1_i1_m.38711, C1SM_TR32807_c0_g1_i2_m.3…	SCMd_TR1732_c0g1i1_m.1688, SCMd_TR1732_c2g1i1_m.1691, SCMd_TR25242_c7g1i1_m.26153, SCMd_TR25242_c7g2i1_m.26154, SCMd_TR25242_c7g2i2_m.26158, SCMd_TR25242_c7g3i1_m.26162, SCMd_TR33486_c0g1i1_m.34749, SCMd_TR33486_c1g1i1_m.34753, SCMd_TR36568_c0g1i1_m.37763, SCMd_TR39218_c0g1i1_m.40525, SCMd_TR40789_c0g1i1_m.42262, SCMd_TR41886_c0g1i1_m.43384, SCMd_TR41886_c1g1i1_m.43385, SCMd_TR43011_c0g1i1_m.4459…	c_sym_15823|m.19437, c_sym_27373|m.20187, c_sym_28424|m.13483, c_sym_30266|m.14008, c_sym_30586|m.18651, c_sym_32423|m.13885, c_sym_33285|m.5454, c_sym_36033|m.590, c_sym_36830|m.16886, c_sym_37031|m.24009, c_sym_37290|m.5335, c_sym_47430|m.16424, c_sym_50274|m.15337, c_sym_50557|m.1162, c_sym_52731|m.19775, c_sym_70689|m.12019, c_sym_74062|m.2824, c_sym_74151|m.7732, c_sym_79179|m.20724, c_sym_7…	s1191_g1.t1, s1289_g9.t1, s1289_g9.t2, s1339_g15.t1, s1339_g15.t2, s1478_g1.t1, s1478_g1.t2, s1556_g2.t1, s1556_g4.t1, s1834_g6.t1, s183_g14.t1, s183_g14.t2, s1905_g6.t1, s1905_g6.t2, s1_g2308.t1, s1_g817.t1, s2172_g14.t1, s2734_g2.t1, s2920_g8.t1, s3147_g4.t1, s3301_g3.t1, s354_g21.t1, s354_g22.t1, s4310_g1.t1, s468_g2.t1, s468_g4.t1, s4990_g1.t1, s693_g11.t1, s693_g11.t2, s812_g3.t1, s889_g1.t1…	d_sym_100979_m.30467, d_sym_116931_m.32930, d_sym_120457_m.33616, d_sym_120877_m.33960, d_sym_121422_m.34340, d_sym_2664_m.1150, d_sym_29581_m.5964, d_sym_29635_m.6055, d_sym_29706_m.6157, d_sym_30075_m.6693, d_sym_32511_m.9697, d_sym_32596_m.9802, d_sym_34911_m.12233, d_sym_43172_m.17961, d_sym_48000_m.19838, d_sym_51719_m.20931, d_sym_62384_m.23212, d_sym_7162_m.2621, d_sym_75222_m.24707, d_sym…	SymbF.scaffold1630.3, SymbF.scaffold1797.4, SymbF.scaffold2688.15, SymbF.scaffold2839.3, SymbF.scaffold2945.2, SymbF.scaffold307.20, SymbF.scaffold307.21, SymbF.scaffold3737.4, SymbF.scaffold376.8, SymbF.scaffold4288.1, SymbF.scaffold4736.1, SymbF.scaffold4736.2, SymbF.scaffold5190.1, SymbF.scaffold590.12, SymbF.scaffold687.9, SymbF.scaffold798.11	Fkaw00903, Fkaw01093, Fkaw01094, Fkaw20737, Fkaw20738, Fkaw21529, Fkaw21530, Fkaw21581, Fkaw21999, Fkaw22001, Fkaw22002, Fkaw22027, Fkaw22028, Fkaw23023, Fkaw23024, Fkaw23663, Fkaw23664, Fkaw23665, Fkaw30441, Fkaw32577, Fkaw32579, Fkaw32580, Fkaw36395, Fkaw36396, Fkaw36455, Fkaw36456, Fkaw39180, Fkaw39624, Fkaw39626, Fkaw40300	s1104_g6.t1, s1157_g5.t1, s1157_g6.t1, s1368_g10.t1, s1368_g14.t1, s1375_g4.t1, s1448_g8.t1, s1502_g19.t1, s1502_g20.t1, s1502_g20.t2, s1502_g20.t3, s1889_g4.t2, s1889_g4.t3, s1995_g2.t1, s1995_g3.t1, s1_g1416.t1, s1_g81.t1, s2015_g14.t1, s2054_g1.t1, s2054_g1.t2, s2066_g2.t1, s2066_g2.t2, s2066_g2.t3, s20_g14.t1, s20_g14.t2, s20_g14.t3, s2379_g8.t1, s24_g5.t1, s2668_g12.t1, s2683_g10.t1, s281_g7…	Smic10897, Smic11616, Smic14842, Smic15252, Smic15993, Smic18058, Smic18950, Smic19530, Smic1984, Smic1985, Smic22315, Smic23563, Smic23565, Smic23891, Smic23982, Smic27027, Smic29003, Smic29343, Smic30044, Smic30063, Smic31908, Smic32623, Smic32627, Smic35831, Smic36012, Smic37415, Smic39967, Smic41444, Smic45271, Smic5610, Smic6442, Smic777, Smic8361, Smic9407, Smic9408
OG0000013	CAMPEP_0186182128, CAMPEP_0186187548, CAMPEP_0186188880, CAMPEP_0186189092, CAMPEP_0186189868, CAMPEP_0186194592, CAMPEP_0186194648, CAMPEP_0186196706, CAMPEP_0186205540, CAMPEP_0186219164, CAMPEP_0186222612, CAMPEP_0186224710, CAMPEP_0186227828, CAMPEP_0186233896, CAMPEP_0186234850, CAMPEP_0186236450, CAMPEP_0186237806, CAMPEP_0186240414, CAMPEP_0186241522, CAMPEP_0186242424, CAMPEP_0186244146, …	CAMPEP_0178392018, CAMPEP_0178400824, CAMPEP_0178402278, CAMPEP_0178410750, CAMPEP_0178414892, CAMPEP_0178415804, CAMPEP_0178419938, CAMPEP_0178422272, CAMPEP_0178422752, CAMPEP_0178422820, CAMPEP_0178426024, CAMPEP_0178428238, CAMPEP_0178428396, CAMPEP_0178430742, CAMPEP_0178431190, CAMPEP_0178431352, CAMPEP_0178436600, CAMPEP_0178436958, CAMPEP_0178437272, CAMPEP_0178437904, CAMPEP_0178438534, …	tr.A0A2P6TBY8.A0A2P6TBY8_CHLSO, tr.A0A2P6TCX7.A0A2P6TCX7_CHLSO, tr.A0A2P6TE73.A0A2P6TE73_CHLSO, tr.A0A2P6TIL8.A0A2P6TIL8_CHLSO, tr.A0A2P6TU07.A0A2P6TU07_CHLSO, tr.A0A2P6TWG5.A0A2P6TWG5_CHLSO, tr.A0A2P6TZM3.A0A2P6TZM3_CHLSO, tr.A0A2P6U150.A0A2P6U150_CHLSO, tr.A0A2P6U3F0.A0A2P6U3F0_CHLSO	CAMPEP_0196829084, CAMPEP_0196830202, CAMPEP_0196830402, CAMPEP_0196837436, CAMPEP_0196838644, CAMPEP_0196843166, CAMPEP_0196843760, CAMPEP_0196844006, CAMPEP_0196844358, CAMPEP_0196846362, CAMPEP_0196849608, CAMPEP_0196850578, CAMPEP_0196850750, CAMPEP_0196850792, CAMPEP_0196852026, CAMPEP_0196853846, CAMPEP_0196855100, CAMPEP_0196857632, CAMPEP_0196858406, CAMPEP_0196859908, CAMPEP_0196861102, …	CAMPEP_0199556302, CAMPEP_0199558600, CAMPEP_0199559302, CAMPEP_0199567108, CAMPEP_0199567934, CAMPEP_0199572708, CAMPEP_0199575204, CAMPEP_0199579344, CAMPEP_0199581126, CAMPEP_0199581490, CAMPEP_0199583314, CAMPEP_0199583662, CAMPEP_0199583888, CAMPEP_0199584734, CAMPEP_0199585492, CAMPEP_0199587428, CAMPEP_0199588836, CAMPEP_0199588884, CAMPEP_0199589342, CAMPEP_0199589614, CAMPEP_0199590632, …	CAMPEP_0192402356, CAMPEP_0192404406, CAMPEP_0192405362, CAMPEP_0192406688, CAMPEP_0192407042, CAMPEP_0192410040, CAMPEP_0192410108, CAMPEP_0192419150, CAMPEP_0192420498, CAMPEP_0192423250, CAMPEP_0192424364, CAMPEP_0192427050, CAMPEP_0192427398, CAMPEP_0192428750, CAMPEP_0192430822, CAMPEP_0192434154, CAMPEP_0192434716, CAMPEP_0192435794, CAMPEP_0192441602, CAMPEP_0192449734, CAMPEP_0192452924, …	CAMPEP_0196905258, CAMPEP_0196905472, CAMPEP_0196906188, CAMPEP_0196906962, CAMPEP_0196907294, CAMPEP_0196908136, CAMPEP_0196908762, CAMPEP_0196909118, CAMPEP_0196909562, CAMPEP_0196910448, CAMPEP_0196910878, CAMPEP_0196911616, CAMPEP_0196911664, CAMPEP_0196912170, CAMPEP_0196912646, CAMPEP_0196912762, CAMPEP_0196913148, CAMPEP_0196913856, CAMPEP_0196914358, CAMPEP_0196914782, CAMPEP_0196915856, …	CAMPEP_0181406220, CAMPEP_0181410838, CAMPEP_0181414254, CAMPEP_0181414734, CAMPEP_0181415124, CAMPEP_0181421700, CAMPEP_0181422858, CAMPEP_0181428484, CAMPEP_0181432558, CAMPEP_0181434262, CAMPEP_0181438196, CAMPEP_0181438662, CAMPEP_0181444894, CAMPEP_0181444984, CAMPEP_0181448030, CAMPEP_0181448232, CAMPEP_0181448322, CAMPEP_0181451536, CAMPEP_0181451624, CAMPEP_0181456108, CAMPEP_0181457902, …	CAMPEP_0169645754, CAMPEP_0169652190, CAMPEP_0169652474, CAMPEP_0169654574, CAMPEP_0169657306, CAMPEP_0169657708, CAMPEP_0169660180, CAMPEP_0169661314, CAMPEP_0169666600, CAMPEP_0169669610, CAMPEP_0169670128, CAMPEP_0169671210, CAMPEP_0169671432, CAMPEP_0169674520, CAMPEP_0169674920, CAMPEP_0169677372, CAMPEP_0169677802, CAMPEP_0169680064, CAMPEP_0169680176, CAMPEP_0169680932, CAMPEP_0169684282, …	CAMPEP_0192376198, CAMPEP_0192378634, CAMPEP_0192390678, CAMPEP_0192393908	CAMPEP_0192477198, CAMPEP_0192478600, CAMPEP_0192479386, CAMPEP_0192490316, CAMPEP_0192491968, CAMPEP_0192493068, CAMPEP_0192493992, CAMPEP_0192495884, CAMPEP_0192498850, CAMPEP_0192499158, CAMPEP_0192500638, CAMPEP_0192505750, CAMPEP_0192508460, CAMPEP_0192508646, CAMPEP_0192509474, CAMPEP_0192529534, CAMPEP_0192529824, CAMPEP_0192530556, CAMPEP_0192535966, CAMPEP_0192540630, CAMPEP_0192542492, …	tr|A0A5K1K8H7|A0A5K1K8H7_PLAF7, tr|C0H5G2|C0H5G2_PLAF7, tr|O96193|O96193_PLAF7, tr|Q76NM4|Q76NM4_PLAF7, tr|Q7K6B0|Q7K6B0_PLAF7, tr|Q8I274|Q8I274_PLAF7, tr|Q8I3W9|Q8I3W9_PLAF7, tr|Q8I5A9|Q8I5A9_PLAF7, tr|Q8IHR8|Q8IHR8_PLAF7	m.10939, m.14463, m.16326, m.20080, m.22051, m.27753, m.28752, m.30997, m.32546, m.35615, m.36026, m.36104, m.37478, m.37635, m.38360, m.42866, m.49292, m.49839, m.50716, m.51055, m.56199, m.66565, m.68750, m.68767, m.71672	CAMPEP_0191771002, CAMPEP_0191774352, CAMPEP_0191776932, CAMPEP_0191782586, CAMPEP_0191788538, CAMPEP_0191789350, CAMPEP_0191791456, CAMPEP_0191791722, CAMPEP_0191791930, CAMPEP_0191793068, CAMPEP_0191793626, CAMPEP_0191798374, CAMPEP_0191798512, CAMPEP_0191822870, CAMPEP_0191828416, CAMPEP_0191848204, CAMPEP_0191857588, CAMPEP_0191857922, CAMPEP_0191870034, CAMPEP_0191873364, CAMPEP_0191873510, …	Skav202684, Skav207026, Skav207027, Skav209070, Skav211326, Skav213743, Skav217600, Skav222930, Skav225302, Skav225791, Skav225792, Skav227676, Skav236351, Skav236586	m.18680, m.20494, m.22697, m.24269, m.28207, m.30782, m.30938, m.35237, m.36867, m.42579, m.4278, m.54228, m.550, m.67333, m.67723, m.67739, m.68246, m.68454, m.69559, m.70195, m.71568, m.73814, m.74868, m.75651, m.7791, m.86105, m.87557, m.9474	pmin_comp12015_c0_seq1_257-967_-_, pmin_comp13349_c0_seq1_220-849_-_, pmin_comp16943_c0_seq1_203-826_-_, pmin_comp17481_c0_seq1_58-738_-_, pmin_comp18903_c0_seq1_57-698_-_, pmin_comp19702_c0_seq1_72-743_-_, pmin_comp21347_c0_seq1_68-793_-_, pmin_comp22708_c0_seq1_64-693_-_, pmin_comp24092_c0_seq1_70-951_-_, pmin_comp27749_c0_seq1_151-825_-_, pmin_comp30404_c0_seq1_163-801_-_, pmin_comp30468_c0_se…	m.10590, m.11623, m.14678, m.16700, m.23844, m.30891, m.34011, m.42453, m.61196, m.61535, m.61782, m.63257, m.65093, m.65304, m.65549, m.65561, m.66095, m.66248, m.67485, m.67551, m.68784, m.7028, m.71012, m.7183, m.75365, m.8757	kb8_c11659_m.34044, kb8_c46567_m.113401, kb8_c8872_m.25626, kb8_rep_c1073_m.2999, kb8_rep_c10749_m.31325, kb8_rep_c11442_m.33385, kb8_rep_c12139_m.35493, kb8_rep_c13987_m.40913, kb8_rep_c13992_m.40923, kb8_rep_c16841_m.49277, kb8_rep_c17917_m.52331, kb8_rep_c2000_m.5593, kb8_rep_c23478_m.67488, kb8_rep_c25134_m.71850, kb8_rep_c25584_m.72969, kb8_rep_c2689_m.7567, kb8_rep_c2723_m.7655, kb8_rep_c31…	mf105_c13155|m.25514, mf105_c15485|m.29476, mf105_c19874|m.36493, mf105_c23738|m.42145, mf105_c25613|m.44655, mf105_c28603|m.48361, mf105_rep_c1076|m.2147, mf105_rep_c11381|m.22380, mf105_rep_c13633|m.26346, mf105_rep_c30536|m.50746, mf105_rep_c33666|m.54233, mf105_rep_c35333|m.55864, mf105_rep_c7032|m.14063, mf105_rep_c9818|m.19456, mf105_s62668|m.71328, mf105_s73768|m.75047	symbB.v1.2.000324.t1|scaffold6.1|size569917|27, symbB.v1.2.002166.t1|scaffold116.1|size325063|23, symbB.v1.2.002166.t2|scaffold116.1|size325063|23, symbB.v1.2.003552.t1|scaffold204.1|size273638|1, symbB.v1.2.006048.t1|scaffold339.1|size225540|12, symbB.v1.2.006048.t2|scaffold339.1|size225540|12, symbB.v1.2.006858.t1|scaffold415.1|size208980|1, symbB.v1.2.006861.t1|scaffold415.1|size208980|4, symb…	s6_10359|m.27893, s6_11367|m.30409, s6_17423|m.44602, s6_20332|m.50917, s6_21129|m.52555, s6_2360|m.6656, s6_24221|m.58291, s6_25571|m.60316, s6_25621|m.60402, s6_25628|m.60411, s6_25699|m.60522, s6_29569|m.66409, s6_30468|m.67977, s6_31662|m.69540, s6_32628|m.70342, s6_34311|m.72919, s6_35249|m.74637, s6_3752|m.10477, s6_41455|m.80936, s6_47330|m.90243, s6_50999|m.93106, s6_51102|m.93308, s6_561…	SymbC1.scaffold1296.3, SymbC1.scaffold13444.1, SymbC1.scaffold1376.3, SymbC1.scaffold1380.1, SymbC1.scaffold1754.2, SymbC1.scaffold182.8, SymbC1.scaffold1906.3, SymbC1.scaffold2547.2, SymbC1.scaffold616.3, SymbC1.scaffold6238.2, SymbC1.scaffold7755.1, SymbC1.scaffold8905.3, SymbC1.scaffold986.3	C1MI_TR100112_c0_g1_i1_m.191641, C1MI_TR104174_c0_g1_i1_m.193706, C1MI_TR110681_c0_g1_i1_m.195914, C1MI_TR111449_c0_g1_i1_m.196907, C1MI_TR12790_c0_g1_i1_m.16773, C1MI_TR13529_c0_g1_i1_m.18065, C1MI_TR13529_c0_g2_i1_m.18066, C1MI_TR13532_c0_g2_i1_m.18073, C1MI_TR13843_c0_g1_i1_m.18754, C1MI_TR14755_c0_g1_i1_m.20583, C1MI_TR15225_c0_g1_i1_m.21055, C1MI_TR15340_c0_g1_i1_m.21209, C1MI_TR19867_c0_g1_…	C1SM_TR107710_c0_g1_i1_m.190335, C1SM_TR107852_c0_g1_i1_m.190524, C1SM_TR107976_c0_g1_i1_m.190690, C1SM_TR10899_c0_g1_i1_m.12376, C1SM_TR111768_c0_g1_i1_m.194076, C1SM_TR113554_c0_g1_i1_m.195190, C1SM_TR113554_c0_g2_i1_m.195191, C1SM_TR123163_c0_g1_i1_m.199248, C1SM_TR124779_c0_g1_i1_m.200894, C1SM_TR133957_c0_g1_i1_m.205776, C1SM_TR16997_c0_g1_i1_m.20971, C1SM_TR24609_c0_g1_i1_m.28243, C1SM_TR24…	SCMd_TR15862_c0g1i1_m.16563, SCMd_TR18765_c12g1i1_m.19626, SCMd_TR19113_c0g1i1_m.19990, SCMd_TR19252_c9g1i1_m.20058, SCMd_TR26647_c0g1i1_m.27521, SCMd_TR29600_c0g1i1_m.30621, SCMd_TR29770_c0g1i1_m.30852, SCMd_TR31026_c0g1i1_m.32140, SCMd_TR39213_c0g1i1_m.40522, SCMd_TR40323_c0g1i1_m.41857, SCMd_TR40323_c0g2i1_m.41859, SCMd_TR41032_c11g1i1_m.42489, SCMd_TR46535_c0g1i1_m.48072, SCMd_TR49186_c0g1i1_…	c_sym_27061|m.25574, c_sym_27553|m.18034, c_sym_28855|m.23525, c_sym_28903|m.11049, c_sym_33584|m.26783, c_sym_34303|m.4008, c_sym_37238|m.11118, c_sym_39943|m.1803, c_sym_42789|m.4804, c_sym_52076|m.17941, c_sym_53163|m.16627, c_sym_70829|m.26165, c_sym_88064|m.9308	s102_g11.t1, s1083_g11.t3, s1097_g9.t1, s1128_g19.t1, s1262_g12.t1, s1301_g14.t1, s1571_g1.t1, s2017_g3.t1, s21_g2.t1, s243_g1.t1, s2891_g9.t1, s298_g11.t1, s4433_g3.t1, s468_g7.t1, s574_g7.t1, s628_g5.t1, s786_g15.t1	d_sym_10850_m.3540, d_sym_110953_m.32198, d_sym_19583_m.4868, d_sym_30151_m.6799, d_sym_31529_m.8522, d_sym_36026_m.13228, d_sym_37597_m.14481, d_sym_40289_m.16419, d_sym_4057_m.1654, d_sym_41012_m.16867, d_sym_42616_m.17685, d_sym_44185_m.18466, d_sym_44923_m.18768, d_sym_45007_m.18798, d_sym_51985_m.20993, d_sym_53617_m.21438, d_sym_58727_m.22387, d_sym_5974_m.2290, d_sym_61933_m.23074, d_sym_8…	SymbF.scaffold154.7, SymbF.scaffold1831.4, SymbF.scaffold199.17, SymbF.scaffold2531.1, SymbF.scaffold2671.2, SymbF.scaffold2671.3, SymbF.scaffold2699.4, SymbF.scaffold3120.5, SymbF.scaffold327.13, SymbF.scaffold4311.2, SymbF.scaffold566.18, SymbF.scaffold582.6, SymbF.scaffold687.4, SymbF.scaffold996.7	Fkaw00525, Fkaw03045, Fkaw05440, Fkaw06265, Fkaw13269, Fkaw18410, Fkaw22541, Fkaw28540, Fkaw31200, Fkaw33927, Fkaw33928, Fkaw37058, Fkaw40997, Fkaw41504, Fkaw42305, Fkaw44495	s10677_g2.t1, s125_g24.t1, s1298_g5.t1, s1385_g8.t1, s165_g34.t1, s2336_g1.t1, s2639_g11.t1, s2786_g4.t1, s2786_g4.t2, s2908_g2.t1, s2984_g10.t1, s3669_g2.t2, s3674_g10.t1, s3984_g14.t1, s4630_g6.t1, s5153_g5.t1, s5510_g2.t1, s6045_g4.t1, s6045_g4.t2, s721_g22.t1, s920_g16.t2, s952_g8.t1	Smic12953, Smic14938, Smic15053, Smic17285, Smic19241, Smic20973, Smic2525, Smic26638, Smic2761, Smic28343, Smic29122, Smic30750, Smic30751, Smic35610, Smic40819, Smic4260
OG0000014	CAMPEP_0186215120	CAMPEP_0178394920, CAMPEP_0178399792, CAMPEP_0178406838, CAMPEP_0178449548, CAMPEP_0178462796, CAMPEP_0178463954		CAMPEP_0196848120, CAMPEP_0196848366, CAMPEP_0196872816, CAMPEP_0196882852, CAMPEP_0196900324	CAMPEP_0199555842, CAMPEP_0199556264, CAMPEP_0199562270, CAMPEP_0199569746, CAMPEP_0199571036, CAMPEP_0199573318, CAMPEP_0199574372, CAMPEP_0199574656, CAMPEP_0199575392, CAMPEP_0199576300, CAMPEP_0199576508, CAMPEP_0199577126, CAMPEP_0199580228, CAMPEP_0199588330, CAMPEP_0199594964, CAMPEP_0199595436, CAMPEP_0199599026, CAMPEP_0199602632, CAMPEP_0199610062, CAMPEP_0199612332, CAMPEP_0199639590, …	CAMPEP_0192401644, CAMPEP_0192403758, CAMPEP_0192409410, CAMPEP_0192413620, CAMPEP_0192417604, CAMPEP_0192419600, CAMPEP_0192421390, CAMPEP_0192422396, CAMPEP_0192423418, CAMPEP_0192424114, CAMPEP_0192429816, CAMPEP_0192431118, CAMPEP_0192451404, CAMPEP_0192452910, CAMPEP_0192458548, CAMPEP_0192459424, CAMPEP_0192471924, CAMPEP_0192472500, CAMPEP_0192472712, CAMPEP_0192473408, CAMPEP_0192473476	CAMPEP_0196935914, CAMPEP_0196945386, CAMPEP_0196973930, CAMPEP_0196975868, CAMPEP_0196981062, CAMPEP_0196981134, CAMPEP_0196993724	CAMPEP_0181397022, CAMPEP_0181397180, CAMPEP_0181397886, CAMPEP_0181398884, CAMPEP_0181398976, CAMPEP_0181400490, CAMPEP_0181400634, CAMPEP_0181401652, CAMPEP_0181402710, CAMPEP_0181404332, CAMPEP_0181405500, CAMPEP_0181405534, CAMPEP_0181406104, CAMPEP_0181408952, CAMPEP_0181414686, CAMPEP_0181416068, CAMPEP_0181416362, CAMPEP_0181417842, CAMPEP_0181422232, CAMPEP_0181425522, CAMPEP_0181430682, …	CAMPEP_0169627080, CAMPEP_0169627190, CAMPEP_0169627492, CAMPEP_0169627656, CAMPEP_0169629642, CAMPEP_0169633968, CAMPEP_0169634178, CAMPEP_0169635106, CAMPEP_0169635154, CAMPEP_0169637092, CAMPEP_0169637122, CAMPEP_0169637456, CAMPEP_0169637592, CAMPEP_0169638384, CAMPEP_0169639476, CAMPEP_0169639840, CAMPEP_0169640820, CAMPEP_0169642192, CAMPEP_0169644742, CAMPEP_0169644882, CAMPEP_0169645710, …	CAMPEP_0192378908, CAMPEP_0192390330, CAMPEP_0192394826, CAMPEP_0192395020	CAMPEP_0192477536, CAMPEP_0192478682, CAMPEP_0192479422, CAMPEP_0192479620, CAMPEP_0192480292, CAMPEP_0192481228, CAMPEP_0192482164, CAMPEP_0192485030, CAMPEP_0192491314, CAMPEP_0192500550, CAMPEP_0192500820, CAMPEP_0192504778, CAMPEP_0192505370, CAMPEP_0192507122, CAMPEP_0192507336, CAMPEP_0192507588, CAMPEP_0192512824, CAMPEP_0192517814, CAMPEP_0192518738, CAMPEP_0192518768, CAMPEP_0192519056, …		m.1315, m.1972, m.26296, m.31770, m.34861, m.34952, m.38498, m.44002, m.44893, m.46105, m.47165, m.48134, m.50193, m.53050, m.53772, m.54313, m.5440, m.54526, m.54970, m.55289, m.55571, m.55929, m.58117, m.60645, m.64101, m.65271, m.65542, m.65564, m.65829, m.65984, m.66462, m.68041, m.69242, m.72181	CAMPEP_0191778694, CAMPEP_0191818038, CAMPEP_0191826946, CAMPEP_0191862014, CAMPEP_0191898776, CAMPEP_0191902438, CAMPEP_0191916164	Skav200692, Skav202661, Skav204259, Skav205935, Skav205937, Skav206710, Skav206719, Skav207041, Skav207824, Skav208337, Skav208535, Skav209099, Skav209100, Skav209313, Skav209933, Skav209934, Skav209995, Skav211758, Skav214715, Skav214717, Skav214878, Skav214879, Skav214880, Skav214882, Skav216772, Skav217054, Skav218335, Skav220329, Skav220820, Skav220824, Skav223388, Skav226951, Skav227753, Ska…	m.10281, m.11279, m.13881, m.15840, m.18160, m.20708, m.21134, m.22334, m.31401, m.33968, m.35748, m.35783, m.36274, m.39008, m.4220, m.44542, m.46872, m.50698, m.51903, m.52659, m.52726, m.56174, m.56408, m.57554, m.57728, m.58206, m.6131, m.66566, m.74232, m.76952, m.77576, m.8397, m.84615, m.85392	pmin_comp20358_c0_seq1_47-1813_-_, pmin_comp26444_c0_seq1_211-2019_-_, pmin_comp26954_c0_seq1_213-1925_-_, pmin_comp27400_c0_seq1_229-2085_-_, pmin_comp29992_c0_seq1_128-1834_-_, pmin_comp30069_c0_seq1_50-1702_-_, pmin_comp34371_c0_seq1_1-1821_-_, pmin_comp34702_c0_seq1_78-1757_-_, pmin_comp34849_c0_seq1_264-1955_-_, pmin_comp35239_c0_seq1_84-2045_-_, pmin_comp35897_c0_seq1_153-1802_-_, pmin_comp…	m.1005, m.10142, m.13388, m.13423, m.13984, m.1635, m.20858, m.23412, m.24443, m.27989, m.32740, m.3568, m.41096, m.41338, m.4353, m.44064, m.44072, m.4991, m.56629, m.674, m.69255, m.69454, m.71001, m.72245, m.77018, m.77422, m.78412, m.7912, m.81858, m.8469, m.8706, m.8794, m.9589	kb8_c10043_m.29176, kb8_c11497_m.33545, kb8_c11497_m.33546, kb8_c11771_m.34407, kb8_c12015_m.35118, kb8_c14667_m.42946, kb8_c15897_m.46552, kb8_c15897_m.46554, kb8_c15939_m.46664, kb8_c16134_m.47234, kb8_c16307_m.47751, kb8_c16463_m.48203, kb8_c17123_m.50083, kb8_c17191_m.50282, kb8_c17279_m.50537, kb8_c18094_m.52808, kb8_c18368_m.53597, kb8_c18941_m.55212, kb8_c19630_m.57177, kb8_c20395_m.59267,…	mf105_c10555|m.20842, mf105_c17451|m.32671, mf105_c18088|m.33674, mf105_c18108|m.33708, mf105_c19065|m.35224, mf105_c19065|m.35225, mf105_c28740|m.48549, mf105_c28999|m.48882, mf105_c29513|m.49491, mf105_c30049|m.50140, mf105_c30221|m.50346, mf105_c32553|m.53065, mf105_c35684|m.56209, mf105_c36849|m.57289, mf105_c38250|m.58577, mf105_c8756|m.17441, mf105_rep_c12479|m.24295, mf105_rep_c13643|m.263…	symbB.v1.2.000132.t1|scaffold16.1|size461936|6, symbB.v1.2.004688.t1|scaffold271.1|size245249|11, symbB.v1.2.004732.t1|scaffold275.1|size244369|2, symbB.v1.2.006687.t1|scaffold399.1|size211747|8, symbB.v1.2.008878.t1|scaffold488.1|size197422|11, symbB.v1.2.008878.t2|scaffold488.1|size197422|11, symbB.v1.2.012075.t1|scaffold822.1|size350215|2, symbB.v1.2.014057.t1|scaffold1007.1|size144738|2, symb…	s6_10375|m.27923, s6_12877|m.34252, s6_13699|m.36207, s6_15462|m.40276, s6_15676|m.40743, s6_16062|m.41602, s6_18640|m.47274, s6_186|m.513, s6_19073|m.48212, s6_19221|m.48543, s6_22709|m.55500, s6_24641|m.59002, s6_25570|m.60315, s6_2588|m.7277, s6_28612|m.64429, s6_29982|m.67139, s6_32400|m.70022, s6_3445|m.9711, s6_383|m.1000, s6_39235|m.78324, s6_42106|m.81568, s6_43325|m.83897, s6_43819|m.847…	SymbC1.scaffold1017.6, SymbC1.scaffold10297.1, SymbC1.scaffold10319.1, SymbC1.scaffold1136.5, SymbC1.scaffold210.8, SymbC1.scaffold3146.1, SymbC1.scaffold3146.2, SymbC1.scaffold33.20, SymbC1.scaffold3452.1, SymbC1.scaffold353.10, SymbC1.scaffold353.9, SymbC1.scaffold3731.6, SymbC1.scaffold3759.1, SymbC1.scaffold397.5, SymbC1.scaffold4923.1, SymbC1.scaffold6110.1, SymbC1.scaffold7112.2, SymbC1.sca…	C1MI_TR10932_c0_g2_i1_m.14964, C1MI_TR11122_c0_g1_i1_m.15206, C1MI_TR13121_c0_g1_i1_m.17359, C1MI_TR14512_c0_g1_i1_m.20201, C1MI_TR19886_c0_g1_i1_m.25987, C1MI_TR3021_c0_g1_i1_m.3576, C1MI_TR3291_c0_g1_i1_m.4045, C1MI_TR33038_c0_g1_i1_m.46724, C1MI_TR33361_c0_g1_i1_m.47437, C1MI_TR41315_c0_g1_i1_m.63916, C1MI_TR41543_c0_g1_i1_m.64649, C1MI_TR42567_c0_g1_i1_m.67361, C1MI_TR42567_c0_g1_i2_m.67363, …	C1SM_TR109485_c0_g1_i1_m.192355, C1SM_TR18179_c0_g1_i1_m.22266, C1SM_TR23398_c0_g1_i1_m.27053, C1SM_TR27182_c0_g1_i1_m.30532, C1SM_TR29322_c0_g1_i1_m.32840, C1SM_TR29322_c0_g2_i1_m.32841, C1SM_TR2997_c0_g1_i1_m.3066, C1SM_TR32244_c0_g1_i1_m.37776, C1SM_TR32244_c0_g1_i2_m.37778, C1SM_TR34545_c0_g2_i1_m.41856, C1SM_TR35849_c0_g1_i1_m.44173, C1SM_TR38268_c0_g1_i1_m.48589, C1SM_TR39697_c0_g1_i1_m.508…	SCMd_TR2536_c0g1i1_m.2548, SCMd_TR27982_c1g1i1_m.28771, SCMd_TR3317_c0g1i1_m.3409, SCMd_TR3317_c1g1i1_m.3412, SCMd_TR35664_c0g1i1_m.36728, SCMd_TR4223_c0g1i1_m.4278, SCMd_TR45546_c0g1i1_m.47125, SCMd_TR45546_c1g1i1_m.47126, SCMd_TR5166_c0g1i1_m.5382, SCMd_TR51983_c0g1i1_m.53820, SCMd_TR53520_c1g1i1_m.55479, SCMd_TR547_c0g1i1_m.463, SCMd_TR59896_c0g1i1_m.61916, SCMd_TR59896_c0g2i1_m.61917	c_sym_30483|m.24787, c_sym_47326|m.6128	s1428_g3.t1, s1428_g3.t2, s1428_g3.t3, s1548_g3.t1, s1898_g4.t1, s2010_g14.t1, s212_g23.t1, s2374_g6.t1, s3009_g10.t1, s338_g17.t1, s352_g31.t1, s352_g32.t1, s352_g33.t1, s407_g13.t1, s407_g13.t2, s407_g13.t3, s407_g13.t4, s407_g13.t5, s407_g14.t1, s4619_g6.t1, s4619_g6.t2, s4_g83.t1, s616_g21.t1, s783_g8.t1, s783_g8.t2, s892_g23.t1, s892_g23.t2, s892_g23.t3	d_sym_100627_m.30257, d_sym_114772_m.32579, d_sym_120459_m.33617, d_sym_121079_m.34109, d_sym_130443_m.35731, d_sym_19500_m.4859, d_sym_20141_m.4920, d_sym_20585_m.4983, d_sym_21970_m.5149, d_sym_38661_m.15153, d_sym_42600_m.17674, d_sym_44285_m.18505, d_sym_60213_m.22834, d_sym_85323_m.25992	SymbF.scaffold109.11, SymbF.scaffold117.21, SymbF.scaffold117.22, SymbF.scaffold1849.11, SymbF.scaffold1984.9, SymbF.scaffold1989.10, SymbF.scaffold2303.2, SymbF.scaffold232.9, SymbF.scaffold2749.1, SymbF.scaffold2749.6, SymbF.scaffold276.5, SymbF.scaffold3090.5, SymbF.scaffold3090.6, SymbF.scaffold3248.4, SymbF.scaffold3312.2, SymbF.scaffold433.4, SymbF.scaffold4671.2, SymbF.scaffold5450.1, Symb…	Fkaw04673, Fkaw04674, Fkaw04675, Fkaw04676, Fkaw08022, Fkaw11889, Fkaw12949, Fkaw14264, Fkaw14923, Fkaw15009, Fkaw15388, Fkaw15389, Fkaw15392, Fkaw19020, Fkaw19169, Fkaw19493, Fkaw20844, Fkaw20845, Fkaw20846, Fkaw22401, Fkaw22452, Fkaw22480, Fkaw23822, Fkaw23932, Fkaw23995, Fkaw24104, Fkaw24105, Fkaw24401, Fkaw24578, Fkaw24688, Fkaw25488, Fkaw25717, Fkaw25759, Fkaw25761, Fkaw25800, Fkaw26457, Fka…	s1080_g1.t1, s1261_g6.t1, s1315_g2.t1, s1363_g2.t1, s1460_g1.t1, s1484_g1.t1, s1594_g2.t1, s1625_g5.t1, s163_g20.t1, s1645_g2.t1, s1645_g2.t2, s1715_g2.t1, s1715_g2.t2, s1929_g9.t1, s19_g22.t1, s2321_g4.t1, s2469_g6.t1, s2469_g6.t2, s2576_g7.t1, s2576_g8.t1, s2587_g7.t1, s2634_g7.t1, s2634_g7.t2, s2796_g17.t1, s2894_g4.t1, s2894_g4.t2, s2912_g10.t1, s2_g66.t1, s2_g66.t2, s3168_g4.t1, s3282_g11.t1…	Smic10140, Smic10539, Smic10575, Smic1170, Smic12330, Smic1246, Smic12984, Smic12985, Smic14465, Smic1520, Smic15202, Smic1677, Smic19300, Smic19329, Smic19330, Smic20044, Smic20970, Smic22553, Smic22559, Smic23078, Smic23129, Smic23186, Smic24051, Smic24711, Smic29509, Smic29534, Smic30248, Smic31387, Smic31388, Smic31389, Smic34695, Smic36202, Smic36204, Smic3654, Smic381, Smic38931, Smic40811,…
OG0000015	CAMPEP_0186176794, CAMPEP_0186185272, CAMPEP_0186186638, CAMPEP_0186201266, CAMPEP_0186207352, CAMPEP_0186213382, CAMPEP_0186220892, CAMPEP_0186222196, CAMPEP_0186228466, CAMPEP_0186229790, CAMPEP_0186237990, CAMPEP_0186239608, CAMPEP_0186241144, CAMPEP_0186242158, CAMPEP_0186247522, CAMPEP_0186281864, CAMPEP_0186317136, CAMPEP_0186340894, CAMPEP_0186345232, CAMPEP_0186380314, CAMPEP_0186385604	CAMPEP_0178371820, CAMPEP_0178376122, CAMPEP_0178376464, CAMPEP_0178377620, CAMPEP_0178379274, CAMPEP_0178380994, CAMPEP_0178383844, CAMPEP_0178384606, CAMPEP_0178385334, CAMPEP_0178386350, CAMPEP_0178394594, CAMPEP_0178394684, CAMPEP_0178405056, CAMPEP_0178416006, CAMPEP_0178416906, CAMPEP_0178429312, CAMPEP_0178444676, CAMPEP_0178450468, CAMPEP_0178450648, CAMPEP_0178459580, CAMPEP_0178464038, …		CAMPEP_0196875648, CAMPEP_0196881604, CAMPEP_0196884394, CAMPEP_0196892310, CAMPEP_0196900756	CAMPEP_0199554984, CAMPEP_0199557922, CAMPEP_0199558122, CAMPEP_0199558594, CAMPEP_0199560138, CAMPEP_0199561172, CAMPEP_0199569476, CAMPEP_0199572196, CAMPEP_0199574854, CAMPEP_0199576638, CAMPEP_0199582124, CAMPEP_0199587124, CAMPEP_0199593480, CAMPEP_0199599694, CAMPEP_0199611282, CAMPEP_0199612380, CAMPEP_0199613026, CAMPEP_0199638526, CAMPEP_0199638564, CAMPEP_0199638652, CAMPEP_0199640194	CAMPEP_0192408638, CAMPEP_0192408930, CAMPEP_0192412474, CAMPEP_0192414200, CAMPEP_0192416692, CAMPEP_0192416850, CAMPEP_0192417102, CAMPEP_0192418254, CAMPEP_0192425376, CAMPEP_0192425868, CAMPEP_0192427866, CAMPEP_0192432708, CAMPEP_0192440642, CAMPEP_0192444666, CAMPEP_0192449468, CAMPEP_0192452946, CAMPEP_0192456772, CAMPEP_0192468398, CAMPEP_0192469256, CAMPEP_0192471860, CAMPEP_0192472376, …	CAMPEP_0196940564, CAMPEP_0196947284, CAMPEP_0196955998, CAMPEP_0196956884, CAMPEP_0196962674, CAMPEP_0196964506, CAMPEP_0196966788, CAMPEP_0196966878, CAMPEP_0196976474, CAMPEP_0196980000, CAMPEP_0196980174, CAMPEP_0196983188, CAMPEP_0196986170, CAMPEP_0196986280	CAMPEP_0181397890, CAMPEP_0181398934, CAMPEP_0181400106, CAMPEP_0181401452, CAMPEP_0181401722, CAMPEP_0181402844, CAMPEP_0181404962, CAMPEP_0181405320, CAMPEP_0181410212, CAMPEP_0181413518, CAMPEP_0181415138, CAMPEP_0181415480, CAMPEP_0181415514, CAMPEP_0181416766, CAMPEP_0181417582, CAMPEP_0181418382, CAMPEP_0181420302, CAMPEP_0181420910, CAMPEP_0181426742, CAMPEP_0181432662, CAMPEP_0181437546, …	CAMPEP_0169627204, CAMPEP_0169627536, CAMPEP_0169628914, CAMPEP_0169629470, CAMPEP_0169629578, CAMPEP_0169630746, CAMPEP_0169631582, CAMPEP_0169635842, CAMPEP_0169636172, CAMPEP_0169636718, CAMPEP_0169637292, CAMPEP_0169637864, CAMPEP_0169638298, CAMPEP_0169639570, CAMPEP_0169639940, CAMPEP_0169640288, CAMPEP_0169640766, CAMPEP_0169641060, CAMPEP_0169643920, CAMPEP_0169645698, CAMPEP_0169645980, …		CAMPEP_0192477072, CAMPEP_0192477286, CAMPEP_0192477632, CAMPEP_0192478402, CAMPEP_0192480972, CAMPEP_0192481054, CAMPEP_0192482412, CAMPEP_0192482862, CAMPEP_0192482974, CAMPEP_0192483522, CAMPEP_0192484500, CAMPEP_0192484520, CAMPEP_0192484936, CAMPEP_0192485048, CAMPEP_0192485260, CAMPEP_0192485346, CAMPEP_0192485710, CAMPEP_0192487854, CAMPEP_0192491564, CAMPEP_0192494896, CAMPEP_0192498246, …		m.1646, m.29841, m.30778, m.35576, m.3615, m.37409, m.41606, m.42073, m.4376, m.45150, m.48562, m.49084, m.49354, m.51121, m.54277, m.54415, m.54919, m.56443, m.56984, m.57023, m.57265, m.58934, m.59378, m.59647, m.60444, m.61088, m.63161, m.63467, m.64314, m.65249, m.66683, m.67699, m.67824, m.6915, m.69524, m.72711, m.73340, m.834, m.9648	CAMPEP_0191781278, CAMPEP_0191811936, CAMPEP_0191845558, CAMPEP_0191848332, CAMPEP_0191848590, CAMPEP_0191866504, CAMPEP_0191889568	Skav207171, Skav212164, Skav213179, Skav213180, Skav213935, Skav214003, Skav221445, Skav229058	m.10100, m.18238, m.20549, m.21684, m.23086, m.23845, m.27534, m.28883, m.28884, m.2927, m.3572, m.38111, m.3816, m.39296, m.41491, m.41685, m.43911, m.44306, m.47593, m.48612, m.51237, m.53196, m.53520, m.54542, m.56469, m.57593, m.70631, m.70679, m.9048	pmin_comp27632_c0_seq1_175-2247_-_, pmin_comp27993_c0_seq1_61-1845_-_, pmin_comp28003_c0_seq1_53-1981_-_, pmin_comp2837_c0_seq1_108-1925_-_, pmin_comp28987_c0_seq1_76-1989_-_, pmin_comp32563_c0_seq1_177-1859_-_, pmin_comp34654_c0_seq1_3-1928_-_, pmin_comp34722_c0_seq1_68-1918_-_, pmin_comp36267_c0_seq1_56-655_-_, pmin_comp36642_c0_seq1_384-2213_-_, pmin_comp36919_c0_seq1_236-2104_-_, pmin_comp375…	m.1394, m.22035, m.22663, m.23307, m.24827, m.28100, m.28970, m.29422, m.2986, m.34936, m.36302, m.36316, m.36406, m.38168, m.38277, m.38535, m.39470, m.43739, m.43898, m.44110, m.44761, m.4559, m.47958, m.49774, m.53515, m.73765, m.81607, m.82711, m.87344	kb8_c11615_m.33898, kb8_c12165_m.35573, kb8_c12993_m.38008, kb8_c13388_m.39201, kb8_c13388_m.39203, kb8_c14795_m.43323, kb8_c17987_m.52529, kb8_c21550_m.62404, kb8_c21702_m.62817, kb8_c22250_m.64267, kb8_c23841_m.68470, kb8_c23841_m.68472, kb8_c25240_m.72115, kb8_c41264_m.105532, kb8_c49639_m.117404, kb8_c50472_m.118312, kb8_c6699_m.19168, kb8_c6853_m.19642, kb8_c7149_m.20512, kb8_c8236_m.23788, …	mf105_c19001|m.35123, mf105_c19322|m.35628, mf105_c26847|m.46176, mf105_c27109|m.46520, mf105_c27109|m.46521, mf105_c30235|m.50367, mf105_c31084|m.51403, mf105_c32070|m.52539, mf105_c32070|m.52540, mf105_c33233|m.53784, mf105_c34016|m.54583, mf105_c37042|m.57475, mf105_c37457|m.57876, mf105_c37793|m.58171, mf105_c39557|m.59708, mf105_c44183|m.63237, mf105_rep_c12397|m.24151, mf105_rep_c32536|m.53…	symbB.v1.2.000163.t1|scaffold9.1|size550961|19, symbB.v1.2.005085.t1|scaffold234.1|size257806|4, symbB.v1.2.005135.t1|scaffold226.1|size261315|14, symbB.v1.2.005136.t1|scaffold226.1|size261315|15, symbB.v1.2.005137.t1|scaffold226.1|size261315|16, symbB.v1.2.006547.t1|scaffold391.1|size216359|2, symbB.v1.2.009061.t1|scaffold555.1|size222420|6, symbB.v1.2.009772.t1|scaffold630.1|size178988|1, symbB…	s6_10102|m.27246, s6_10247|m.27612, s6_10871|m.29154, s6_11183|m.29968, s6_11475|m.30703, s6_12085|m.32269, s6_12085|m.32270, s6_13303|m.35240, s6_14828|m.38760, s6_1595|m.4439, s6_16462|m.42471, s6_17668|m.45136, s6_18879|m.47784, s6_20913|m.52090, s6_22318|m.54852, s6_23156|m.56280, s6_23156|m.56281, s6_29455|m.66180, s6_30948|m.68629, s6_34132|m.72540, s6_34784|m.73829, s6_35280|m.74688, s6_35…	SymbC1.scaffold10370.1, SymbC1.scaffold130.11, SymbC1.scaffold13321.2, SymbC1.scaffold1495.1, SymbC1.scaffold15779.1, SymbC1.scaffold1694.5, SymbC1.scaffold1785.2, SymbC1.scaffold18530.1, SymbC1.scaffold2334.2, SymbC1.scaffold3009.1, SymbC1.scaffold3254.2, SymbC1.scaffold3479.1, SymbC1.scaffold4103.1, SymbC1.scaffold4140.3, SymbC1.scaffold4140.5, SymbC1.scaffold4222.1, SymbC1.scaffold4414.1, Symb…	C1MI_TR111309_c0_g1_i1_m.196745, C1MI_TR15_c0_g1_i1_m.3, C1MI_TR26148_c0_g1_i1_m.33385, C1MI_TR26519_c0_g1_i1_m.34207, C1MI_TR30005_c0_g1_i1_m.40916, C1MI_TR30026_c0_g1_i1_m.40948, C1MI_TR30419_c0_g1_i1_m.41818, C1MI_TR30522_c0_g1_i1_m.42073, C1MI_TR46038_c0_g1_i1_m.76129, C1MI_TR46038_c0_g2_i1_m.76130, C1MI_TR47780_c0_g1_i1_m.80921, C1MI_TR49597_c0_g1_i1_m.86903, C1MI_TR49597_c0_g2_i1_m.86906, C…	C1SM_TR123575_c0_g1_i1_m.199692, C1SM_TR127834_c0_g1_i1_m.203255, C1SM_TR15361_c0_g1_i1_m.18114, C1SM_TR32669_c0_g1_i1_m.38486, C1SM_TR36574_c0_g1_i1_m.45543, C1SM_TR37055_c0_g1_i1_m.46454, C1SM_TR38317_c0_g1_i1_m.48676, C1SM_TR39322_c0_g1_i1_m.50177, C1SM_TR47637_c0_g1_i1_m.64875, C1SM_TR47637_c0_g1_i2_m.64876, C1SM_TR51126_c0_g1_i1_m.72584, C1SM_TR56273_c0_g1_i1_m.85267, C1SM_TR56273_c0_g2_i1_m…	SCMd_TR11129_c0g2i1_m.11842, SCMd_TR16082_c0g1i1_m.16798, SCMd_TR33083_c0g1i1_m.34277, SCMd_TR38550_c0g1i1_m.39844, SCMd_TR42297_c1g1i1_m.43850, SCMd_TR52169_c0g1i1_m.54032	c_sym_20602|m.5653, c_sym_37232|m.3471, c_sym_49077|m.17034, c_sym_79177|m.24488	s1276_g4.t1, s1325_g8.t2, s135_g5.t1, s135_g6.t1, s135_g9.t1, s173_g25.t1, s1784_g2.t3, s1939_g3.t1, s1939_g5.t1, s2458_g12.t1, s2509_g1.t1, s2528_g29.t4, s2528_g30.t1, s2779_g7.t1, s2829_g1.t1, s2829_g2.t1, s358_g10.t1, s5165_g1.t1, s554_g14.t1, s554_g14.t2, s586_g2.t1, s587_g6.t1, s6152_g1.t1, s87_g36.t1, s87_g37.t1, s87_g37.t2, s87_g40.t1, s87_g40.t2, s87_g40.t3, s886_g1.t1, s886_g2.t1	d_sym_105415_m.31742, d_sym_115112_m.32659, d_sym_22977_m.5247, d_sym_25127_m.5386, d_sym_33921_m.11210, d_sym_34073_m.11378, d_sym_35866_m.13071, d_sym_37914_m.14694, d_sym_41161_m.16971, d_sym_42337_m.17562, d_sym_45637_m.19019, d_sym_46130_m.19190, d_sym_54025_m.21524, d_sym_56309_m.21936, d_sym_58320_m.22213, d_sym_68143_m.24149, d_sym_74311_m.24616, d_sym_87626_m.27261, d_sym_92675_m.28620, …	SymbF.scaffold1029.22, SymbF.scaffold1083.5, SymbF.scaffold1137.8, SymbF.scaffold1192.9, SymbF.scaffold1207.10, SymbF.scaffold147.7, SymbF.scaffold1864.10, SymbF.scaffold190.20, SymbF.scaffold23.10, SymbF.scaffold433.13, SymbF.scaffold606.11, SymbF.scaffold606.12, SymbF.scaffold606.9, SymbF.scaffold825.10, SymbF.scaffold843.2	Fkaw01381, Fkaw01528, Fkaw02676, Fkaw02809, Fkaw02810, Fkaw14172, Fkaw19134, Fkaw19666, Fkaw19771, Fkaw19772, Fkaw21418, Fkaw23561, Fkaw24342, Fkaw24345, Fkaw24346, Fkaw24347, Fkaw31097, Fkaw32589, Fkaw32745, Fkaw35002, Fkaw35003, Fkaw39295, Fkaw39299, Fkaw39956, Fkaw42570, Fkaw42571	s1087_g1.t1, s1087_g2.t1, s119_g23.t1, s1224_g1.t1, s1224_g1.t2, s14_g2.t1, s1673_g1.t1, s2158_g4.t1, s2361_g5.t1, s239_g7.t1, s239_g8.t1, s2504_g4.t1, s2504_g4.t2, s252_g8.t1, s2614_g1.t1, s2682_g2.t1, s2682_g2.t2, s2688_g8.t1, s273_g13.t1, s2882_g2.t1, s2882_g4.t1, s29_g22.t1, s322_g12.t1, s322_g13.t1, s3328_g1.t1, s3330_g2.t1, s3330_g2.t4, s3410_g1.t1, s3410_g2.t1, s3410_g4.t1, s3410_g4.t2, s3…	Smic10152, Smic10153, Smic10154, Smic10156, Smic10158, Smic10453, Smic10552, Smic11738, Smic12608, Smic14514, Smic16824, Smic17330, Smic17583, Smic17584, Smic20296, Smic20569, Smic20584, Smic21856, Smic22479, Smic28205, Smic28206, Smic30768, Smic30769, Smic31844, Smic3697, Smic37461, Smic40158, Smic48549, Smic5098, Smic6227, Smic6228, Smic6229, Smic6230, Smic6653, Smic6680, Smic7092, Smic7394, Sm…
OG0000016	CAMPEP_0186389290	CAMPEP_0178372644, CAMPEP_0178382842, CAMPEP_0178462142, CAMPEP_0178462520		CAMPEP_0196844918, CAMPEP_0196894658, CAMPEP_0196900700	CAMPEP_0199555512, CAMPEP_0199557418, CAMPEP_0199557558, CAMPEP_0199559048, CAMPEP_0199564892, CAMPEP_0199575238, CAMPEP_0199583252, CAMPEP_0199583414, CAMPEP_0199591612, CAMPEP_0199599896, CAMPEP_0199604490, CAMPEP_0199614098, CAMPEP_0199639140, CAMPEP_0199639668, CAMPEP_0199642030, CAMPEP_0199642456, CAMPEP_0199643914	CAMPEP_0192405538, CAMPEP_0192406980, CAMPEP_0192407076, CAMPEP_0192407098, CAMPEP_0192413952, CAMPEP_0192428782, CAMPEP_0192432054, CAMPEP_0192451538, CAMPEP_0192453974, CAMPEP_0192454966, CAMPEP_0192475020, CAMPEP_0192475126	CAMPEP_0196972568, CAMPEP_0196974450	CAMPEP_0181397054, CAMPEP_0181397204, CAMPEP_0181399144, CAMPEP_0181400264, CAMPEP_0181400276, CAMPEP_0181400998, CAMPEP_0181406712, CAMPEP_0181408062, CAMPEP_0181408354, CAMPEP_0181408686, CAMPEP_0181409464, CAMPEP_0181410042, CAMPEP_0181416868, CAMPEP_0181417360, CAMPEP_0181417854, CAMPEP_0181417880, CAMPEP_0181418672, CAMPEP_0181458292, CAMPEP_0181459206, CAMPEP_0181466932, CAMPEP_0181467342, …	CAMPEP_0169626430, CAMPEP_0169628718, CAMPEP_0169629308, CAMPEP_0169629846, CAMPEP_0169630410, CAMPEP_0169631482, CAMPEP_0169633482, CAMPEP_0169634136, CAMPEP_0169635266, CAMPEP_0169636636, CAMPEP_0169637184, CAMPEP_0169639806, CAMPEP_0169644404, CAMPEP_0169647970, CAMPEP_0169649410, CAMPEP_0169649686, CAMPEP_0169650554, CAMPEP_0169650706, CAMPEP_0169650708, CAMPEP_0169653972, CAMPEP_0169663210, …	CAMPEP_0192378186, CAMPEP_0192380366, CAMPEP_0192398532	CAMPEP_0192476440, CAMPEP_0192476734, CAMPEP_0192477766, CAMPEP_0192477824, CAMPEP_0192479464, CAMPEP_0192480532, CAMPEP_0192480656, CAMPEP_0192480938, CAMPEP_0192481130, CAMPEP_0192481294, CAMPEP_0192481310, CAMPEP_0192484146, CAMPEP_0192484528, CAMPEP_0192484762, CAMPEP_0192485356, CAMPEP_0192485388, CAMPEP_0192496740, CAMPEP_0192505418, CAMPEP_0192513496, CAMPEP_0192514602, CAMPEP_0192518410, …		m.10483, m.32407, m.34791, m.3915, m.41891, m.43191, m.44201, m.46137, m.47488, m.47721, m.51423, m.53059, m.5323, m.54695, m.55073, m.58315, m.58519, m.58795, m.59291, m.60137, m.61889, m.62239, m.62356, m.65252, m.66749, m.67176, m.6734, m.68127, m.6865, m.68690, m.70486, m.70613	CAMPEP_0191801198, CAMPEP_0191916008	Skav201594, Skav201643, Skav202574, Skav208023, Skav208590, Skav210748, Skav212200, Skav212457, Skav213222, Skav213288, Skav213627, Skav214134, Skav214511, Skav215517, Skav216316, Skav216995, Skav217194, Skav217992, Skav217994, Skav218005, Skav218538, Skav218705, Skav218706, Skav218707, Skav218708, Skav218710, Skav218711, Skav219535, Skav219703, Skav222081, Skav223252, Skav224377, Skav226224, Ska…	m.14134, m.19673, m.2028, m.21087, m.22966, m.24054, m.25256, m.2549, m.27292, m.27662, m.28003, m.31063, m.31459, m.33566, m.33671, m.43678, m.45914, m.46005, m.4744, m.48562, m.48792, m.52282, m.57032, m.57607, m.60920, m.61964, m.78092, m.78111, m.79931, m.80260, m.80602, m.82552, m.84137	pmin_comp26739_c0_seq1_309-2024_-_, pmin_comp30283_c0_seq1_181-1719_-_, pmin_comp33661_c0_seq1_175-1863_-_, pmin_comp33797_c0_seq1_83-1726_-_, pmin_comp34189_c0_seq1_32-1651_-_, pmin_comp34959_c0_seq1_99-1709_-_, pmin_comp37914_c0_seq1_73-867_-_, pmin_comp38715_c0_seq1_4-1701_-_, pmin_comp38969_c0_seq1_238-1920_-_, pmin_comp39998_c0_seq1_143-1795_-_, pmin_comp40667_c0_seq1_17-1780_-_, pmin_comp43…	m.10007, m.18031, m.20443, m.22994, m.236, m.26085, m.28829, m.31083, m.32000, m.39212, m.40819, m.41319, m.42998, m.45728, m.45750, m.49713, m.63227, m.69061, m.69835, m.72073, m.72409, m.73067, m.77114, m.78198, m.78377, m.79972, m.79979, m.79997, m.83008, m.83679	kb8_c10360_m.30117, kb8_c10745_m.31308, kb8_c12470_m.36509, kb8_c12588_m.36864, kb8_c12625_m.36967, kb8_c14262_m.41717, kb8_c14262_m.41718, kb8_c14497_m.42405, kb8_c16248_m.47567, kb8_c16392_m.47996, kb8_c16783_m.49094, kb8_c16884_m.49402, kb8_c16954_m.49612, kb8_c17929_m.52367, kb8_c18843_m.54945, kb8_c19028_m.55464, kb8_c19028_m.55465, kb8_c19521_m.56880, kb8_c19521_m.56881, kb8_c19680_m.57310,…	mf105_c14674|m.28125, mf105_c16981|m.31905, mf105_c17825|m.33252, mf105_c18067|m.33643, mf105_c18912|m.34983, mf105_c20880|m.38027, mf105_c21413|m.38819, mf105_c21881|m.39522, mf105_c21974|m.39656, mf105_c22105|m.39843, mf105_c22647|m.40624, mf105_c24535|m.43240, mf105_c27269|m.46717, mf105_c28579|m.48328, mf105_c29157|m.49069, mf105_c32206|m.52690, mf105_c32607|m.53123, mf105_c33771|m.54337, mf1…	symbB.v1.2.000828.t1|scaffold49.1|size384103|12, symbB.v1.2.003312.t1|scaffold182.1|size414077|25, symbB.v1.2.004487.t1|scaffold254.1|size251309|10, symbB.v1.2.005531.t1|scaffold323.1|size229223|8, symbB.v1.2.005700.t1|scaffold330.1|size228242|2, symbB.v1.2.007900.t1|scaffold491.1|size196728|4, symbB.v1.2.008468.t1|scaffold474.1|size199077|11, symbB.v1.2.008774.t1|scaffold549.1|size255684|15, sym…	s6_11374|m.30422, s6_15093|m.39390, s6_15539|m.40453, s6_17952|m.45747, s6_17955|m.45753, s6_18223|m.46401, s6_18223|m.46402, s6_18223|m.46405, s6_18256|m.46491, s6_18657|m.47301, s6_19045|m.48162, s6_19045|m.48163, s6_19441|m.49035, s6_1948|m.5463, s6_20536|m.51323, s6_24334|m.58493, s6_25127|m.59787, s6_25254|m.59957, s6_26016|m.60968, s6_27930|m.62945, s6_28651|m.64520, s6_3140|m.8799, s6_3163…	SymbC1.scaffold1064.4, SymbC1.scaffold1112.2, SymbC1.scaffold1746.3, SymbC1.scaffold1805.1, SymbC1.scaffold1805.8, SymbC1.scaffold197.6, SymbC1.scaffold2004.4, SymbC1.scaffold39118.1, SymbC1.scaffold4449.1, SymbC1.scaffold4449.2, SymbC1.scaffold5056.2, SymbC1.scaffold5056.3, SymbC1.scaffold5265.2, SymbC1.scaffold5712.1, SymbC1.scaffold7459.1, SymbC1.scaffold78.2, SymbC1.scaffold833.2	C1MI_TR10220_c0_g1_i1_m.13895, C1MI_TR10220_c0_g2_i1_m.13896, C1MI_TR10220_c0_g2_i1_m.13897, C1MI_TR123455_c0_g1_i1_m.203248, C1MI_TR12565_c0_g2_i1_m.16409, C1MI_TR12565_c0_g2_i1_m.16410, C1MI_TR24620_c0_g1_i1_m.30880, C1MI_TR27331_c0_g1_i1_m.36008, C1MI_TR29440_c0_g1_i1_m.39843, C1MI_TR32605_c0_g1_i1_m.45786, C1MI_TR34048_c0_g1_i1_m.48857, C1MI_TR34724_c0_g2_i1_m.50609, C1MI_TR34724_c0_g3_i1_m.5…	C1SM_TR12118_c0_g1_i1_m.14537, C1SM_TR132673_c0_g1_i1_m.205431, C1SM_TR29130_c0_g1_i1_m.32496, C1SM_TR37217_c0_g1_i1_m.46777, C1SM_TR39365_c0_g2_i1_m.50227, C1SM_TR40729_c0_g1_i1_m.52614, C1SM_TR40729_c0_g1_i1_m.52615, C1SM_TR44602_c0_g3_i1_m.58607, C1SM_TR45534_c0_g1_i1_m.60080, C1SM_TR52607_c0_g1_i1_m.75792, C1SM_TR57821_c0_g1_i1_m.89969, C1SM_TR63261_c0_g1_i2_m.106230, C1SM_TR66301_c0_g1_i1_m.…	SCMd_TR32581_c0g1i1_m.33718, SCMd_TR32581_c0g2i1_m.33720, SCMd_TR36513_c0g1i1_m.37705, SCMd_TR38246_c0g1i1_m.39628, SCMd_TR42536_c0g1i1_m.44153, SCMd_TR45180_c0g1i1_m.46682	c_sym_20156|m.11836, c_sym_64261|m.5156	s145_g38.t1, s145_g39.t1, s201_g17.t1, s2117_g4.t1, s244_g10.t1, s244_g11.t1, s244_g6.t1, s244_g7.t1, s244_g8.t1, s244_g9.t1, s2635_g9.t1, s3401_g2.t2, s4644_g4.t1, s603_g4.t1, s603_g4.t2, s603_g4.t3, s603_g4.t4	d_sym_124607_m.35203, d_sym_38234_m.14909, d_sym_40813_m.16744, d_sym_56132_m.21903, d_sym_70347_m.24350, d_sym_80571_m.24956, d_sym_90290_m.28119	SymbF.scaffold129.11, SymbF.scaffold1469.8, SymbF.scaffold1574.6, SymbF.scaffold217.3, SymbF.scaffold2430.8, SymbF.scaffold2670.4, SymbF.scaffold3386.1, SymbF.scaffold3711.2, SymbF.scaffold4243.3, SymbF.scaffold4855.1, SymbF.scaffold591.7, SymbF.scaffold981.7	Fkaw00389, Fkaw00776, Fkaw01247, Fkaw01248, Fkaw02912, Fkaw03975, Fkaw05884, Fkaw06645, Fkaw07785, Fkaw09037, Fkaw11578, Fkaw12011, Fkaw13552, Fkaw14829, Fkaw15447, Fkaw16691, Fkaw16870, Fkaw17353, Fkaw17354, Fkaw17560, Fkaw19489, Fkaw21067, Fkaw22496, Fkaw22497, Fkaw22498, Fkaw24999, Fkaw25435, Fkaw26253, Fkaw26331, Fkaw29741, Fkaw30660, Fkaw30661, Fkaw30667, Fkaw31142, Fkaw31695, Fkaw32211, Fka…	s1039_g4.t1, s104_g28.t1, s1133_g6.t1, s1137_g11.t3, s1137_g11.t4, s1138_g2.t1, s11910_g1.t1, s1395_g1.t1, s1400_g4.t1, s15094_g1.t1, s1770_g16.t1, s1795_g7.t2, s1958_g6.t1, s1986_g3.t4, s19_g1.t1, s2004_g26.t1, s2061_g14.t1, s2086_g6.t1, s208_g8.t1, s210_g3.t1, s2159_g6.t1, s2159_g6.t2, s2222_g4.t1, s222_g3.t1, s2324_g5.t1, s24_g16.t2, s2570_g8.t1, s2734_g1.t1, s2734_g6.t1, s27_g8.t1, s2933_g1.t…	Smic11566, Smic11653, Smic13083, Smic13097, Smic13099, Smic13644, Smic14250, Smic14699, Smic16896, Smic1695, Smic17237, Smic17302, Smic17621, Smic18763, Smic19274, Smic21397, Smic21698, Smic237, Smic23797, Smic24766, Smic24804, Smic2587, Smic26314, Smic26371, Smic27816, Smic2822, Smic28283, Smic28750, Smic31583, Smic32032, Smic36065, Smic38260, Smic39521, Smic39716, Smic40283, Smic40457, Smic4064…
OG0000017	CAMPEP_0186183252, CAMPEP_0186224908, CAMPEP_0186245494, CAMPEP_0186339400, CAMPEP_0186341604, CAMPEP_0186346118, CAMPEP_0186363740	CAMPEP_0178380210, CAMPEP_0178387046, CAMPEP_0178390642, CAMPEP_0178390738, CAMPEP_0178405496, CAMPEP_0178445060, CAMPEP_0178462230		CAMPEP_0196871662, CAMPEP_0196875014, CAMPEP_0196879064, CAMPEP_0196880020, CAMPEP_0196892342, CAMPEP_0196894206	CAMPEP_0199555428, CAMPEP_0199556032, CAMPEP_0199558746, CAMPEP_0199561592, CAMPEP_0199562342, CAMPEP_0199564046, CAMPEP_0199566498, CAMPEP_0199571160, CAMPEP_0199572078, CAMPEP_0199572568, CAMPEP_0199573800, CAMPEP_0199575772, CAMPEP_0199577506, CAMPEP_0199577922, CAMPEP_0199579608, CAMPEP_0199580560, CAMPEP_0199580752, CAMPEP_0199583174, CAMPEP_0199584820, CAMPEP_0199592126, CAMPEP_0199593400, …	CAMPEP_0192401646, CAMPEP_0192403384, CAMPEP_0192403732, CAMPEP_0192404524, CAMPEP_0192405492, CAMPEP_0192408758, CAMPEP_0192409616, CAMPEP_0192409922, CAMPEP_0192410304, CAMPEP_0192413016, CAMPEP_0192415612, CAMPEP_0192416050, CAMPEP_0192422832, CAMPEP_0192425614, CAMPEP_0192428336, CAMPEP_0192429602, CAMPEP_0192431028, CAMPEP_0192439174, CAMPEP_0192439402, CAMPEP_0192440450, CAMPEP_0192440802, …	CAMPEP_0196913842, CAMPEP_0196937462, CAMPEP_0196943424, CAMPEP_0196964000, CAMPEP_0196967464, CAMPEP_0196971298, CAMPEP_0196972644	CAMPEP_0181397424, CAMPEP_0181401842, CAMPEP_0181402600, CAMPEP_0181402714, CAMPEP_0181405488, CAMPEP_0181405514, CAMPEP_0181407600, CAMPEP_0181410886, CAMPEP_0181411628, CAMPEP_0181412420, CAMPEP_0181417506, CAMPEP_0181418470, CAMPEP_0181420304, CAMPEP_0181422818, CAMPEP_0181424964, CAMPEP_0181427810, CAMPEP_0181431334, CAMPEP_0181432998, CAMPEP_0181437584, CAMPEP_0181438162, CAMPEP_0181439166, …	CAMPEP_0169628396, CAMPEP_0169630418, CAMPEP_0169631162, CAMPEP_0169631810, CAMPEP_0169633264, CAMPEP_0169635606, CAMPEP_0169636224, CAMPEP_0169640414, CAMPEP_0169640678, CAMPEP_0169644182, CAMPEP_0169649256, CAMPEP_0169651844, CAMPEP_0169653152, CAMPEP_0169653596, CAMPEP_0169654928, CAMPEP_0169655984, CAMPEP_0169657146, CAMPEP_0169658198, CAMPEP_0169659076, CAMPEP_0169659398, CAMPEP_0169660020, …	CAMPEP_0192381264, CAMPEP_0192391916, CAMPEP_0192397620	CAMPEP_0192478518, CAMPEP_0192479272, CAMPEP_0192479860, CAMPEP_0192480962, CAMPEP_0192481990, CAMPEP_0192482084, CAMPEP_0192482162, CAMPEP_0192482688, CAMPEP_0192485270, CAMPEP_0192485326, CAMPEP_0192485574, CAMPEP_0192487912, CAMPEP_0192499250, CAMPEP_0192502872, CAMPEP_0192506568, CAMPEP_0192514688, CAMPEP_0192519886, CAMPEP_0192526334, CAMPEP_0192528240, CAMPEP_0192529378, CAMPEP_0192531172, …		m.21340, m.25831, m.27116, m.27590, m.30541, m.33190, m.33774, m.34816, m.39893, m.40264, m.41921, m.42293, m.42342, m.43701, m.4740, m.49015, m.49147, m.4923, m.49463, m.50398, m.5088, m.51786, m.51902, m.52577, m.53278, m.53327, m.5355, m.5362, m.56269, m.5629, m.56367, m.56509, m.57623, m.59695, m.60403, m.60868, m.61470, m.62628, m.62678, m.63688, m.64590, m.65357, m.65642, m.66843, m.69782, …	CAMPEP_0191770438, CAMPEP_0191890166, CAMPEP_0191890998, CAMPEP_0191917464	Skav202214, Skav202946, Skav203812, Skav205942, Skav206807, Skav207816, Skav208740, Skav208976, Skav208977, Skav211427, Skav218980, Skav220203, Skav220206, Skav224342, Skav224938, Skav227350, Skav227351, Skav227352, Skav229497, Skav230100, Skav234651	m.14306, m.16792, m.19638, m.25750, m.2578, m.26981, m.28361, m.30717, m.31962, m.33246, m.3658, m.36753, m.38463, m.38631, m.38700, m.3878, m.4186, m.42121, m.42665, m.42833, m.44794, m.46736, m.47236, m.47557, m.48094, m.49100, m.49783, m.54056, m.5536, m.55909, m.57260, m.66076, m.69061, m.7147, m.73908, m.74208, m.74733, m.75513, m.76768, m.8099, m.86795	pmin_comp1778_c0_seq1_388-2517_-_, pmin_comp18448_c0_seq1_26-1726_-_, pmin_comp27785_c0_seq1_221-2152_-_, pmin_comp28368_c0_seq1_57-1946_-_, pmin_comp28521_c0_seq1_95-1774_-_, pmin_comp29629_c0_seq1_89-1894_-_, pmin_comp32152_c0_seq1_86-1837_-_, pmin_comp33215_c0_seq1_84-1988_-_, pmin_comp33476_c0_seq1_103-2121_-_, pmin_comp35336_c0_seq1_2-1801_-_, pmin_comp35673_c0_seq1_43-2076_-_, pmin_comp3808…	m.12179, m.12967, m.14640, m.15440, m.17019, m.17562, m.1777, m.19384, m.20430, m.2369, m.30052, m.32304, m.32590, m.33358, m.35170, m.36400, m.3658, m.3857, m.39189, m.39497, m.42112, m.48003, m.49917, m.50073, m.51102, m.57069, m.61311, m.61853, m.64504, m.65248, m.65864, m.66601, m.66701, m.66933, m.68379, m.71330, m.71379, m.72238, m.73743, m.8422, m.8444, m.86812	kb8_c11859_m.34658, kb8_c19020_m.55441, kb8_c19439_m.56654, kb8_c20441_m.59398, kb8_c20441_m.59399, kb8_c21562_m.62432, kb8_c26799_m.75977, kb8_c32856_m.89799, kb8_c39305_m.102368, kb8_c45521_m.111949, kb8_c8584_m.24771, kb8_rep_c1027_m.2886, kb8_rep_c10452_m.30396, kb8_rep_c10550_m.30719, kb8_rep_c11267_m.32867, kb8_rep_c12116_m.35425, kb8_rep_c12726_m.37261, kb8_rep_c13149_m.38502, kb8_rep_c146…	mf105_c15182|m.28980, mf105_c17532|m.32809, mf105_c22943|m.41034, mf105_c23319|m.41531, mf105_c24476|m.43156, mf105_c28297|m.47989, mf105_c31352|m.51737, mf105_c32537|m.53049, mf105_c33601|m.54165, mf105_c42834|m.62289, mf105_c44546|m.63501, mf105_rep_c12433|m.24218, mf105_rep_c18700|m.34654, mf105_rep_c1905|m.3825, mf105_rep_c3064|m.6220, mf105_rep_c41759|m.61489, mf105_s57408|m.69727	symbB.v1.2.000072.t1|scaffold2.1|size812218|26, symbB.v1.2.002086.t1|scaffold109.1|size325261|4, symbB.v1.2.002537.t1|scaffold103.1|size331058|2, symbB.v1.2.002538.t1|scaffold103.1|size331058|3, symbB.v1.2.002539.t1|scaffold103.1|size331058|4, symbB.v1.2.002543.t1|scaffold103.1|size331058|8, symbB.v1.2.003454.t1|scaffold194.1|size275082|15, symbB.v1.2.003454.t2|scaffold194.1|size275082|15, symbB.…	s6_10559|m.28386, s6_10651|m.28611, s6_11323|m.30301, s6_11750|m.31415, s6_12125|m.32361, s6_12864|m.34204, s6_13798|m.36422, s6_14268|m.37534, s6_14620|m.38295, s6_15519|m.40405, s6_15542|m.40463, s6_15768|m.40970, s6_17331|m.44396, s6_18092|m.46091, s6_18280|m.46530, s6_18284|m.46538, s6_19566|m.49305, s6_19779|m.49742, s6_22372|m.54938, s6_26520|m.61531, s6_28826|m.64888, s6_28988|m.65239, s6_…	SymbC1.scaffold12982.2, SymbC1.scaffold1537.5, SymbC1.scaffold1537.6, SymbC1.scaffold1615.2, SymbC1.scaffold1621.3, SymbC1.scaffold1621.4, SymbC1.scaffold1685.1, SymbC1.scaffold226.6, SymbC1.scaffold3286.1, SymbC1.scaffold3286.3, SymbC1.scaffold4004.2, SymbC1.scaffold4039.1, SymbC1.scaffold5009.2, SymbC1.scaffold5009.3, SymbC1.scaffold5363.2, SymbC1.scaffold6009.2, SymbC1.scaffold6009.3, SymbC1.s…	C1MI_TR10295_c0_g1_i1_m.14026, C1MI_TR110517_c0_g1_i1_m.195696, C1MI_TR112216_c0_g1_i1_m.197745, C1MI_TR14195_c0_g2_i1_m.19582, C1MI_TR21210_c0_g1_i1_m.27347, C1MI_TR21787_c0_g1_i1_m.27966, C1MI_TR27019_c0_g1_i1_m.35338, C1MI_TR27019_c0_g1_i2_m.35340, C1MI_TR30308_c0_g1_i1_m.41568, C1MI_TR30308_c0_g2_i1_m.41569, C1MI_TR3209_c0_g2_i1_m.3920, C1MI_TR32211_c0_g1_i1_m.44979, C1MI_TR34107_c0_g1_i1_m.4…	C1SM_TR107709_c0_g1_i1_m.190334, C1SM_TR10878_c0_g1_i1_m.12327, C1SM_TR123630_c0_g1_i1_m.199746, C1SM_TR123865_c0_g1_i1_m.199975, C1SM_TR16158_c0_g1_i1_m.19784, C1SM_TR27016_c0_g1_i1_m.30344, C1SM_TR29088_c0_g1_i1_m.32422, C1SM_TR41752_c0_g1_i1_m.54308, C1SM_TR42272_c0_g1_i1_m.55079, C1SM_TR43672_c0_g2_i1_m.57317, C1SM_TR49005_c0_g1_i1_m.68075, C1SM_TR54376_c0_g1_i1_m.80170, C1SM_TR54376_c0_g1_i2…	SCMd_TR16656_c0g1i1_m.17352, SCMd_TR16656_c1g1i1_m.17353, SCMd_TR23737_c0g1i1_m.24557, SCMd_TR2570_c0g1i1_m.2589, SCMd_TR2570_c1g1i1_m.2590, SCMd_TR2570_c2g1i1_m.2591, SCMd_TR34326_c1g1i1_m.35371, SCMd_TR38253_c0g1i1_m.39641, SCMd_TR38253_c0g2i1_m.39642, SCMd_TR38253_c1g1i1_m.39643, SCMd_TR45230_c0g1i1_m.46731, SCMd_TR48533_c1g1i1_m.50141, SCMd_TR49277_c1g1i1_m.50977, SCMd_TR50444_c0g1i1_m.52135,…	c_sym_22352|m.14638, c_sym_51877|m.3710, c_sym_8980|m.16782, c_sym_93478|m.18615	s1082_g6.t1, s1127_g11.t2, s1142_g4.t1, s1305_g18.t1, s144_g13.t1, s1549_g4.t1, s187_g31.t1, s270_g27.t1, s275_g34.t1, s275_g37.t1, s312_g1.t1, s3152_g6.t1, s3153_g6.t1, s404_g21.t1, s404_g22.t1, s44_g8.t1, s558_g32.t1, s634_g15.t1, s761_g2.t1, s761_g2.t2, s828_g20.t1, s944_g10.t1	d_sym_100558_m.30211, d_sym_111021_m.32199, d_sym_11923_m.3739, d_sym_122159_m.34656, d_sym_123045_m.34848, d_sym_123687_m.34998, d_sym_128992_m.35637, d_sym_129183_m.35644, d_sym_31085_m.7964, d_sym_33458_m.10763, d_sym_34104_m.11408, d_sym_35546_m.12779, d_sym_35750_m.12963, d_sym_36220_m.13375, d_sym_37514_m.14418, d_sym_37925_m.14703, d_sym_38701_m.15180, d_sym_4252_m.1722, d_sym_46371_m.1927…	SymbF.scaffold1009.11, SymbF.scaffold1126.4, SymbF.scaffold1354.21, SymbF.scaffold1354.22, SymbF.scaffold1977.2, SymbF.scaffold1977.3, SymbF.scaffold21.1, SymbF.scaffold231.9, SymbF.scaffold264.31, SymbF.scaffold2709.10, SymbF.scaffold301.9, SymbF.scaffold36.31, SymbF.scaffold410.38, SymbF.scaffold4362.1, SymbF.scaffold4462.4, SymbF.scaffold4462.5, SymbF.scaffold45.51, SymbF.scaffold466.1, SymbF.…	Fkaw02050, Fkaw03404, Fkaw04076, Fkaw04583, Fkaw05133, Fkaw05746, Fkaw06597, Fkaw13074, Fkaw15962, Fkaw15963, Fkaw16620, Fkaw17739, Fkaw17740, Fkaw20784, Fkaw22876, Fkaw24876, Fkaw25808, Fkaw25809, Fkaw28351, Fkaw28352, Fkaw29466, Fkaw30532, Fkaw32427, Fkaw35125, Fkaw35548, Fkaw36962, Fkaw36963, Fkaw36964, Fkaw36966, Fkaw36971, Fkaw39187, Fkaw39284, Fkaw39285	s100_g14.t1, s1112_g1.t1, s13_g29.t1, s1454_g11.t1, s1698_g5.t1, s1874_g1.t1, s195_g1.t1, s2261_g2.t1, s2261_g2.t2, s2261_g3.t1, s2357_g10.t1, s2357_g5.t1, s2357_g9.t1, s2436_g2.t1, s261_g2.t1, s2673_g1.t1, s2673_g4.t1, s2711_g1.t1, s2761_g1.t1, s3224_g7.t1, s4009_g2.t1, s4181_g6.t3, s4181_g6.t4, s4493_g6.t1, s4493_g6.t2, s4493_g6.t3, s4621_g2.t1, s4896_g4.t1, s5070_g2.t1, s5469_g1.t1, s5962_g4.t…	Smic11641, Smic11645, Smic11650, Smic11651, Smic14737, Smic16815, Smic18238, Smic18658, Smic21643, Smic23289, Smic2907, Smic29913, Smic31517, Smic31630, Smic32457, Smic34252, Smic34254, Smic3470, Smic34749, Smic34752, Smic34759, Smic35076, Smic35580, Smic39572, Smic4205, Smic43259, Smic45380, Smic46007, Smic46104, Smic4957, Smic5959, Smic8037
OG0000018	CAMPEP_0186176834, CAMPEP_0186177922, CAMPEP_0186183250, CAMPEP_0186183872, CAMPEP_0186190220, CAMPEP_0186192442, CAMPEP_0186219950, CAMPEP_0186220034, CAMPEP_0186224340, CAMPEP_0186224498, CAMPEP_0186226450, CAMPEP_0186228462, CAMPEP_0186234816, CAMPEP_0186244246, CAMPEP_0186253052, CAMPEP_0186255884, CAMPEP_0186260226, CAMPEP_0186262660, CAMPEP_0186263654, CAMPEP_0186268894, CAMPEP_0186272614, …	CAMPEP_0178370418, CAMPEP_0178374572, CAMPEP_0178375816, CAMPEP_0178377778, CAMPEP_0178379724, CAMPEP_0178388018, CAMPEP_0178389262, CAMPEP_0178393170, CAMPEP_0178394246, CAMPEP_0178397414, CAMPEP_0178399280, CAMPEP_0178399664, CAMPEP_0178401466, CAMPEP_0178412634, CAMPEP_0178412852, CAMPEP_0178418514, CAMPEP_0178420902, CAMPEP_0178422050, CAMPEP_0178434336, CAMPEP_0178435016, CAMPEP_0178436638, …	tr.A0A2P6TBA7.A0A2P6TBA7_CHLSO, tr.A0A2P6TBB1.A0A2P6TBB1_CHLSO, tr.A0A2P6THC5.A0A2P6THC5_CHLSO, tr.A0A2P6U4H5.A0A2P6U4H5_CHLSO	CAMPEP_0196836710, CAMPEP_0196839862, CAMPEP_0196847866, CAMPEP_0196857072, CAMPEP_0196860828, CAMPEP_0196868650, CAMPEP_0196869026, CAMPEP_0196872096, CAMPEP_0196876690, CAMPEP_0196880394, CAMPEP_0196880754, CAMPEP_0196883890, CAMPEP_0196885218, CAMPEP_0196902316	CAMPEP_0199558360, CAMPEP_0199559230, CAMPEP_0199569776, CAMPEP_0199572072, CAMPEP_0199573316, CAMPEP_0199574010, CAMPEP_0199576716, CAMPEP_0199577570, CAMPEP_0199579436, CAMPEP_0199582668, CAMPEP_0199599420, CAMPEP_0199599604, CAMPEP_0199604534, CAMPEP_0199605030, CAMPEP_0199605242, CAMPEP_0199605834, CAMPEP_0199609112, CAMPEP_0199610114, CAMPEP_0199612126, CAMPEP_0199624776, CAMPEP_0199625856, …	CAMPEP_0192405348, CAMPEP_0192414776, CAMPEP_0192421486, CAMPEP_0192422426, CAMPEP_0192441566, CAMPEP_0192443300, CAMPEP_0192443496, CAMPEP_0192443836, CAMPEP_0192444108, CAMPEP_0192450862, CAMPEP_0192451302, CAMPEP_0192451348, CAMPEP_0192451924, CAMPEP_0192453052, CAMPEP_0192453738, CAMPEP_0192454240, CAMPEP_0192454564, CAMPEP_0192455586, CAMPEP_0192456380, CAMPEP_0192469566, CAMPEP_0192469898, …	CAMPEP_0196928234, CAMPEP_0196950632, CAMPEP_0196950754, CAMPEP_0196951044, CAMPEP_0196951452, CAMPEP_0196956414, CAMPEP_0196964074, CAMPEP_0196965468, CAMPEP_0196975620, CAMPEP_0196984950, CAMPEP_0196987570, CAMPEP_0196988790, CAMPEP_0196991494, CAMPEP_0196992410, CAMPEP_0196992500, CAMPEP_0196992782, CAMPEP_0196993034	CAMPEP_0181396760, CAMPEP_0181398136, CAMPEP_0181400362, CAMPEP_0181400476, CAMPEP_0181405264, CAMPEP_0181408836, CAMPEP_0181409936, CAMPEP_0181413754, CAMPEP_0181415090, CAMPEP_0181415692, CAMPEP_0181417314, CAMPEP_0181418596, CAMPEP_0181420782, CAMPEP_0181424176, CAMPEP_0181424198, CAMPEP_0181424564, CAMPEP_0181424790, CAMPEP_0181426088, CAMPEP_0181427142, CAMPEP_0181427542, CAMPEP_0181428150, …	CAMPEP_0169627446, CAMPEP_0169627824, CAMPEP_0169634296, CAMPEP_0169635184, CAMPEP_0169635552, CAMPEP_0169636452, CAMPEP_0169637078, CAMPEP_0169637810, CAMPEP_0169642064, CAMPEP_0169645064, CAMPEP_0169647624, CAMPEP_0169648174, CAMPEP_0169650404, CAMPEP_0169655406, CAMPEP_0169679138, CAMPEP_0169684570, CAMPEP_0169689472, CAMPEP_0169690106, CAMPEP_0169690498, CAMPEP_0169695482, CAMPEP_0169697740, …	CAMPEP_0192379082, CAMPEP_0192381410, CAMPEP_0192385300, CAMPEP_0192388368, CAMPEP_0192390550	CAMPEP_0192476136, CAMPEP_0192476236, CAMPEP_0192484544, CAMPEP_0192498410, CAMPEP_0192501490, CAMPEP_0192505364, CAMPEP_0192519074, CAMPEP_0192523176, CAMPEP_0192526354, CAMPEP_0192529578, CAMPEP_0192559142, CAMPEP_0192564092	sp|Q8IDR3|MYOA_PLAF7, tr|A0A144A488|A0A144A488_PLAF7, tr|C6KSY1|C6KSY1_PLAF7, tr|Q8I465|Q8I465_PLAF7, tr|Q8IE50|Q8IE50_PLAF7, tr|Q8IHW0|Q8IHW0_PLAF7	m.13039, m.13611, m.1363, m.20528, m.24006, m.27020, m.27604, m.32711, m.35489, m.4212, m.42911, m.44634, m.46422, m.47621, m.47852, m.48449, m.50605, m.52863, m.54398, m.54715, m.55518, m.57327, m.575, m.61045, m.61568, m.62422, m.62724, m.64560, m.66498, m.66503, m.66649, m.70467, m.71023, m.729	CAMPEP_0191770182, CAMPEP_0191770598, CAMPEP_0191776076, CAMPEP_0191780644, CAMPEP_0191784948, CAMPEP_0191789644, CAMPEP_0191795176, CAMPEP_0191812186, CAMPEP_0191813716, CAMPEP_0191819412, CAMPEP_0191819440, CAMPEP_0191820186, CAMPEP_0191824268, CAMPEP_0191838558, CAMPEP_0191842294, CAMPEP_0191846254, CAMPEP_0191850578, CAMPEP_0191856470, CAMPEP_0191863476, CAMPEP_0191867438, CAMPEP_0191868806, …	Skav201378, Skav212661, Skav214404, Skav217902, Skav217903, Skav218743, Skav219204, Skav222172, Skav222174, Skav223849, Skav229551, Skav229600, Skav229601, Skav229602, Skav232403	m.15361, m.19161, m.20007, m.23125, m.24357, m.3115, m.34870, m.38307, m.39753, m.47496, m.54622, m.5575, m.59099, m.59122, m.60965, m.61659, m.71222, m.76246, m.80652, m.83033, m.83462, m.83880, m.84326, m.84882, m.86990	pmin_comp1286_c0_seq1_1-2628_-_, pmin_comp1707_c0_seq1_195-3719_-_, pmin_comp19739_c0_seq1_111-4301_-_, pmin_comp22750_c0_seq1_1-2760_-_, pmin_comp23825_c0_seq1_94-5253_-_, pmin_comp28767_c0_seq1_67-5172_-_, pmin_comp30738_c0_seq1_3-2819_-_, pmin_comp33231_c0_seq1_1-3480_-_, pmin_comp41601_c0_seq1_1-2310_-_, pmin_comp4245_c0_seq1_84-3479_-_, pmin_comp44006_c0_seq1_3-1067_-_, pmin_comp44098_c0_seq…	m.1384, m.20175, m.23100, m.26743, m.2814, m.35961, m.40786, m.42197, m.4557, m.45961, m.49150, m.53249, m.55121, m.58370, m.72456, m.75670, m.80003, m.83411, m.83769, m.85288, m.85861, m.86907, m.9904	kb8_c12330_m.36084, kb8_c15701_m.46000, kb8_c16679_m.48804, kb8_c17985_m.52525, kb8_c17985_m.52526, kb8_c19473_m.56733, kb8_c19473_m.56734, kb8_c20979_m.60888, kb8_c21385_m.61973, kb8_c26448_m.75082, kb8_c27509_m.77724, kb8_c29362_m.82077, kb8_c30417_m.84486, kb8_c30739_m.85218, kb8_c32414_m.88936, kb8_c35620_m.95366, kb8_c36279_m.96674, kb8_c36803_m.97649, kb8_c37949_m.99824, kb8_c38054_m.100034…	mf105_c13078|m.25373, mf105_c18751|m.34744, mf105_c20147|m.36904, mf105_c21354|m.38738, mf105_c22932|m.41011, mf105_c26026|m.45161, mf105_c32710|m.53230, mf105_c35660|m.56189, mf105_c35660|m.56190, mf105_c35691|m.56215, mf105_c38959|m.59159, mf105_rep_c11445|m.22498, mf105_rep_c27605|m.47153, mf105_rep_c28653|m.48438, mf105_rep_c28874|m.48721, mf105_rep_c41885|m.61574, mf105_rep_c6021|m.12120, mf…	symbB.v1.2.003394.t1|scaffold190.1|size276550|19, symbB.v1.2.003395.t1|scaffold190.1|size276550|20, symbB.v1.2.004755.t1|scaffold242.1|size254583|2, symbB.v1.2.004758.t1|scaffold242.1|size254583|5, symbB.v1.2.005165.t1|scaffold298.1|size236510|9, symbB.v1.2.005474.t1|scaffold260.1|size426026|25, symbB.v1.2.005475.t3|scaffold260.1|size426026|26, symbB.v1.2.008617.t1|scaffold516.1|size216213|3, sym…	s6_1175|m.3311, s6_11965|m.31981, s6_12294|m.32754, s6_14167|m.37261, s6_14747|m.38569, s6_15033|m.39258, s6_16436|m.42413, s6_16778|m.43154, s6_1694|m.4756, s6_1698|m.4785, s6_20394|m.51039, s6_20394|m.51041, s6_20459|m.51164, s6_2900|m.8172, s6_2989|m.8412, s6_2989|m.8413, s6_3001|m.8455, s6_33720|m.71563, s6_6082|m.16716, s6_6443|m.17776	SymbC1.scaffold1291.5, SymbC1.scaffold1291.6, SymbC1.scaffold1736.1, SymbC1.scaffold1883.1, SymbC1.scaffold1941.1, SymbC1.scaffold1941.3, SymbC1.scaffold2453.1, SymbC1.scaffold257.12, SymbC1.scaffold4254.1, SymbC1.scaffold4493.1, SymbC1.scaffold4698.1, SymbC1.scaffold4759.5, SymbC1.scaffold4759.6, SymbC1.scaffold5278.1, SymbC1.scaffold5278.2, SymbC1.scaffold5446.1, SymbC1.scaffold6112.1, SymbC1.s…	C1MI_TR102125_c0_g1_i1_m.192792, C1MI_TR10540_c0_g2_i1_m.14481, C1MI_TR110042_c0_g1_i1_m.195094, C1MI_TR113488_c0_g1_i1_m.199000, C1MI_TR113720_c0_g1_i1_m.199218, C1MI_TR11703_c0_g1_i1_m.15708, C1MI_TR117707_c0_g1_i1_m.201643, C1MI_TR120602_c0_g1_i1_m.202692, C1MI_TR12399_c0_g1_i1_m.16250, C1MI_TR15960_c0_g2_i1_m.22013, C1MI_TR1736_c0_g1_i1_m.2088, C1MI_TR24322_c0_g1_i1_m.30557, C1MI_TR25744_c0_g…	C1SM_TR104209_c0_g1_i1_m.188406, C1SM_TR10426_c0_g1_i1_m.11558, C1SM_TR104455_c0_g1_i1_m.188447, C1SM_TR109817_c0_g1_i1_m.192676, C1SM_TR109884_c0_g1_i1_m.192727, C1SM_TR110175_c0_g1_i1_m.192969, C1SM_TR1112_c0_g1_i1_m.1096, C1SM_TR111797_c0_g1_i1_m.194103, C1SM_TR112905_c0_g1_i1_m.194802, C1SM_TR125_c0_g1_i1_m.30, C1SM_TR130833_c0_g1_i1_m.204811, C1SM_TR15447_c0_g1_i1_m.18297, C1SM_TR19633_c0_g2…	SCMd_TR11909_c0g1i1_m.12634, SCMd_TR12894_c0g1i1_m.13547, SCMd_TR14640_c3g1i1_m.15337, SCMd_TR14640_c6g1i1_m.15338, SCMd_TR20860_c0g1i1_m.21554, SCMd_TR22909_c0g1i1_m.23729, SCMd_TR23113_c12g1i1_m.23853, SCMd_TR31420_c0g1i1_m.32665, SCMd_TR31420_c1g1i1_m.32666, SCMd_TR40511_c1g1i1_m.41976, SCMd_TR41594_c0g1i1_m.43033, SCMd_TR45677_c2g1i1_m.47252, SCMd_TR56255_c0g1i1_m.58312, SCMd_TR58139_c0g1i1_m…	c_sym_11851|m.26545, c_sym_1936|m.19451, c_sym_19522|m.1848, c_sym_20511|m.16694, c_sym_221|m.9454, c_sym_24601|m.17014, c_sym_26427|m.9215, c_sym_27225|m.24857, c_sym_33117|m.995, c_sym_33187|m.18523, c_sym_35672|m.4532, c_sym_36223|m.8315, c_sym_36428|m.2871, c_sym_36428|m.2872, c_sym_37903|m.9853, c_sym_40723|m.22412, c_sym_45414|m.17839, c_sym_52988|m.16594, c_sym_62851|m.26036, c_sym_63409|m…	s1097_g1.t1, s1132_g1.t1, s1132_g3.t1, s1132_g3.t2, s1176_g18.t1, s1176_g20.t1, s143_g44.t1, s161_g6.t1, s161_g6.t2, s161_g6.t3, s161_g6.t4, s161_g6.t5, s161_g6.t6, s165_g2.t1, s165_g3.t1, s2479_g4.t1, s2479_g4.t2, s2674_g3.t1, s2674_g3.t2, s3168_g1.t1, s3168_g1.t2, s3168_g3.t1, s338_g18.t1, s4016_g3.t1, s414_g8.t1, s423_g10.t2, s423_g10.t3, s423_g10.t4, s423_g11.t1, s42_g39.t1, s42_g39.t2, s42_g…	d_sym_104920_m.31638, d_sym_10617_m.3467, d_sym_11122_m.3593, d_sym_114734_m.32574, d_sym_120322_m.33472, d_sym_121043_m.34093, d_sym_129990_m.35695, d_sym_137_m.76, d_sym_1396_m.640, d_sym_14897_m.4250, d_sym_22461_m.5212, d_sym_26970_m.5468, d_sym_29602_m.5997, d_sym_29602_m.5998, d_sym_32028_m.9109, d_sym_34217_m.11507, d_sym_34650_m.11970, d_sym_36070_m.13258, d_sym_36070_m.13259, d_sym_36091…	SymbF.scaffold1590.4, SymbF.scaffold1590.5, SymbF.scaffold1727.1, SymbF.scaffold1940.12, SymbF.scaffold2237.5, SymbF.scaffold2338.6, SymbF.scaffold236.2, SymbF.scaffold240.11, SymbF.scaffold2447.2, SymbF.scaffold2588.1, SymbF.scaffold301.1, SymbF.scaffold3238.4, SymbF.scaffold823.7, SymbF.scaffold839.16	Fkaw00647, Fkaw00648, Fkaw00650, Fkaw00761, Fkaw00762, Fkaw00763, Fkaw07436, Fkaw07437, Fkaw09343, Fkaw09344, Fkaw13084, Fkaw16670, Fkaw17070, Fkaw17072, Fkaw17077, Fkaw17079, Fkaw17080, Fkaw17082, Fkaw17977, Fkaw17978, Fkaw20601, Fkaw20603, Fkaw22912, Fkaw22914, Fkaw22917, Fkaw26122, Fkaw26124, Fkaw27069, Fkaw27701, Fkaw27702, Fkaw27703, Fkaw28392, Fkaw28396, Fkaw28397, Fkaw28399, Fkaw30241, Fka…	s10136_g1.t1, s1134_g8.t1, s1299_g6.t1, s1299_g6.t2, s1299_g6.t3, s1581_g5.t1, s1581_g5.t2, s1645_g15.t1, s1645_g16.t1, s212_g2.t1, s2168_g7.t1, s216_g4.t1, s216_g6.t1, s2193_g1.t1, s2771_g12.t1, s2771_g12.t2, s2780_g1.t1, s282_g6.t1, s282_g8.t1, s282_g8.t2, s3238_g15.t1, s3238_g18.t1, s3238_g3.t1, s3238_g5.t1, s3538_g1.t2, s3538_g4.t1, s430_g19.t1, s430_g22.t1, s4944_g2.t1, s4944_g2.t3, s4944_g2…	Smic13625, Smic14275, Smic14279, Smic14815, Smic14909, Smic21239, Smic22541, Smic22545, Smic24011, Smic26216, Smic27450, Smic27635, Smic36392, Smic36394, Smic38003, Smic38985, Smic39274, Smic46604, Smic47870, Smic5733, Smic5734, Smic5736, Smic8901
OG0000019	CAMPEP_0186179244, CAMPEP_0186193710, CAMPEP_0186198584, CAMPEP_0186224864, CAMPEP_0186226206, CAMPEP_0186229354, CAMPEP_0186230812, CAMPEP_0186231488, CAMPEP_0186244070, CAMPEP_0186244084, CAMPEP_0186244930, CAMPEP_0186247826, CAMPEP_0186248076, CAMPEP_0186253848, CAMPEP_0186256906, CAMPEP_0186264988, CAMPEP_0186270574, CAMPEP_0186274788, CAMPEP_0186279402, CAMPEP_0186281388, CAMPEP_0186282896, …	CAMPEP_0178377116, CAMPEP_0178390300, CAMPEP_0178402894, CAMPEP_0178437768, CAMPEP_0178453772, CAMPEP_0178467838		CAMPEP_0196845346, CAMPEP_0196874154, CAMPEP_0196875634, CAMPEP_0196876792, CAMPEP_0196885324, CAMPEP_0196888554, CAMPEP_0196892392, CAMPEP_0196896620, CAMPEP_0196898176, CAMPEP_0196899284, CAMPEP_0196902002, CAMPEP_0196902862	CAMPEP_0199556336, CAMPEP_0199556692, CAMPEP_0199556910, CAMPEP_0199557186, CAMPEP_0199560268, CAMPEP_0199576884, CAMPEP_0199576964, CAMPEP_0199577700, CAMPEP_0199579546, CAMPEP_0199579688, CAMPEP_0199583010, CAMPEP_0199585854, CAMPEP_0199593138, CAMPEP_0199594090, CAMPEP_0199602992, CAMPEP_0199624176, CAMPEP_0199627056, CAMPEP_0199627716, CAMPEP_0199629180, CAMPEP_0199638126, CAMPEP_0199640678, …	CAMPEP_0192402480, CAMPEP_0192403122, CAMPEP_0192406492, CAMPEP_0192409326, CAMPEP_0192413362, CAMPEP_0192413820, CAMPEP_0192414136, CAMPEP_0192415728, CAMPEP_0192416124, CAMPEP_0192421978, CAMPEP_0192422382, CAMPEP_0192422706, CAMPEP_0192429996, CAMPEP_0192430790, CAMPEP_0192431018, CAMPEP_0192437594, CAMPEP_0192439298, CAMPEP_0192451160, CAMPEP_0192456286, CAMPEP_0192457744, CAMPEP_0192459268, …	CAMPEP_0196910548, CAMPEP_0196939452, CAMPEP_0196946844, CAMPEP_0196949350, CAMPEP_0196949536, CAMPEP_0196949990, CAMPEP_0196960298, CAMPEP_0196968518, CAMPEP_0196972062, CAMPEP_0196973862, CAMPEP_0196974528, CAMPEP_0196979278, CAMPEP_0196983062, CAMPEP_0196986108, CAMPEP_0196986442, CAMPEP_0196988684, CAMPEP_0196990674, CAMPEP_0196991040, CAMPEP_0196992058, CAMPEP_0196992830, CAMPEP_0196993224, …	CAMPEP_0181397970, CAMPEP_0181400178, CAMPEP_0181402560, CAMPEP_0181402962, CAMPEP_0181403220, CAMPEP_0181405998, CAMPEP_0181406052, CAMPEP_0181406812, CAMPEP_0181408324, CAMPEP_0181408990, CAMPEP_0181409258, CAMPEP_0181409816, CAMPEP_0181411280, CAMPEP_0181411442, CAMPEP_0181413208, CAMPEP_0181413494, CAMPEP_0181413796, CAMPEP_0181414186, CAMPEP_0181415006, CAMPEP_0181416924, CAMPEP_0181418732, …	CAMPEP_0169627398, CAMPEP_0169628946, CAMPEP_0169629662, CAMPEP_0169630162, CAMPEP_0169630312, CAMPEP_0169631400, CAMPEP_0169631756, CAMPEP_0169633008, CAMPEP_0169635246, CAMPEP_0169636762, CAMPEP_0169645230, CAMPEP_0169646398, CAMPEP_0169647206, CAMPEP_0169647396, CAMPEP_0169649632, CAMPEP_0169650412, CAMPEP_0169650750, CAMPEP_0169658924, CAMPEP_0169673114, CAMPEP_0169678804, CAMPEP_0169686794, …	CAMPEP_0192379218, CAMPEP_0192400454	CAMPEP_0192475874, CAMPEP_0192476280, CAMPEP_0192481078, CAMPEP_0192510832, CAMPEP_0192516578, CAMPEP_0192517502, CAMPEP_0192517940, CAMPEP_0192524278, CAMPEP_0192525996, CAMPEP_0192526666, CAMPEP_0192527846, CAMPEP_0192530882, CAMPEP_0192531454, CAMPEP_0192558656, CAMPEP_0192558692, CAMPEP_0192558710, CAMPEP_0192559492, CAMPEP_0192561104, CAMPEP_0192561304, CAMPEP_0192561374, CAMPEP_0192562006, …	tr|O97267|O97267_PLAF7, tr|Q7K740|Q7K740_PLAF7, tr|Q8I2A0|Q8I2A0_PLAF7	m.1149, m.1231, m.16431, m.17679, m.17842, m.18025, m.18026, m.18510, m.2110, m.21425, m.22764, m.23613, m.23953, m.32106, m.32681, m.32957, m.39733, m.39734, m.4218, m.4678, m.47378, m.49507, m.64951, m.872, m.9526	CAMPEP_0191771334, CAMPEP_0191815424, CAMPEP_0191824764, CAMPEP_0191837400, CAMPEP_0191841522, CAMPEP_0191849164, CAMPEP_0191853702, CAMPEP_0191855888, CAMPEP_0191919008, CAMPEP_0191919320	Skav203308, Skav206971, Skav209721, Skav209994, Skav210280, Skav213666, Skav213930, Skav213931, Skav220882, Skav224798, Skav225518, Skav225744, Skav225752, Skav227798, Skav227799, Skav231603, Skav231604, Skav231838, Skav231841, Skav234071, Skav236296	m.13636, m.1512, m.18317, m.24779, m.25403, m.29917, m.34631, m.36944, m.44353, m.44368, m.49492, m.52645, m.52696, m.56810, m.60098, m.60671, m.62582, m.65399, m.65467, m.68639, m.720, m.76025, m.77108, m.80958, m.81591, m.87213	pmin_comp12091_c0_seq1_93-5072_-_, pmin_comp13648_c0_seq1_69-1811_-_, pmin_comp13760_c0_seq1_76-1110_-_, pmin_comp15276_c0_seq1_73-6120_-_, pmin_comp15863_c0_seq1_75-4838_-_, pmin_comp16211_c0_seq1_67-4398_-_, pmin_comp1643_c0_seq1_108-7169_-_, pmin_comp1706_c0_seq2_101-3907_-_, pmin_comp19547_c0_seq1_187-4959_-_, pmin_comp2109_c0_seq1_68-5119_-_, pmin_comp23518_c0_seq1_1-963_-_, pmin_comp24532_c…	m.16923, m.17936, m.24374, m.2442, m.24750, m.28933, m.31506, m.33915, m.34415, m.39724, m.40703, m.41850, m.42656, m.44467, m.44520, m.44521, m.45176, m.5120, m.52013, m.54964, m.55733, m.59471, m.63009, m.73456, m.80406, m.82474, m.83115, m.83501, m.83915, m.84872, m.85680, m.85785, m.86445, m.86563	kb8_c10428_m.30322, kb8_c11144_m.32455, kb8_c12236_m.35792, kb8_c12236_m.35793, kb8_c16994_m.49727, kb8_c16994_m.49730, kb8_c18112_m.52863, kb8_c18112_m.52864, kb8_c18112_m.52867, kb8_c19197_m.55924, kb8_c20194_m.58735, kb8_c20603_m.59855, kb8_c20603_m.59856, kb8_c20664_m.60023, kb8_c20976_m.60873, kb8_c20976_m.60874, kb8_c20976_m.60876, kb8_c21890_m.63294, kb8_c21890_m.63298, kb8_c22974_m.66150,…	mf105_c13393|m.25943, mf105_c20421|m.37343, mf105_c23034|m.41156, mf105_c24204|m.42758, mf105_c24366|m.42993, mf105_c26372|m.45590, mf105_c28330|m.48038, mf105_c28330|m.48039, mf105_c30697|m.50936, mf105_c31477|m.51891, mf105_c32450|m.52969, mf105_c34273|m.54839, mf105_c34804|m.55358, mf105_c38480|m.58786, mf105_c39351|m.59516, mf105_c47451|m.65206, mf105_rep_c15339|m.29242, mf105_rep_c43336|m.62…	symbB.v1.2.000355.t1|scaffold10.1|size534768|8, symbB.v1.2.002319.t1|scaffold123.1|size315817|4, symbB.v1.2.002331.t1|scaffold123.1|size315817|16, symbB.v1.2.002333.t1|scaffold123.1|size315817|18, symbB.v1.2.002723.t1|scaffold146.1|size298692|4, symbB.v1.2.003464.t1|scaffold149.1|size460148|3, symbB.v1.2.007713.t1|scaffold479.1|size198797|5, symbB.v1.2.010909.t1|scaffold723.1|size168984|2, symbB.…	s6_1061|m.2966, s6_1062|m.2972, s6_11418|m.30545, s6_1155|m.3243, s6_1664|m.4666, s6_1865|m.5229, s6_1866|m.5239, s6_1959|m.5498, s6_2413|m.6809, s6_2848|m.7984, s6_2848|m.7985, s6_3235|m.9081, s6_3236|m.9085, s6_33881|m.71978, s6_3852|m.10758, s6_43066|m.83384, s6_45116|m.87056, s6_48865|m.91768, s6_611|m.1637, s6_628|m.1695, s6_6354|m.17538, s6_654|m.1771, s6_6824|m.18734, s6_7368|m.20122	SymbC1.scaffold1137.3, SymbC1.scaffold1811.8, SymbC1.scaffold1958.1, SymbC1.scaffold3479.3, SymbC1.scaffold3618.1, SymbC1.scaffold3618.3, SymbC1.scaffold4416.1, SymbC1.scaffold5362.2, SymbC1.scaffold745.1, SymbC1.scaffold8488.1, SymbC1.scaffold8751.2	C1MI_TR14140_c0_g1_i1_m.19459, C1MI_TR18424_c0_g1_i1_m.24515, C1MI_TR18424_c0_g1_i1_m.24516, C1MI_TR18424_c0_g2_i1_m.24524, C1MI_TR18424_c0_g2_i1_m.24525, C1MI_TR25873_c0_g1_i1_m.32837, C1MI_TR40551_c0_g1_i1_m.61721, C1MI_TR40935_c0_g1_i1_m.62851, C1MI_TR48347_c0_g1_i1_m.82748, C1MI_TR48347_c0_g1_i2_m.82760, C1MI_TR51654_c0_g1_i1_m.93708, C1MI_TR55976_c0_g1_i1_m.110403, C1MI_TR55976_c0_g1_i3_m.11…	C1SM_TR106386_c0_g1_i1_m.188583, C1SM_TR106386_c0_g2_i1_m.188587, C1SM_TR16431_c0_g1_i1_m.20273, C1SM_TR17776_c0_g1_i1_m.21816, C1SM_TR17776_c0_g1_i1_m.21819, C1SM_TR37480_c0_g1_i1_m.47288, C1SM_TR37836_c0_g1_i1_m.47808, C1SM_TR56599_c0_g1_i1_m.86211, C1SM_TR59005_c0_g1_i1_m.93523, C1SM_TR59579_c0_g1_i1_m.95130, C1SM_TR65496_c0_g1_i1_m.113833, C1SM_TR65496_c0_g1_i3_m.113842, C1SM_TR65511_c0_g1_i1…	SCMd_TR10627_c0g1i1_m.11265, SCMd_TR17244_c0g1i1_m.17991, SCMd_TR31219_c0g1i1_m.32435, SCMd_TR35402_c0g1i1_m.36436, SCMd_TR4333_c4g1i1_m.4427, SCMd_TR4333_c4g2i1_m.4430, SCMd_TR4868_c0g1i1_m.5079, SCMd_TR55077_c0g1i1_m.57021, SCMd_TR56780_c0g1i1_m.58815, SCMd_TR7383_c0g1i1_m.7776, SCMd_TR7383_c1g1i1_m.7779, SCMd_TR7727_c0g1i1_m.8141, SCMd_TR7727_c1g1i1_m.8145, SCMd_TR7727_c2g1i1_m.8148, SCMd_TR99…	c_sym_10376|m.8928, c_sym_2444|m.6899, c_sym_2561|m.14809, c_sym_2858|m.3279, c_sym_29906|m.21578, c_sym_29906|m.21582, c_sym_29923|m.20061, c_sym_31501|m.13536, c_sym_31598|m.4577, c_sym_35754|m.21085, c_sym_37659|m.6617, c_sym_40173|m.1131, c_sym_63110|m.17508, c_sym_6968|m.15518, c_sym_71404|m.20672, c_sym_79900|m.924	s1007_g26.t1, s1537_g12.t1, s1537_g12.t2, s209_g15.t1, s223_g17.t1, s2316_g1.t1, s2373_g11.t1, s252_g12.t1, s259_g39.t1, s259_g39.t2, s4452_g4.t1, s4860_g3.t1, s500_g6.t1, s500_g6.t2, s500_g7.t1, s598_g11.t1, s62_g4.t1, s722_g23.t1, s848_g5.t1, s933_g2.t1, s958_g24.t1, s958_g24.t2	d_sym_183_m.99, d_sym_21376_m.5082, d_sym_2571_m.1118, d_sym_30359_m.7077, d_sym_30359_m.7078, d_sym_31955_m.9017, d_sym_33658_m.10955, d_sym_33763_m.11054, d_sym_34044_m.11349, d_sym_36102_m.13287, d_sym_36507_m.13612, d_sym_82173_m.25250	SymbF.scaffold1221.9, SymbF.scaffold1779.7, SymbF.scaffold245.15, SymbF.scaffold245.17, SymbF.scaffold2578.4, SymbF.scaffold2578.6, SymbF.scaffold3051.1, SymbF.scaffold321.15, SymbF.scaffold3232.2, SymbF.scaffold3295.8, SymbF.scaffold3348.1, SymbF.scaffold3605.5, SymbF.scaffold3605.6, SymbF.scaffold3605.7, SymbF.scaffold472.11, SymbF.scaffold606.14, SymbF.scaffold606.15, SymbF.scaffold93.30	Fkaw01996, Fkaw01999, Fkaw04141, Fkaw05576, Fkaw05577, Fkaw05578, Fkaw05580, Fkaw05581, Fkaw15162, Fkaw15489, Fkaw15509, Fkaw24349, Fkaw24350, Fkaw25432, Fkaw25874, Fkaw32345, Fkaw32347, Fkaw32348, Fkaw32350, Fkaw32351, Fkaw33069, Fkaw33071, Fkaw33072, Fkaw33073, Fkaw34371, Fkaw36092, Fkaw36093, Fkaw36094, Fkaw36096, Fkaw36246, Fkaw36247, Fkaw36353, Fkaw37000, Fkaw37001, Fkaw37003, Fkaw40774, Fka…	s10075_g1.t1, s1181_g20.t1, s1181_g20.t2, s1218_g1.t2, s1286_g11.t1, s1286_g11.t2, s1399_g20.t1, s1399_g20.t2, s1399_g21.t1, s1422_g3.t1, s1598_g15.t1, s1598_g15.t2, s1598_g15.t3, s175_g8.t1, s175_g8.t2, s175_g8.t3, s1887_g3.t1, s1887_g4.t1, s1887_g7.t1, s2233_g1.t1, s2280_g6.t1, s2280_g6.t2, s2309_g9.t2, s239_g9.t1, s2697_g1.t1, s2888_g5.t1, s2888_g6.t1, s2888_g6.t2, s3138_g2.t1, s319_g3.t1, s33…	Smic12823, Smic12921, Smic13687, Smic1750, Smic20057, Smic25786, Smic28208, Smic32370, Smic33716, Smic3496, Smic35857, Smic35858, Smic36680, Smic36681, Smic40358, Smic40766, Smic40821, Smic42124, Smic6029, Smic6043, Smic7213, Smic9877
OG0000020	CAMPEP_0186182894, CAMPEP_0186202708, CAMPEP_0186202730, CAMPEP_0186214408, CAMPEP_0186219864, CAMPEP_0186236092, CAMPEP_0186237036, CAMPEP_0186237108, CAMPEP_0186237114, CAMPEP_0186240032, CAMPEP_0186241650, CAMPEP_0186243786, CAMPEP_0186245172, CAMPEP_0186246588, CAMPEP_0186246872, CAMPEP_0186247080, CAMPEP_0186247258, CAMPEP_0186247614, CAMPEP_0186248012, CAMPEP_0186248312, CAMPEP_0186248410, …	CAMPEP_0178375120, CAMPEP_0178389144, CAMPEP_0178390544, CAMPEP_0178398432, CAMPEP_0178400162, CAMPEP_0178422332, CAMPEP_0178460040	tr.A0A2P6TVQ6.A0A2P6TVQ6_CHLSO, tr.A0A2P6TWW2.A0A2P6TWW2_CHLSO	CAMPEP_0196828944, CAMPEP_0196828996, CAMPEP_0196829258, CAMPEP_0196829306, CAMPEP_0196829444, CAMPEP_0196829580, CAMPEP_0196830382, CAMPEP_0196831644, CAMPEP_0196831694, CAMPEP_0196842880, CAMPEP_0196845582, CAMPEP_0196848602, CAMPEP_0196848830, CAMPEP_0196848966, CAMPEP_0196849426, CAMPEP_0196867716, CAMPEP_0196882862, CAMPEP_0196891670, CAMPEP_0196897218	CAMPEP_0199555138, CAMPEP_0199559402, CAMPEP_0199559962, CAMPEP_0199562692, CAMPEP_0199563132, CAMPEP_0199563566, CAMPEP_0199569358, CAMPEP_0199569912, CAMPEP_0199569932, CAMPEP_0199570068, CAMPEP_0199570112, CAMPEP_0199570316, CAMPEP_0199570448, CAMPEP_0199570526, CAMPEP_0199570704, CAMPEP_0199580022, CAMPEP_0199587178, CAMPEP_0199591884, CAMPEP_0199597114, CAMPEP_0199597964, CAMPEP_0199598048, …	CAMPEP_0192404108, CAMPEP_0192404332, CAMPEP_0192409892, CAMPEP_0192411754, CAMPEP_0192411988, CAMPEP_0192412010, CAMPEP_0192412076, CAMPEP_0192413200, CAMPEP_0192418960, CAMPEP_0192428644, CAMPEP_0192434474, CAMPEP_0192435298, CAMPEP_0192450664, CAMPEP_0192457864, CAMPEP_0192457934, CAMPEP_0192458042, CAMPEP_0192468124, CAMPEP_0192471220, CAMPEP_0192471290	CAMPEP_0196903908, CAMPEP_0196903924, CAMPEP_0196904206, CAMPEP_0196904416, CAMPEP_0196904424, CAMPEP_0196904466, CAMPEP_0196904702, CAMPEP_0196904984, CAMPEP_0196905020, CAMPEP_0196905058, CAMPEP_0196905074, CAMPEP_0196905132, CAMPEP_0196905182, CAMPEP_0196905598, CAMPEP_0196905866, CAMPEP_0196905938, CAMPEP_0196906000, CAMPEP_0196906118, CAMPEP_0196906286, CAMPEP_0196906366, CAMPEP_0196906368, …	CAMPEP_0181412208, CAMPEP_0181422286, CAMPEP_0181422594, CAMPEP_0181422956, CAMPEP_0181423122, CAMPEP_0181423432, CAMPEP_0181423512, CAMPEP_0181424412, CAMPEP_0181424718, CAMPEP_0181424904, CAMPEP_0181425044, CAMPEP_0181425062, CAMPEP_0181425548, CAMPEP_0181426340, CAMPEP_0181426762, CAMPEP_0181427088, CAMPEP_0181427560, CAMPEP_0181428022, CAMPEP_0181428744, CAMPEP_0181429622, CAMPEP_0181431412, …	CAMPEP_0169650802, CAMPEP_0169651232, CAMPEP_0169651282, CAMPEP_0169651326, CAMPEP_0169652484, CAMPEP_0169652544, CAMPEP_0169652912, CAMPEP_0169653836, CAMPEP_0169654330, CAMPEP_0169654422, CAMPEP_0169654626, CAMPEP_0169655120, CAMPEP_0169658172, CAMPEP_0169660044, CAMPEP_0169677330, CAMPEP_0169679640, CAMPEP_0169681526, CAMPEP_0169681686, CAMPEP_0169681858	CAMPEP_0192380518, CAMPEP_0192381340, CAMPEP_0192382676, CAMPEP_0192383056, CAMPEP_0192383998, CAMPEP_0192385292, CAMPEP_0192385382, CAMPEP_0192385712, CAMPEP_0192386012, CAMPEP_0192386238, CAMPEP_0192393070, CAMPEP_0192395674, CAMPEP_0192399358, CAMPEP_0192400544	CAMPEP_0192481410, CAMPEP_0192482994, CAMPEP_0192486384, CAMPEP_0192486470, CAMPEP_0192493416, CAMPEP_0192498928, CAMPEP_0192499126, CAMPEP_0192499146, CAMPEP_0192512416, CAMPEP_0192512868, CAMPEP_0192534322, CAMPEP_0192537462, CAMPEP_0192537608, CAMPEP_0192537620, CAMPEP_0192547492, CAMPEP_0192559892	tr|Q6ZLZ9|Q6ZLZ9_PLAF7, tr|Q8IFP3|Q8IFP3_PLAF7	m.10254, m.10654, m.10743, m.10772, m.10888, m.156, m.2515, m.52359, m.6699, m.7115, m.8418, m.9157, m.9745	CAMPEP_0191794258, CAMPEP_0191801952, CAMPEP_0191802752, CAMPEP_0191810282, CAMPEP_0191830024, CAMPEP_0191830900, CAMPEP_0191831162, CAMPEP_0191831470, CAMPEP_0191831784, CAMPEP_0191832332, CAMPEP_0191861666, CAMPEP_0191862372, CAMPEP_0191865214, CAMPEP_0191873630, CAMPEP_0191874792, CAMPEP_0191879856, CAMPEP_0191914196, CAMPEP_0191915916	Skav209007, Skav210727, Skav210728, Skav211718, Skav213720, Skav217092, Skav217244, Skav217246, Skav220545, Skav226273, Skav228137, Skav228706, Skav229902, Skav230815, Skav230816, Skav230817, Skav230818, Skav232591, Skav235304	m.24050, m.34877, m.39911, m.40879, m.44, m.51184, m.52350, m.55825, m.55981, m.60588, m.62876, m.63273, m.63351, m.74933, m.76684, m.79594	pmin_comp11058_c0_seq1_1-531_-_, pmin_comp46350_c0_seq1_30-1556_-_, pmin_comp8219_c0_seq1_3-305_+_, pmin_comp8223_c0_seq3_2-487_+_, pmin_comp8773_c0_seq4_114-674_-_, pmin_comp9208_c0_seq1_1-540_-_, pmin_comp9471_c0_seq2_1-435_+_, pmin_comp9534_c0_seq3_1-564_-_, pmin_comp9643_c0_seq5_109-1470_-_	m.17298, m.46586, m.48323, m.48874, m.52054, m.52130, m.53882, m.55460, m.56320, m.57074, m.57554, m.57847, m.60226, m.8537	kb8_c48565_m.116106, kb8_c5108_m.14492, kb8_rep_c11168_m.32529, kb8_rep_c20181_m.58698, kb8_rep_c21047_m.61048, kb8_rep_c25024_m.71567, kb8_rep_c33681_m.91505, kb8_rep_c34262_m.92687, kb8_rep_c40365_m.104070, kb8_rep_c40588_m.104439, kb8_rep_c48345_m.115787, kb8_rep_c50536_m.118378, kb8_rep_c51196_m.119104, kb8_rep_c51342_m.119272, kb8_rep_c51344_m.119277, kb8_rep_c51533_m.119560, kb8_rep_c51570_…	mf105_c14100|m.27145, mf105_c40593|m.60572, mf105_c43491|m.62755, mf105_c44716|m.63619, mf105_rep_c16852|m.31705, mf105_rep_c2090|m.4228, mf105_rep_c22406|m.40278, mf105_rep_c22566|m.40518, mf105_rep_c24497|m.43183, mf105_rep_c34962|m.55502, mf105_rep_c39128|m.59313, mf105_rep_c4353|m.8824, mf105_rep_c4438|m.8989, mf105_rep_c4438|m.8990, mf105_rep_c49584|m.66202, mf105_rep_c51080|m.67086, mf105_r…	symbB.v1.2.001653.t1|scaffold86.1|size363240|12, symbB.v1.2.002445.t1|scaffold99.1|size346285|1, symbB.v1.2.003852.t1|scaffold213.1|size264521|7, symbB.v1.2.009092.t1|scaffold573.1|size222803|1, symbB.v1.2.010376.t1|scaffold678.1|size173209|4, symbB.v1.2.013216.t1|scaffold890.1|size154879|2, symbB.v1.2.018285.t1|scaffold1381.1|size245675|2, symbB.v1.2.019896.t1|scaffold1641.1|size211090|11, symbB…	s6_19598|m.49364, s6_25618|m.60397, s6_27837|m.62720, s6_27934|m.62954, s6_34735|m.73726, s6_40581|m.80267, s6_45667|m.87909, s6_50935|m.92989, s6_50935|m.92992, s6_51460|m.93907, s6_51549|m.94053, s6_53780|m.96221, s6_53797|m.96235, s6_53863|m.96312, s6_55327|m.97193, s6_56240|m.97538, s6_56240|m.97541, s6_58342|m.98083, s6_74|m.185	SymbC1.scaffold11421.1, SymbC1.scaffold12854.1, SymbC1.scaffold12854.2, SymbC1.scaffold1298.4, SymbC1.scaffold1354.1, SymbC1.scaffold14739.1, SymbC1.scaffold1680.5, SymbC1.scaffold1907.1, SymbC1.scaffold2208.1, SymbC1.scaffold25267.1, SymbC1.scaffold3401.1, SymbC1.scaffold3401.2, SymbC1.scaffold345.4, SymbC1.scaffold4845.1, SymbC1.scaffold6049.1, SymbC1.scaffold6827.3, SymbC1.scaffold7673.2, Symb…	C1MI_TR100679_c0_g1_i1_m.191990, C1MI_TR18691_c0_g1_i1_m.24830, C1MI_TR20370_c0_g1_i1_m.26485, C1MI_TR27480_c0_g1_i1_m.36324, C1MI_TR30610_c0_g1_i1_m.42258, C1MI_TR33651_c0_g1_i1_m.48035, C1MI_TR36726_c0_g1_i1_m.53937, C1MI_TR40004_c0_g1_i1_m.60098, C1MI_TR40004_c0_g1_i1_m.60099, C1MI_TR40004_c0_g1_i1_m.60100, C1MI_TR55114_c0_g1_i1_m.106755, C1MI_TR55114_c0_g1_i2_m.106756, C1MI_TR55114_c0_g1_i3_m…	C1SM_TR100741_c0_g1_i1_m.187590, C1SM_TR131593_c0_g1_i1_m.205108, C1SM_TR14684_c0_g1_i1_m.17110, C1SM_TR20772_c0_g2_i1_m.24690, C1SM_TR27465_c0_g1_i1_m.30886, C1SM_TR38667_c0_g1_i1_m.49186, C1SM_TR55221_c0_g1_i1_m.82388, C1SM_TR66293_c0_g1_i1_m.116820, C1SM_TR66293_c0_g1_i2_m.116823, C1SM_TR66293_c0_g1_i3_m.116825, C1SM_TR67258_c0_g1_i2_m.120550, C1SM_TR73202_c0_g1_i1_m.150866, C1SM_TR73202_c0_g2…	SCMd_TR15016_c2g1i1_m.15761, SCMd_TR15016_c3g1i1_m.15762, SCMd_TR15016_c5g1i1_m.15763, SCMd_TR15016_c5g2i1_m.15764, SCMd_TR15016_c6g1i1_m.15765, SCMd_TR15016_c6g1i2_m.15767, SCMd_TR15016_c6g1i3_m.15769, SCMd_TR15016_c6g1i4_m.15773, SCMd_TR15016_c6g1i5_m.15774, SCMd_TR15016_c6g1i6_m.15776, SCMd_TR15016_c6g2i1_m.15771, SCMd_TR15016_c6g2i2_m.15778, SCMd_TR15016_c6g3i1_m.15780, SCMd_TR15016_c6g3i2_m.…	c_sym_26821|m.862, c_sym_30245|m.17225, c_sym_70709|m.14029, c_sym_71258|m.18911, c_sym_78540|m.18663, c_sym_80973|m.788, c_sym_81297|m.10430, c_sym_81860|m.20260, c_sym_96243|m.2819	s1337_g6.t1, s1902_g9.t1, s1919_g14.t1, s2085_g5.t1, s2439_g9.t1, s307_g9.t1, s3185_g2.t1, s3311_g1.t1, s351_g13.t1, s351_g5.t1, s402_g36.t1, s463_g1.t1, s463_g3.t1, s48_g36.t1, s6633_g1.t1, s674_g17.t1, s718_g7.t1, s91_g27.t2	d_sym_102664_m.31186, d_sym_105319_m.31713, d_sym_121557_m.34411, d_sym_122188_m.34660, d_sym_29783_m.6276, d_sym_85462_m.26090, d_sym_87238_m.27095, d_sym_87768_m.27344	SymbF.scaffold1097.2, SymbF.scaffold1097.3, SymbF.scaffold142.26, SymbF.scaffold142.28, SymbF.scaffold1453.2, SymbF.scaffold1549.2, SymbF.scaffold2232.1, SymbF.scaffold2742.1, SymbF.scaffold3024.5, SymbF.scaffold320.3, SymbF.scaffold3795.4, SymbF.scaffold424.9, SymbF.scaffold435.7, SymbF.scaffold48.4, SymbF.scaffold48.6, SymbF.scaffold512.12, SymbF.scaffold59.2, SymbF.scaffold765.16, SymbF.scaffo…	Fkaw01070, Fkaw01071, Fkaw02699, Fkaw08522, Fkaw08569, Fkaw08571, Fkaw13995, Fkaw13996, Fkaw13997, Fkaw13998, Fkaw18172, Fkaw19039, Fkaw19040, Fkaw19041, Fkaw19042, Fkaw19099, Fkaw21847, Fkaw21848, Fkaw29245, Fkaw36947, Fkaw41381, Fkaw41382, Fkaw44415, Fkaw44431, Fkaw44432, Fkaw44858, Fkaw44859	s10743_g1.t1, s10743_g1.t2, s11347_g1.t1, s13235_g1.t1, s1399_g2.t1, s1399_g3.t1, s1399_g6.t1, s1406_g18.t1, s1406_g19.t1, s1406_g20.t1, s1613_g23.t1, s1994_g3.t1, s2429_g2.t1, s2429_g3.t1, s260_g22.t1, s260_g22.t2, s4461_g3.t1, s4838_g1.t1, s4838_g1.t2, s640_g17.t1, s6417_g1.t1, s6417_g1.t2, s8042_g1.t1, s8042_g2.t1, s8042_g2.t2, s820_g6.t1, s820_g7.t1, s980_g15.t1	Smic10193, Smic16292, Smic1762, Smic20102, Smic20913, Smic2438, Smic2440, Smic24787, Smic34059, Smic37986, Smic40164, Smic40165, Smic40815, Smic6686, Smic7409, Smic8066
OG0000021	CAMPEP_0186176422, CAMPEP_0186178166, CAMPEP_0186178248, CAMPEP_0186179104, CAMPEP_0186181396, CAMPEP_0186183390, CAMPEP_0186203946, CAMPEP_0186204844, CAMPEP_0186204860, CAMPEP_0186206016, CAMPEP_0186206982, CAMPEP_0186209352, CAMPEP_0186209468, CAMPEP_0186212486, CAMPEP_0186212706, CAMPEP_0186215796, CAMPEP_0186224912, CAMPEP_0186230722, CAMPEP_0186232372, CAMPEP_0186234054, CAMPEP_0186239876, …	CAMPEP_0178429794	tr.A0A2P6TX43.A0A2P6TX43_CHLSO, tr.A0A2P6U344.A0A2P6U344_CHLSO	CAMPEP_0196874502, CAMPEP_0196877042, CAMPEP_0196883452, CAMPEP_0196896446	CAMPEP_0199580224, CAMPEP_0199613966, CAMPEP_0199614820, CAMPEP_0199614920, CAMPEP_0199616820, CAMPEP_0199638372	CAMPEP_0192437012, CAMPEP_0192456718, CAMPEP_0192457244			CAMPEP_0169686298, CAMPEP_0169704592	CAMPEP_0192378734, CAMPEP_0192380376, CAMPEP_0192380800, CAMPEP_0192385246, CAMPEP_0192386056, CAMPEP_0192386498, CAMPEP_0192389658, CAMPEP_0192392988, CAMPEP_0192394448, CAMPEP_0192398662, CAMPEP_0192398938, CAMPEP_0192398950, CAMPEP_0192398974, CAMPEP_0192399658	CAMPEP_0192486616, CAMPEP_0192502368, CAMPEP_0192514292, CAMPEP_0192525898, CAMPEP_0192550440		m.69348, m.70472, m.73477	CAMPEP_0191770186, CAMPEP_0191770962, CAMPEP_0191771348, CAMPEP_0191773168, CAMPEP_0191774188, CAMPEP_0191775002, CAMPEP_0191776534, CAMPEP_0191776976, CAMPEP_0191777536, CAMPEP_0191777612, CAMPEP_0191777832, CAMPEP_0191777918, CAMPEP_0191778002, CAMPEP_0191778676, CAMPEP_0191778726, CAMPEP_0191779158, CAMPEP_0191779774, CAMPEP_0191779922, CAMPEP_0191780630, CAMPEP_0191781038, CAMPEP_0191781092, …	Skav200047, Skav200053, Skav202306, Skav202339, Skav203506, Skav204446, Skav205194, Skav206850, Skav206853, Skav206858, Skav206862, Skav208511, Skav209333, Skav210861, Skav211052, Skav211529, Skav213975, Skav214283, Skav214352, Skav215515, Skav216591, Skav217283, Skav217316, Skav218478, Skav220387, Skav221401, Skav222105, Skav222147, Skav223490, Skav224053, Skav225756, Skav227485, Skav227787, Ska…	m.1338, m.657, m.79865, m.80248, m.81461, m.82570, m.84974, m.84997, m.86703, m.86978, m.87034	pmin_comp50993_c0_seq1_3-578_-_, pmin_comp54745_c0_seq1_1-594_-_, pmin_comp55221_c0_seq1_1-336_-_, pmin_comp56282_c0_seq1_3-338_-_, pmin_comp57718_c0_seq1_19-708_-_, pmin_comp58385_c0_seq1_3-482_-_, pmin_comp58622_c0_seq1_1-468_-_, pmin_comp58900_c0_seq1_3-305_-_, pmin_comp5909_c0_seq4_2-1012_-_, pmin_comp59500_c0_seq1_1-444_-_, pmin_comp59586_c0_seq1_3-485_-_, pmin_comp59702_c0_seq1_1-306_-_, pm…	m.81513, m.83146, m.83641, m.83730, m.83993, m.84818, m.84937, m.85128, m.85628, m.86093, m.86960	kb8_c26813_m.76007, kb8_c28858_m.80909, kb8_c31391_m.86673, kb8_c31700_m.87345, kb8_c33019_m.90141, kb8_c34018_m.92176, kb8_c35837_m.95797, kb8_c36273_m.96665, kb8_c36947_m.97919, kb8_c37632_m.99238, kb8_c37790_m.99529, kb8_c40070_m.103612, kb8_c41703_m.106226, kb8_c42164_m.106967, kb8_c43933_m.109610, kb8_c45176_m.111404, kb8_c46440_m.113207, kb8_c47225_m.114303, kb8_c47980_m.115320, kb8_c48097_…	mf105_c13016|m.25270, mf105_c15927|m.30209, mf105_c16021|m.30364, mf105_c16081|m.30457, mf105_c17708|m.33077, mf105_c18494|m.34351, mf105_c18595|m.34507, mf105_c20166|m.36938, mf105_c21503|m.38955, mf105_c24582|m.43304, mf105_c26069|m.45210, mf105_c28683|m.48474, mf105_c28835|m.48677, mf105_c29188|m.49106, mf105_c29510|m.49490, mf105_c32830|m.53360, mf105_c33709|m.54273, mf105_c35190|m.55721, mf1…	symbB.v1.2.002462.t1|scaffold99.1|size346285|18, symbB.v1.2.008696.t1|scaffold543.1|size336731|9, symbB.v1.2.009128.t1|scaffold577.1|size258142|3, symbB.v1.2.011646.t1|scaffold789.1|size230748|7, symbB.v1.2.014686.t1|scaffold1073.1|size139849|7, symbB.v1.2.014700.t1|scaffold1078.1|size139545|3, symbB.v1.2.015767.t1|scaffold1181.1|size133410|3, symbB.v1.2.016829.t1|scaffold1294.1|size126307|4, sym…	s6_11859|m.31703, s6_12761|m.33913, s6_21315|m.52914, s6_22188|m.54614, s6_25037|m.59644, s6_3211|m.9007, s6_41843|m.81105, s6_42102|m.81561, s6_42345|m.82052, s6_42345|m.82053, s6_44040|m.85232, s6_44122|m.85382, s6_44366|m.85824, s6_44634|m.86291, s6_45291|m.87342, s6_45469|m.87631, s6_45508|m.87685, s6_45959|m.88387, s6_46116|m.88593, s6_46159|m.88652, s6_46193|m.88698, s6_46641|m.89318, s6_46…	SymbC1.scaffold1374.1, SymbC1.scaffold1388.3, SymbC1.scaffold150.10, SymbC1.scaffold2225.7, SymbC1.scaffold2644.3, SymbC1.scaffold3005.3, SymbC1.scaffold6133.5, SymbC1.scaffold6844.1, SymbC1.scaffold727.1, SymbC1.scaffold7621.2	C1MI_TR102059_c0_g1_i1_m.192766, C1MI_TR105493_c0_g1_i1_m.194115, C1MI_TR105586_c0_g1_i1_m.194143, C1MI_TR113153_c0_g1_i1_m.198708, C1MI_TR115697_c0_g1_i1_m.200580, C1MI_TR116923_c0_g1_i1_m.201254, C1MI_TR117812_c0_g1_i1_m.201683, C1MI_TR118365_c0_g1_i1_m.201930, C1MI_TR119193_c0_g1_i1_m.202256, C1MI_TR11951_c0_g1_i1_m.15878, C1MI_TR119652_c0_g1_i1_m.202396, C1MI_TR120304_c0_g1_i1_m.202586, C1MI_…	C1SM_TR101026_c0_g1_i1_m.187679, C1SM_TR101786_c0_g1_i1_m.187916, C1SM_TR10536_c0_g1_i1_m.11701, C1SM_TR109970_c0_g1_i1_m.192802, C1SM_TR111012_c0_g1_i1_m.193572, C1SM_TR11107_c0_g1_i1_m.12843, C1SM_TR11107_c0_g2_i1_m.12845, C1SM_TR111917_c0_g1_i1_m.194200, C1SM_TR113391_c0_g1_i1_m.195103, C1SM_TR114906_c0_g1_i1_m.195783, C1SM_TR116587_c0_g1_i1_m.196363, C1SM_TR116987_c0_g1_i1_m.196493, C1SM_TR11…	SCMd_TR49491_c1g1i1_m.51195, SCMd_TR9459_c0g1i1_m.9903		s1049_g12.t1, s1508_g13.t1, s173_g5.t1, s1828_g3.t1, s2245_g4.t1, s2245_g4.t2, s246_g26.t1, s268_g35.t1, s285_g24.t1, s2926_g1.t1, s3369_g1.t1, s345_g9.t1, s345_g9.t3, s5189_g1.t1, s5884_g1.t1, s631_g28.t1, s772_g30.t1	d_sym_110941_m.32197, d_sym_31492_m.8487, d_sym_38408_m.15023, d_sym_55282_m.21771, d_sym_71935_m.24466, d_sym_90020_m.28059	SymbF.scaffold1278.10, SymbF.scaffold1292.5, SymbF.scaffold1580.7, SymbF.scaffold2479.5, SymbF.scaffold3764.2, SymbF.scaffold3780.3, SymbF.scaffold540.9, SymbF.scaffold654.4, SymbF.scaffold773.7, SymbF.scaffold87.20, SymbF.scaffold884.10	Fkaw01765, Fkaw07863, Fkaw09887, Fkaw09927, Fkaw09983, Fkaw14132, Fkaw14214, Fkaw14400, Fkaw17909, Fkaw20982, Fkaw25005, Fkaw32677, Fkaw32678, Fkaw32982, Fkaw36666, Fkaw36703, Fkaw43276, Fkaw43871, Fkaw45164	s1197_g8.t6, s1324_g10.t1, s1444_g10.t1, s1444_g10.t2, s1444_g10.t3, s1444_g10.t4, s1444_g10.t5, s1670_g3.t1, s1768_g12.t1, s1961_g5.t1, s1961_g5.t2, s22_g8.t1, s241_g4.t1, s241_g4.t2, s283_g7.t1, s3414_g1.t1, s3414_g2.t1, s3414_g3.t1, s368_g3.t2, s3764_g3.t6, s3_g26.t1, s42_g1.t1, s451_g18.t1, s451_g24.t1, s4792_g7.t2, s4955_g5.t2, s5537_g1.t1, s5537_g1.t2, s5656_g5.t1, s5839_g3.t1, s588_g5.t1, …	Smic11146, Smic14919, Smic19558, Smic27567, Smic38265, Smic39614, Smic42474, Smic45020, Smic45669, Smic45826, Smic47584, Smic6478, Smic9231, Smic9931
OG0000022	CAMPEP_0186275074		tr.A0A2P6TBW0.A0A2P6TBW0_CHLSO		CAMPEP_0199557870, CAMPEP_0199559000, CAMPEP_0199559196, CAMPEP_0199559580, CAMPEP_0199560112, CAMPEP_0199566798, CAMPEP_0199571248, CAMPEP_0199571864, CAMPEP_0199577682, CAMPEP_0199586146, CAMPEP_0199588904, CAMPEP_0199589608, CAMPEP_0199594036, CAMPEP_0199594504, CAMPEP_0199594828, CAMPEP_0199596392, CAMPEP_0199601114, CAMPEP_0199612474, CAMPEP_0199615046, CAMPEP_0199615932, CAMPEP_0199617574, …	CAMPEP_0192401538, CAMPEP_0192403914, CAMPEP_0192404084, CAMPEP_0192407342, CAMPEP_0192412420, CAMPEP_0192413342, CAMPEP_0192413424, CAMPEP_0192414210, CAMPEP_0192416150, CAMPEP_0192416772, CAMPEP_0192418718, CAMPEP_0192421482, CAMPEP_0192424456, CAMPEP_0192427954, CAMPEP_0192428910, CAMPEP_0192429110, CAMPEP_0192438576, CAMPEP_0192451634, CAMPEP_0192458190, CAMPEP_0192466778, CAMPEP_0192468902, …	CAMPEP_0196910182, CAMPEP_0196939190, CAMPEP_0196942264, CAMPEP_0196947446, CAMPEP_0196960338, CAMPEP_0196962168, CAMPEP_0196968198, CAMPEP_0196968472, CAMPEP_0196993370	CAMPEP_0181398362, CAMPEP_0181398718, CAMPEP_0181401066, CAMPEP_0181407844, CAMPEP_0181410146, CAMPEP_0181412486, CAMPEP_0181414864, CAMPEP_0181415032, CAMPEP_0181415846, CAMPEP_0181417614, CAMPEP_0181418982, CAMPEP_0181419790, CAMPEP_0181420688, CAMPEP_0181434350, CAMPEP_0181434562, CAMPEP_0181443312, CAMPEP_0181444204, CAMPEP_0181446018, CAMPEP_0181447588, CAMPEP_0181448512, CAMPEP_0181449598, …	CAMPEP_0169626460, CAMPEP_0169628052, CAMPEP_0169628352, CAMPEP_0169631034, CAMPEP_0169632872, CAMPEP_0169633604, CAMPEP_0169636668, CAMPEP_0169637478, CAMPEP_0169638186, CAMPEP_0169639454, CAMPEP_0169639826, CAMPEP_0169640784, CAMPEP_0169641608, CAMPEP_0169643130, CAMPEP_0169648186, CAMPEP_0169648700, CAMPEP_0169650390, CAMPEP_0169651740, CAMPEP_0169653970, CAMPEP_0169656976, CAMPEP_0169657448, …	CAMPEP_0192381572, CAMPEP_0192396690	CAMPEP_0192476546, CAMPEP_0192477756, CAMPEP_0192479426, CAMPEP_0192480544, CAMPEP_0192481170, CAMPEP_0192483170, CAMPEP_0192484380, CAMPEP_0192484454, CAMPEP_0192485502, CAMPEP_0192488416, CAMPEP_0192489268, CAMPEP_0192501486, CAMPEP_0192503888, CAMPEP_0192504770, CAMPEP_0192506636, CAMPEP_0192512418, CAMPEP_0192513868, CAMPEP_0192518176, CAMPEP_0192518496, CAMPEP_0192520730, CAMPEP_0192521016, …		m.20614, m.20738, m.21640, m.24589, m.33497, m.3465, m.3603, m.3674, m.39115, m.43646, m.45945, m.46371, m.46883, m.48008, m.50494, m.52733, m.53940, m.56516, m.57562, m.58274, m.58531, m.5909, m.59645, m.61018, m.61688, m.63991, m.65052, m.69715, m.6972	CAMPEP_0191773500, CAMPEP_0191783870, CAMPEP_0191785730, CAMPEP_0191796486, CAMPEP_0191799420, CAMPEP_0191803408, CAMPEP_0191810228, CAMPEP_0191810716, CAMPEP_0191812500, CAMPEP_0191816038, CAMPEP_0191816660, CAMPEP_0191817086, CAMPEP_0191817620, CAMPEP_0191818120, CAMPEP_0191818420, CAMPEP_0191818432, CAMPEP_0191818954, CAMPEP_0191818978, CAMPEP_0191819258, CAMPEP_0191819598, CAMPEP_0191819612, …	Skav202528, Skav202529, Skav205790, Skav205912, Skav212731, Skav216700, Skav221517, Skav221815, Skav222028, Skav223251, Skav223341, Skav223702, Skav226196, Skav227766, Skav230928, Skav230929, Skav231023, Skav235961	m.10158, m.10705, m.17423, m.22494, m.22707, m.24293, m.24495, m.2654, m.2696, m.29623, m.33548, m.3408, m.35459, m.36516, m.37597, m.39950, m.41480, m.44442, m.47402, m.51632, m.54074, m.59290, m.67081, m.71584, m.72176, m.72747, m.73754, m.7542, m.79802, m.8805, m.9049	pmin_comp22312_c0_seq1_39-2240_-_, pmin_comp2426_c0_seq1_241-2337_-_, pmin_comp25587_c0_seq1_356-2761_-_, pmin_comp26716_c0_seq1_28-1713_-_, pmin_comp26937_c0_seq1_70-1737_-_, pmin_comp2914_c0_seq1_25-1914_-_, pmin_comp29819_c0_seq1_165-2663_-_, pmin_comp31267_c0_seq1_225-1958_-_, pmin_comp33568_c0_seq1_158-937_-_, pmin_comp34297_c0_seq1_1-1107_-_, pmin_comp36339_c0_seq1_141-2405_-_, pmin_comp366…	m.14276, m.15743, m.18429, m.20244, m.23343, m.23741, m.24129, m.24214, m.2499, m.27104, m.27274, m.27294, m.31876, m.33686, m.35057, m.35266, m.35478, m.3796, m.38063, m.38141, m.4151, m.41912, m.47634, m.48164, m.61861, m.62252, m.66699, m.67622, m.72536, m.73935, m.8957, m.9015	kb8_c10017_m.29101, kb8_c10017_m.29102, kb8_c11240_m.32786, kb8_c15366_m.45016, kb8_c15382_m.45074, kb8_c21504_m.62281, kb8_c22186_m.64095, kb8_c23111_m.66515, kb8_c28601_m.80329, kb8_c29966_m.83457, kb8_c30029_m.83602, kb8_c30591_m.84858, kb8_c31438_m.86770, kb8_c35808_m.95745, kb8_c38305_m.100534, kb8_c40020_m.103545, kb8_c6900_m.19768, kb8_c7626_m.21920, kb8_c9230_m.26697, kb8_rep_c10154_m.294…	mf105_c12492|m.24325, mf105_c12819|m.24906, mf105_c12819|m.24910, mf105_c14755|m.28270, mf105_c22368|m.40213, mf105_c24291|m.42888, mf105_c25779|m.44867, mf105_c26989|m.46356, mf105_c28746|m.48557, mf105_c28933|m.48791, mf105_c29834|m.49879, mf105_c32010|m.52468, mf105_c33067|m.53604, mf105_c42294|m.61862, mf105_c46391|m.64653, mf105_c46391|m.64655, mf105_rep_c13371|m.25895, mf105_rep_c1389|m.276…	symbB.v1.2.001628.t1|scaffold80.1|size342472|15, symbB.v1.2.001684.t1|scaffold86.1|size363240|43, symbB.v1.2.003662.t1|scaffold175.1|size369221|18, symbB.v1.2.004000.t1|scaffold225.1|size261367|1, symbB.v1.2.004001.t1|scaffold225.1|size261367|2, symbB.v1.2.004575.t1|scaffold261.1|size248783|3, symbB.v1.2.006042.t1|scaffold339.1|size225540|6, symbB.v1.2.009937.t1|scaffold640.1|size177612|20, symbB…	s6_10826|m.29024, s6_11336|m.30334, s6_11682|m.31232, s6_12582|m.33426, s6_13282|m.35192, s6_16783|m.43162, s6_17520|m.44804, s6_1939|m.5440, s6_20249|m.50740, s6_20770|m.51802, s6_28715|m.64655, s6_28857|m.64957, s6_29035|m.65326, s6_3040|m.8567, s6_30989|m.68690, s6_3334|m.9372, s6_3530|m.9934, s6_36405|m.76036, s6_38413|m.77316, s6_40112|m.79372, s6_4173|m.11681, s6_5229|m.14509, s6_7677|m.210…	SymbC1.scaffold1218.8, SymbC1.scaffold462.4, SymbC1.scaffold4855.2, SymbC1.scaffold517.15, SymbC1.scaffold6031.2, SymbC1.scaffold6085.2, SymbC1.scaffold64.4, SymbC1.scaffold64.5, SymbC1.scaffold6515.3, SymbC1.scaffold656.7, SymbC1.scaffold656.9, SymbC1.scaffold764.2	C1MI_TR10151_c0_g1_i1_m.13785, C1MI_TR13282_c0_g2_i1_m.17638, C1MI_TR27516_c0_g1_i1_m.36406, C1MI_TR27963_c0_g1_i1_m.37319, C1MI_TR30267_c0_g1_i1_m.41478, C1MI_TR33019_c0_g1_i1_m.46678, C1MI_TR3930_c0_g1_i1_m.5272, C1MI_TR40759_c0_g1_i1_m.62381, C1MI_TR40759_c0_g2_i1_m.62382, C1MI_TR43157_c0_g1_i1_m.68859, C1MI_TR4578_c0_g1_i1_m.6220, C1MI_TR49851_c0_g1_i1_m.87880, C1MI_TR49851_c0_g1_i2_m.87881, …	C1SM_TR10683_c0_g1_i1_m.11931, C1SM_TR13239_c0_g1_i1_m.15668, C1SM_TR25079_c0_g1_i1_m.28721, C1SM_TR26940_c0_g1_i1_m.30258, C1SM_TR27511_c0_g2_i1_m.30922, C1SM_TR31899_c0_g1_i1_m.37162, C1SM_TR33730_c0_g1_i1_m.40498, C1SM_TR40495_c0_g1_i1_m.52203, C1SM_TR42481_c0_g1_i1_m.55409, C1SM_TR47867_c0_g1_i1_m.65426, C1SM_TR48566_c0_g1_i1_m.67083, C1SM_TR49234_c0_g1_i1_m.68559, C1SM_TR60192_c0_g1_i1_m.965…	SCMd_TR12802_c0g1i1_m.13464, SCMd_TR16607_c0g1i1_m.17322, SCMd_TR19517_c0g1i1_m.20351, SCMd_TR19517_c0g2i1_m.20352, SCMd_TR27303_c1g1i1_m.28119, SCMd_TR34481_c0g1i1_m.35571, SCMd_TR34481_c0g1i1_m.35573, SCMd_TR34481_c1g1i1_m.35574, SCMd_TR38289_c3g1i1_m.39678, SCMd_TR56634_c0g1i1_m.58707, SCMd_TR56634_c1g1i1_m.58709, SCMd_TR56634_c2g1i1_m.58710, SCMd_TR5869_c1g1i1_m.6217, SCMd_TR7976_c1g1i1_m.8390	c_sym_11102|m.15199, c_sym_11290|m.13870, c_sym_15685|m.16956, c_sym_15894|m.27289, c_sym_22999|m.23725, c_sym_23063|m.10518, c_sym_29088|m.25579, c_sym_29088|m.25580, c_sym_32636|m.12300, c_sym_55096|m.4908, c_sym_86866|m.17955, c_sym_90838|m.19560, c_sym_96671|m.21429, c_sym_97247|m.19776	s1083_g10.t1, s1083_g2.t1, s1083_g3.t1, s1104_g12.t1, s1104_g12.t2, s1104_g12.t3, s1104_g12.t4, s1155_g4.t1, s1155_g6.t1, s1212_g6.t1, s1667_g8.t1, s22_g53.t1, s2330_g9.t1, s240_g15.t1, s2510_g9.t1, s2715_g10.t1, s292_g14.t1, s292_g15.t1, s292_g19.t1, s3024_g4.t1, s3024_g4.t2, s330_g17.t1, s330_g17.t2, s3421_g1.t1, s3421_g4.t1, s374_g17.t1, s424_g8.t1, s4580_g1.t1, s46_g1.t1, s46_g1.t2, s46_g1.t3…	d_sym_121411_m.34334, d_sym_122814_m.34807, d_sym_125964_m.35425, d_sym_12849_m.3925, d_sym_14592_m.4205, d_sym_18094_m.4678, d_sym_31790_m.8807, d_sym_31790_m.8809, d_sym_32300_m.9433, d_sym_33117_m.10409, d_sym_33263_m.10549, d_sym_33702_m.10997, d_sym_34337_m.11613, d_sym_35923_m.13135, d_sym_36768_m.13859, d_sym_37652_m.14513, d_sym_38225_m.14897, d_sym_45199_m.18884, d_sym_45548_m.18990, d_s…	SymbF.scaffold1010.6, SymbF.scaffold104.25, SymbF.scaffold1250.14, SymbF.scaffold1250.17, SymbF.scaffold1313.3, SymbF.scaffold1788.1, SymbF.scaffold2299.2, SymbF.scaffold2485.10, SymbF.scaffold3767.1, SymbF.scaffold402.9, SymbF.scaffold462.27, SymbF.scaffold531.3, SymbF.scaffold688.2, SymbF.scaffold91.25, SymbF.scaffold91.26	Fkaw00779, Fkaw04851, Fkaw06841, Fkaw17665, Fkaw17666, Fkaw19074, Fkaw19075, Fkaw19950, Fkaw20032, Fkaw20033, Fkaw21397, Fkaw21789, Fkaw22471, Fkaw22474, Fkaw25187, Fkaw28136, Fkaw28137, Fkaw30199, Fkaw30200	s1047_g11.t1, s1061_g6.t1, s11372_g1.t1, s152_g5.t1, s169_g13.t1, s174_g1.t1, s1762_g15.t1, s1780_g3.t1, s1823_g4.t1, s1823_g4.t2, s2259_g4.t1, s2282_g1.t1, s2298_g11.t1, s2298_g11.t2, s2349_g1.t1, s2726_g3.t1, s2726_g4.t1, s2770_g2.t1, s2877_g3.t1, s2877_g4.t1, s3028_g1.t1, s3182_g5.t1, s3391_g5.t1, s4175_g7.t1, s4178_g2.t1, s4203_g6.t1, s44_g18.t1, s44_g18.t2, s44_g18.t3, s44_g18.t4, s44_g18.t5…	Smic1147, Smic11996, Smic12452, Smic14875, Smic17235, Smic1900, Smic23304, Smic26057, Smic26873, Smic28939, Smic28941, Smic30368, Smic3178, Smic32216, Smic3483, Smic35652, Smic36153, Smic37035, Smic38371, Smic4203, Smic43152, Smic43153, Smic44323, Smic9350, Smic9365
OG0000023	CAMPEP_0186176126, CAMPEP_0186182018, CAMPEP_0186184860, CAMPEP_0186186142, CAMPEP_0186192454, CAMPEP_0186210536, CAMPEP_0186210720, CAMPEP_0186211692, CAMPEP_0186217836, CAMPEP_0186219550, CAMPEP_0186219832, CAMPEP_0186219986, CAMPEP_0186223402, CAMPEP_0186229768, CAMPEP_0186232850, CAMPEP_0186232980, CAMPEP_0186233932, CAMPEP_0186237576, CAMPEP_0186238518, CAMPEP_0186239570, CAMPEP_0186240082, …	CAMPEP_0178394996, CAMPEP_0178396476, CAMPEP_0178399308, CAMPEP_0178401472, CAMPEP_0178403738, CAMPEP_0178405204, CAMPEP_0178414026, CAMPEP_0178414836, CAMPEP_0178417774, CAMPEP_0178420580, CAMPEP_0178420814, CAMPEP_0178422888, CAMPEP_0178428410, CAMPEP_0178431628, CAMPEP_0178434574, CAMPEP_0178444112, CAMPEP_0178450582, CAMPEP_0178452418, CAMPEP_0178459850, CAMPEP_0178465406	tr.A0A2P6TLH2.A0A2P6TLH2_CHLSO, tr.A0A2P6TN35.A0A2P6TN35_CHLSO, tr.A0A2P6TQL2.A0A2P6TQL2_CHLSO, tr.A0A2P6TSH8.A0A2P6TSH8_CHLSO, tr.A0A2P6TWI5.A0A2P6TWI5_CHLSO, tr.A0A2P6U099.A0A2P6U099_CHLSO	CAMPEP_0196830126, CAMPEP_0196832960, CAMPEP_0196833112, CAMPEP_0196839178, CAMPEP_0196843998, CAMPEP_0196847014, CAMPEP_0196850372, CAMPEP_0196850582, CAMPEP_0196850598, CAMPEP_0196850976, CAMPEP_0196851074, CAMPEP_0196852214, CAMPEP_0196861484, CAMPEP_0196866594, CAMPEP_0196868002, CAMPEP_0196868014, CAMPEP_0196872826, CAMPEP_0196875182, CAMPEP_0196875562, CAMPEP_0196887768, CAMPEP_0196893040, …	CAMPEP_0199556382, CAMPEP_0199559152, CAMPEP_0199560736, CAMPEP_0199562898, CAMPEP_0199572678, CAMPEP_0199573444, CAMPEP_0199579282, CAMPEP_0199583912, CAMPEP_0199585074, CAMPEP_0199587824, CAMPEP_0199588596, CAMPEP_0199589660, CAMPEP_0199591350, CAMPEP_0199593976, CAMPEP_0199595270, CAMPEP_0199597508, CAMPEP_0199609924, CAMPEP_0199610660, CAMPEP_0199613696, CAMPEP_0199617918, CAMPEP_0199619574, …	CAMPEP_0192401530, CAMPEP_0192404120, CAMPEP_0192408134, CAMPEP_0192409260, CAMPEP_0192410836, CAMPEP_0192412702, CAMPEP_0192422668, CAMPEP_0192426896, CAMPEP_0192437732, CAMPEP_0192444514, CAMPEP_0192444594, CAMPEP_0192444714, CAMPEP_0192445698, CAMPEP_0192446334, CAMPEP_0192459238, CAMPEP_0192460704, CAMPEP_0192461356, CAMPEP_0192462290, CAMPEP_0192463476, CAMPEP_0192465634, CAMPEP_0192467552	CAMPEP_0196903836, CAMPEP_0196906900, CAMPEP_0196910106, CAMPEP_0196910428, CAMPEP_0196910640, CAMPEP_0196910964, CAMPEP_0196911238, CAMPEP_0196913710, CAMPEP_0196914862, CAMPEP_0196915260, CAMPEP_0196916370, CAMPEP_0196916948, CAMPEP_0196918710, CAMPEP_0196918822, CAMPEP_0196918978, CAMPEP_0196919852, CAMPEP_0196920508, CAMPEP_0196920618, CAMPEP_0196922448, CAMPEP_0196922924, CAMPEP_0196923402, …	CAMPEP_0181401270, CAMPEP_0181415856, CAMPEP_0181421866, CAMPEP_0181422560, CAMPEP_0181424112, CAMPEP_0181424856, CAMPEP_0181427134, CAMPEP_0181427538, CAMPEP_0181427876, CAMPEP_0181432084, CAMPEP_0181440264, CAMPEP_0181441872, CAMPEP_0181442734, CAMPEP_0181445836, CAMPEP_0181447708, CAMPEP_0181451968, CAMPEP_0181453262, CAMPEP_0181455940, CAMPEP_0181459496, CAMPEP_0181473016, CAMPEP_0181473454, …	CAMPEP_0169628204, CAMPEP_0169650152, CAMPEP_0169650256, CAMPEP_0169653592, CAMPEP_0169654304, CAMPEP_0169658234, CAMPEP_0169658254, CAMPEP_0169658888, CAMPEP_0169661164, CAMPEP_0169661216, CAMPEP_0169662530, CAMPEP_0169664592, CAMPEP_0169665288, CAMPEP_0169665562, CAMPEP_0169666712, CAMPEP_0169667188, CAMPEP_0169671822, CAMPEP_0169679498, CAMPEP_0169682906, CAMPEP_0169690342, CAMPEP_0169691038, …	CAMPEP_0192376422, CAMPEP_0192377746, CAMPEP_0192379788, CAMPEP_0192380232, CAMPEP_0192384692, CAMPEP_0192388538, CAMPEP_0192393742, CAMPEP_0192395596, CAMPEP_0192399308	CAMPEP_0192486354, CAMPEP_0192486422, CAMPEP_0192493314, CAMPEP_0192495758, CAMPEP_0192497954, CAMPEP_0192498908, CAMPEP_0192499124, CAMPEP_0192500212, CAMPEP_0192504610, CAMPEP_0192512858, CAMPEP_0192513064, CAMPEP_0192520210, CAMPEP_0192529944, CAMPEP_0192536328, CAMPEP_0192538082, CAMPEP_0192543560, CAMPEP_0192543616, CAMPEP_0192544912, CAMPEP_0192545388, CAMPEP_0192545624, CAMPEP_0192545676, …	tr|Q76NN7|Q76NN7_PLAF7, tr|Q8I621|Q8I621_PLAF7, tr|Q8I6S4|Q8I6S4_PLAF7, tr|Q8IIK8|Q8IIK8_PLAF7	m.10711, m.10740, m.11859, m.12305, m.13375, m.14827, m.15544, m.22483, m.28822, m.31062, m.34601, m.36121, m.40030, m.41625, m.42689, m.45796, m.4832, m.499, m.50712, m.55212, m.56038, m.59503, m.62396, m.64827, m.69958, m.73111, m.7353	CAMPEP_0191770168, CAMPEP_0191770944, CAMPEP_0191776884, CAMPEP_0191789658, CAMPEP_0191789876, CAMPEP_0191790514, CAMPEP_0191793168, CAMPEP_0191793634, CAMPEP_0191796964, CAMPEP_0191803476, CAMPEP_0191804058, CAMPEP_0191808924, CAMPEP_0191817170, CAMPEP_0191821134, CAMPEP_0191821808, CAMPEP_0191827398, CAMPEP_0191832164, CAMPEP_0191846518, CAMPEP_0191846856, CAMPEP_0191873368, CAMPEP_0191873888, …	Skav202160, Skav204969, Skav205880, Skav207514, Skav209665, Skav217198, Skav223985, Skav225052, Skav225349, Skav225693, Skav225694, Skav232130, Skav233203	m.10556, m.15925, m.17094, m.18584, m.18955, m.30779, m.33766, m.3668, m.38366, m.40884, m.41065, m.43358, m.47446, m.64792, m.67884, m.6796, m.68366, m.69946, m.70278, m.73067, m.74851, m.76546, m.8155, m.8157, m.82556, m.866	pmin_comp10481_c0_seq1_102-701_-_, pmin_comp11312_c0_seq1_80-697_-_, pmin_comp12582_c0_seq1_58-744_-_, pmin_comp13115_c0_seq1_39-593_-_, pmin_comp13728_c0_seq1_106-948_-_, pmin_comp21334_c0_seq1_151-765_-_, pmin_comp24378_c0_seq1_1-381_-_, pmin_comp26016_c0_seq1_159-1370_-_, pmin_comp31090_c0_seq1_24-1184_-_, pmin_comp31955_c0_seq1_146-1114_-_, pmin_comp32108_c0_seq1_91-855_-_, pmin_comp33180_c0_…	m.1185, m.1463, m.1638, m.16545, m.23266, m.24791, m.25224, m.27662, m.28172, m.31641, m.35088, m.38317, m.38915, m.40184, m.4510, m.5900, m.60640, m.64596, m.67171, m.68187, m.6897, m.69469, m.70819, m.73342, m.73950, m.75530, m.76423, m.77002, m.80063, m.83020	kb8_c11308_m.32990, kb8_c11308_m.32991, kb8_c27003_m.76470, kb8_c30556_m.84784, kb8_c32263_m.88604, kb8_c33373_m.90878, kb8_c8812_m.25438, kb8_rep_c10387_m.30200, kb8_rep_c10571_m.30788, kb8_rep_c108_m.297, kb8_rep_c1186_m.3313, kb8_rep_c11894_m.34777, kb8_rep_c1363_m.3818, kb8_rep_c18175_m.53056, kb8_rep_c20443_m.59406, kb8_rep_c21900_m.63331, kb8_rep_c27034_m.76547, kb8_rep_c3664_m.10301, kb8_r…	mf105_c11136|m.21942, mf105_c13072|m.25360, mf105_c13474|m.26083, mf105_c14934|m.28566, mf105_c22199|m.39968, mf105_c23026|m.41144, mf105_c47694|m.65339, mf105_rep_c12451|m.24254, mf105_rep_c12494|m.24328, mf105_rep_c159|m.292, mf105_rep_c1648|m.3293, mf105_rep_c1690|m.3379, mf105_rep_c21404|m.38808, mf105_rep_c2245|m.4557, mf105_rep_c230|m.431, mf105_rep_c24670|m.43419, mf105_rep_c25836|m.44933,…	symbB.v1.2.003207.t1|scaffold166.1|size289592|9, symbB.v1.2.004653.t1|scaffold268.1|size246746|4, symbB.v1.2.010962.t1|scaffold727.1|size198231|7, symbB.v1.2.013591.t1|scaffold964.1|size148446|7, symbB.v1.2.016353.t1|scaffold1222.1|size194531|27, symbB.v1.2.021261.t1|scaffold1824.1|size125051|12, symbB.v1.2.023810.t1|scaffold2161.1|size87477|8, symbB.v1.2.023869.t1|scaffold2212.1|size85679|9, sym…	s6_11685|m.31243, s6_12348|m.32879, s6_14346|m.37700, s6_14439|m.37921, s6_18313|m.46598, s6_18796|m.47595, s6_21080|m.52467, s6_21827|m.53932, s6_22283|m.54789, s6_22283|m.54790, s6_2310|m.6500, s6_25674|m.60484, s6_26530|m.61546, s6_28002|m.63122, s6_28410|m.63986, s6_28686|m.64595, s6_29477|m.66213, s6_30922|m.68596, s6_34090|m.72449, s6_35370|m.74822, s6_36141|m.75785, s6_42808|m.82851, s6_56…	SymbC1.scaffold151.2, SymbC1.scaffold2191.3, SymbC1.scaffold2431.1, SymbC1.scaffold2487.2, SymbC1.scaffold2993.3, SymbC1.scaffold3330.9, SymbC1.scaffold3391.7, SymbC1.scaffold3493.2, SymbC1.scaffold3970.3, SymbC1.scaffold4424.3, SymbC1.scaffold490.9, SymbC1.scaffold5480.2, SymbC1.scaffold6124.4, SymbC1.scaffold8664.1, SymbC1.scaffold9955.1	C1MI_TR10036_c0_g1_i1_m.13582, C1MI_TR113237_c0_g1_i1_m.198784, C1MI_TR124_c0_g1_i1_m.45, C1MI_TR124_c0_g2_i1_m.47, C1MI_TR14513_c0_g1_i1_m.20204, C1MI_TR14513_c0_g2_i1_m.20205, C1MI_TR16717_c0_g1_i1_m.22871, C1MI_TR17068_c0_g1_i1_m.23221, C1MI_TR17554_c0_g1_i1_m.23614, C1MI_TR21879_c0_g1_i1_m.28058, C1MI_TR22768_c0_g1_i1_m.29118, C1MI_TR24605_c0_g1_i1_m.30864, C1MI_TR24776_c0_g1_i1_m.31054, C1MI…	C1SM_TR113210_c0_g1_i1_m.194995, C1SM_TR12198_c0_g1_i1_m.14635, C1SM_TR121999_c0_g1_i1_m.197819, C1SM_TR122827_c0_g1_i1_m.198807, C1SM_TR123292_c0_g1_i1_m.199390, C1SM_TR123881_c0_g1_i1_m.200006, C1SM_TR125758_c0_g1_i1_m.201781, C1SM_TR127478_c0_g1_i1_m.203042, C1SM_TR15800_c0_g1_i1_m.19081, C1SM_TR16439_c0_g1_i1_m.20286, C1SM_TR16689_c0_g1_i1_m.20675, C1SM_TR19594_c0_g1_i1_m.23618, C1SM_TR19862_…	SCMd_TR13057_c0g1i1_m.13717, SCMd_TR2698_c0g1i1_m.2715, SCMd_TR286_c0g1i1_m.228, SCMd_TR29284_c0g1i1_m.30324, SCMd_TR29311_c0g1i1_m.30365, SCMd_TR2940_c0g1i1_m.2983, SCMd_TR29686_c0g1i1_m.30747, SCMd_TR32231_c0g1i1_m.33375, SCMd_TR32269_c1g1i1_m.33416, SCMd_TR32794_c0g1i1_m.33955, SCMd_TR32822_c0g1i1_m.33999, SCMd_TR4050_c0g1i1_m.4165, SCMd_TR42652_c1g1i1_m.44273, SCMd_TR42652_c1g2i1_m.44275, SCM…	c_sym_30714|m.26076, c_sym_30817|m.3646, c_sym_31873|m.22247, c_sym_32259|m.13573, c_sym_35146|m.25228, c_sym_36309|m.13494, c_sym_41298|m.5801, c_sym_81465|m.19449, c_sym_88985|m.13613, c_sym_99762|m.16280	s1128_g9.t1, s1177_g9.t1, s1280_g7.t1, s1288_g13.t1, s1288_g13.t2, s1474_g11.t1, s1474_g12.t1, s169_g13.t1, s197_g25.t1, s1_g281.t1, s2090_g6.t1, s22_g8.t1, s2822_g8.t1, s2924_g8.t1, s331_g10.t1, s3871_g5.t1, s412_g21.t1, s412_g21.t2, s44_g2.t1, s653_g12.t1, s653_g14.t1	d_sym_103257_m.31338, d_sym_115542_m.32739, d_sym_120527_m.33684, d_sym_120964_m.34031, d_sym_121548_m.34409, d_sym_122387_m.34724, d_sym_15351_m.4319, d_sym_30577_m.7340, d_sym_36354_m.13499, d_sym_36477_m.13585, d_sym_40043_m.16232, d_sym_40598_m.16629, d_sym_41049_m.16896, d_sym_43179_m.17975, d_sym_44666_m.18652, d_sym_49725_m.20365, d_sym_59982_m.22754, d_sym_66875_m.24001, d_sym_91169_m.283…	SymbF.scaffold1324.8, SymbF.scaffold1407.1, SymbF.scaffold1407.2, SymbF.scaffold1486.7, SymbF.scaffold1927.6, SymbF.scaffold2191.3, SymbF.scaffold2648.10, SymbF.scaffold346.12, SymbF.scaffold35.191, SymbF.scaffold412.2, SymbF.scaffold4547.1, SymbF.scaffold551.21, SymbF.scaffold86.15, SymbF.scaffold92.11	Fkaw00337, Fkaw02421, Fkaw02843, Fkaw07243, Fkaw07244, Fkaw11025, Fkaw12520, Fkaw15949, Fkaw21213, Fkaw21214, Fkaw21228, Fkaw21229, Fkaw21516, Fkaw21895, Fkaw26979, Fkaw30993, Fkaw30994, Fkaw33300, Fkaw34385, Fkaw34386, Fkaw35872, Fkaw38169, Fkaw39507, Fkaw40955	s1006_g11.t1, s1075_g2.t1, s1197_g1.t1, s1197_g1.t2, s1197_g1.t3, s1288_g19.t1, s1753_g1.t1, s1914_g4.t1, s1939_g15.t1, s1939_g15.t2, s2117_g2.t1, s2693_g2.t1, s2700_g10.t1, s3472_g11.t1, s3564_g1.t1, s4755_g12.t1, s4996_g8.t1, s600_g3.t1	Smic12342, Smic12346, Smic18932, Smic20704, Smic23543, Smic26470, Smic26740, Smic2878, Smic33922, Smic34372, Smic37690, Smic37869, Smic5551, Smic6002, Smic6013, Smic6897, Smic7587
OG0000024	CAMPEP_0186182964, CAMPEP_0186183372, CAMPEP_0186184002, CAMPEP_0186186794, CAMPEP_0186193960, CAMPEP_0186205466, CAMPEP_0186205608, CAMPEP_0186219684, CAMPEP_0186220072, CAMPEP_0186221104, CAMPEP_0186222944, CAMPEP_0186225030, CAMPEP_0186225444, CAMPEP_0186226030, CAMPEP_0186226480, CAMPEP_0186227644, CAMPEP_0186228412, CAMPEP_0186229224, CAMPEP_0186230714, CAMPEP_0186234638, CAMPEP_0186235506, …	CAMPEP_0178377188, CAMPEP_0178377916, CAMPEP_0178378558, CAMPEP_0178381974, CAMPEP_0178383714, CAMPEP_0178387554, CAMPEP_0178388830, CAMPEP_0178391642, CAMPEP_0178392176, CAMPEP_0178392986, CAMPEP_0178394138, CAMPEP_0178398444, CAMPEP_0178400792, CAMPEP_0178409530, CAMPEP_0178416740, CAMPEP_0178423150, CAMPEP_0178423318, CAMPEP_0178425220, CAMPEP_0178436366, CAMPEP_0178438800, CAMPEP_0178457246, …		CAMPEP_0196874388, CAMPEP_0196878322, CAMPEP_0196881590, CAMPEP_0196882424, CAMPEP_0196882612, CAMPEP_0196885380, CAMPEP_0196886722, CAMPEP_0196889502, CAMPEP_0196889754, CAMPEP_0196890806, CAMPEP_0196891362, CAMPEP_0196893226, CAMPEP_0196893256, CAMPEP_0196897854, CAMPEP_0196898158, CAMPEP_0196899350, CAMPEP_0196901330, CAMPEP_0196902226, CAMPEP_0196902352, CAMPEP_0196903182	CAMPEP_0199554562, CAMPEP_0199560024, CAMPEP_0199564018, CAMPEP_0199570536, CAMPEP_0199572252, CAMPEP_0199573866, CAMPEP_0199575276, CAMPEP_0199583732, CAMPEP_0199588028, CAMPEP_0199590414, CAMPEP_0199592560, CAMPEP_0199594140, CAMPEP_0199596976, CAMPEP_0199597216, CAMPEP_0199609712, CAMPEP_0199622726, CAMPEP_0199631916, CAMPEP_0199639734, CAMPEP_0199640098	CAMPEP_0192403160, CAMPEP_0192403826, CAMPEP_0192412428, CAMPEP_0192414412, CAMPEP_0192416984, CAMPEP_0192417378, CAMPEP_0192418200, CAMPEP_0192422946, CAMPEP_0192425392, CAMPEP_0192427620, CAMPEP_0192433410, CAMPEP_0192434796, CAMPEP_0192446732, CAMPEP_0192457110, CAMPEP_0192458992, CAMPEP_0192461602, CAMPEP_0192471428, CAMPEP_0192473018, CAMPEP_0192474612, CAMPEP_0192475010	CAMPEP_0196915804, CAMPEP_0196929506, CAMPEP_0196932288, CAMPEP_0196932476, CAMPEP_0196936336, CAMPEP_0196940368, CAMPEP_0196945556, CAMPEP_0196947312, CAMPEP_0196967326, CAMPEP_0196968436, CAMPEP_0196970064, CAMPEP_0196971608, CAMPEP_0196978378, CAMPEP_0196979026, CAMPEP_0196979776, CAMPEP_0196983738, CAMPEP_0196988616, CAMPEP_0196990558, CAMPEP_0196990852, CAMPEP_0196990866, CAMPEP_0196993332	CAMPEP_0181399248, CAMPEP_0181401120, CAMPEP_0181402732, CAMPEP_0181409642, CAMPEP_0181410160, CAMPEP_0181413236, CAMPEP_0181418342, CAMPEP_0181419836, CAMPEP_0181424362, CAMPEP_0181424880, CAMPEP_0181428532, CAMPEP_0181431668, CAMPEP_0181432588, CAMPEP_0181433358, CAMPEP_0181433898, CAMPEP_0181435642, CAMPEP_0181436838, CAMPEP_0181437492, CAMPEP_0181440512, CAMPEP_0181440990, CAMPEP_0181443762, …	CAMPEP_0169627078, CAMPEP_0169629208, CAMPEP_0169631758, CAMPEP_0169633322, CAMPEP_0169639168, CAMPEP_0169640868, CAMPEP_0169642954, CAMPEP_0169643328, CAMPEP_0169647716, CAMPEP_0169648120, CAMPEP_0169650704, CAMPEP_0169651688, CAMPEP_0169652750, CAMPEP_0169657182, CAMPEP_0169661390, CAMPEP_0169664808, CAMPEP_0169665246, CAMPEP_0169678816, CAMPEP_0169682896, CAMPEP_0169685278, CAMPEP_0169692268, …	CAMPEP_0192378288, CAMPEP_0192380440, CAMPEP_0192385438, CAMPEP_0192386920, CAMPEP_0192389144, CAMPEP_0192389504, CAMPEP_0192389992, CAMPEP_0192397704, CAMPEP_0192399654, CAMPEP_0192399954	CAMPEP_0192477128, CAMPEP_0192477230, CAMPEP_0192486958, CAMPEP_0192489586, CAMPEP_0192489786, CAMPEP_0192496280, CAMPEP_0192506354, CAMPEP_0192514788, CAMPEP_0192515014, CAMPEP_0192519574, CAMPEP_0192520284, CAMPEP_0192530162, CAMPEP_0192536594, CAMPEP_0192561122, CAMPEP_0192561612, CAMPEP_0192561960, CAMPEP_0192563728, CAMPEP_0192564058, CAMPEP_0192564442, CAMPEP_0192564706		m.11055, m.11196, m.13169, m.15259, m.16251, m.17998, m.19543, m.1980, m.21092, m.21502, m.21768, m.2313, m.25238, m.3260, m.3339, m.39293, m.4159, m.49833, m.6708	CAMPEP_0191770658, CAMPEP_0191770942, CAMPEP_0191779546, CAMPEP_0191780530, CAMPEP_0191783376, CAMPEP_0191783758, CAMPEP_0191784402, CAMPEP_0191785222, CAMPEP_0191785384, CAMPEP_0191787888, CAMPEP_0191792068, CAMPEP_0191798138, CAMPEP_0191799312, CAMPEP_0191799618, CAMPEP_0191802182, CAMPEP_0191802436, CAMPEP_0191802670, CAMPEP_0191813244, CAMPEP_0191822930, CAMPEP_0191834108, CAMPEP_0191835394, …	Skav202595, Skav202605, Skav202606, Skav204470, Skav204471, Skav211933, Skav219545, Skav223400, Skav235345, Skav235346, Skav236671	m.11588, m.1317, m.16134, m.16863, m.18504, m.20851, m.21465, m.25857, m.31486, m.38658, m.43607, m.43688, m.45410, m.5191, m.5280, m.57801, m.58126, m.58214, m.60884, m.63236, m.63262, m.72668, m.7273, m.73154, m.76577, m.81141, m.84670	pmin_comp10764_c0_seq1_1-2016_-_, pmin_comp1843_c0_seq2_172-3021_-_, pmin_comp18495_c0_seq1_2-2878_-_, pmin_comp20053_c0_seq1_77-2707_-_, pmin_comp21382_c0_seq1_59-2788_-_, pmin_comp2613_c0_seq1_98-2854_-_, pmin_comp2642_c0_seq1_44-2617_-_, pmin_comp26777_c0_seq1_39-2645_-_, pmin_comp28260_c0_seq1_105-3218_-_, pmin_comp29247_c0_seq1_77-2293_-_, pmin_comp29596_c0_seq1_46-2217_-_, pmin_comp2984_c0_…	m.11660, m.15305, m.16047, m.17341, m.19485, m.19536, m.24946, m.27257, m.28959, m.33168, m.33957, m.34741, m.41905, m.45046, m.45944, m.50220, m.50221, m.58060, m.58067, m.61721, m.69038, m.7048, m.7320, m.75951, m.76883, m.77947, m.78222, m.78401, m.78847, m.83401, m.83825, m.84047, m.84441, m.85333, m.86014, m.86771, m.86891, m.87176, m.9626	kb8_c13695_m.40091, kb8_c13695_m.40093, kb8_c18374_m.53610, kb8_c21327_m.61818, kb8_c28942_m.81101, kb8_c36132_m.96375, kb8_c45599_m.112059, kb8_rep_c10178_m.29566, kb8_rep_c10178_m.29567, kb8_rep_c11465_m.33445, kb8_rep_c17829_m.52086, kb8_rep_c19872_m.57831, kb8_rep_c19872_m.57834, kb8_rep_c23556_m.67710, kb8_rep_c2548_m.7120, kb8_rep_c2994_m.8425, kb8_rep_c32955_m.90016, kb8_rep_c3382_m.9506, …	mf105_c12642|m.24586, mf105_c17782|m.33188, mf105_c19795|m.36383, mf105_c22506|m.40421, mf105_c26409|m.45636, mf105_c26409|m.45637, mf105_c27817|m.47405, mf105_c28415|m.48138, mf105_c28569|m.48316, mf105_c28714|m.48519, mf105_c28958|m.48820, mf105_c30933|m.51208, mf105_c33888|m.54455, mf105_c38633|m.58903, mf105_rep_c12962|m.25166, mf105_rep_c12962|m.25168, mf105_rep_c13546|m.26193, mf105_rep_c13…	symbB.v1.2.002511.t1|scaffold132.1|size310437|22, symbB.v1.2.003328.t1|scaffold171.1|size348550|5, symbB.v1.2.004332.t1|scaffold188.1|size279614|21, symbB.v1.2.004333.t1|scaffold188.1|size279614|22, symbB.v1.2.005488.t1|scaffold321.1|size229442|1, symbB.v1.2.005577.t1|scaffold296.1|size257539|19, symbB.v1.2.016389.t1|scaffold1246.1|size129174|6, symbB.v1.2.016491.t1|scaffold1254.1|size128712|5, s…	s6_13033|m.34632, s6_14517|m.38087, s6_15194|m.39640, s6_153|m.407, s6_1737|m.4893, s6_1979|m.5573, s6_20478|m.51206, s6_2071|m.5833, s6_23052|m.56071, s6_28169|m.63458, s6_32543|m.70170, s6_36712|m.76261, s6_5572|m.15378, s6_5654|m.15571, s6_8077|m.22050, s6_9776|m.26470	SymbC1.scaffold115.13, SymbC1.scaffold136.7, SymbC1.scaffold3326.4, SymbC1.scaffold3989.1, SymbC1.scaffold4993.1, SymbC1.scaffold5821.1, SymbC1.scaffold5821.5, SymbC1.scaffold5976.3	C1MI_TR17360_c0_g1_i1_m.23451, C1MI_TR21176_c0_g1_i1_m.27314, C1MI_TR40512_c0_g1_i1_m.61588, C1MI_TR40512_c0_g1_i1_m.61591, C1MI_TR41362_c0_g1_i1_m.64079, C1MI_TR42979_c0_g1_i1_m.68453, C1MI_TR44823_c0_g1_i1_m.73192, C1MI_TR46619_c1_g1_i1_m.77572, C1MI_TR46619_c2_g1_i1_m.77577, C1MI_TR46727_c0_g1_i1_m.77845, C1MI_TR48899_c0_g1_i1_m.84631, C1MI_TR50933_c0_g1_i1_m.91354, C1MI_TR52248_c0_g1_i1_m.958…	C1SM_TR114438_c0_g1_i1_m.195598, C1SM_TR12055_c0_g1_i1_m.14486, C1SM_TR25062_c0_g1_i1_m.28697, C1SM_TR45579_c1_g1_i2_m.60173, C1SM_TR45988_c0_g1_i1_m.61137, C1SM_TR49649_c0_g1_i1_m.69506, C1SM_TR50962_c0_g1_i1_m.72225, C1SM_TR50962_c0_g1_i1_m.72228, C1SM_TR52428_c1_g1_i1_m.75298, C1SM_TR56820_c0_g1_i1_m.86854, C1SM_TR57004_c0_g1_i1_m.87425, C1SM_TR57196_c0_g2_i1_m.88015, C1SM_TR61588_c0_g1_i1_m.1…	SCMd_TR15210_c0g1i1_m.16018, SCMd_TR15210_c0g2i1_m.16019, SCMd_TR15210_c1g1i1_m.16020, SCMd_TR15210_c2g1i1_m.16021, SCMd_TR18625_c0g1i1_m.19441, SCMd_TR23102_c15g1i1_m.23828, SCMd_TR23102_c17g1i1_m.23829, SCMd_TR30186_c0g1i1_m.31155, SCMd_TR31418_c0g1i1_m.32662, SCMd_TR31418_c1g1i1_m.32664, SCMd_TR31475_c1g1i1_m.32745, SCMd_TR31475_c2g1i1_m.32748, SCMd_TR37945_c0g1i1_m.39293, SCMd_TR45716_c0g1i1_…	c_sym_10405|m.8373, c_sym_200|m.11141, c_sym_2477|m.12144, c_sym_26333|m.10061, c_sym_26498|m.23653, c_sym_26593|m.18144, c_sym_26964|m.6266, c_sym_27663|m.26017, c_sym_27862|m.6778, c_sym_28678|m.86, c_sym_29790|m.15359, c_sym_3238|m.9434, c_sym_33735|m.6746, c_sym_34584|m.15324, c_sym_38487|m.11053, c_sym_41612|m.383, c_sym_42921|m.17211, c_sym_45357|m.9521, c_sym_49016|m.21788, c_sym_635|m.116…	s1653_g2.t1, s1661_g1.t1, s1729_g16.t1, s1758_g1.t1, s1868_g10.t1, s2082_g8.t1, s2150_g8.t1, s2150_g8.t2, s2363_g7.t1, s2363_g8.t1, s275_g1.t1, s275_g2.t1, s28_g22.t1, s386_g57.t1, s40_g19.t1, s40_g23.t1, s40_g24.t1, s4413_g4.t1, s4413_g5.t1, s4613_g3.t1, s550_g4.t1, s550_g4.t2, s550_g4.t4, s551_g23.t1, s667_g8.t1, s667_g9.t1, s782_g9.t1, s782_g9.t2, s854_g15.t1, s958_g2.t1	d_sym_115185_m.32681, d_sym_120214_m.33292, d_sym_18133_m.4681, d_sym_2040_m.924, d_sym_29799_m.6304, d_sym_29887_m.6443, d_sym_34840_m.12163, d_sym_34896_m.12224, d_sym_36895_m.13964, d_sym_39682_m.15916, d_sym_42736_m.17759, d_sym_44798_m.18702, d_sym_46280_m.19245, d_sym_618_m.315, d_sym_66607_m.23967, d_sym_66870_m.23997, d_sym_82461_m.25279, d_sym_84849_m.25429, d_sym_84986_m.25641, d_sym_84…	SymbF.scaffold1365.2, SymbF.scaffold160.26, SymbF.scaffold1605.1, SymbF.scaffold1605.5, SymbF.scaffold1778.4, SymbF.scaffold2427.2, SymbF.scaffold2674.7, SymbF.scaffold2888.5, SymbF.scaffold535.18, SymbF.scaffold541.8	Fkaw05327, Fkaw06050, Fkaw06223, Fkaw08150, Fkaw08151, Fkaw08159, Fkaw16888, Fkaw17126, Fkaw25083, Fkaw25126, Fkaw25127, Fkaw25984, Fkaw25989, Fkaw32873, Fkaw35413, Fkaw38313, Fkaw38413, Fkaw38414	s1227_g9.t1, s1227_g9.t2, s1266_g12.t2, s1266_g12.t3, s1266_g12.t4, s1266_g12.t5, s1369_g1.t1, s2322_g8.t1, s24_g3.t2, s24_g4.t1, s2574_g8.t1, s3006_g8.t1, s312_g21.t1, s312_g27.t1, s3541_g15.t1, s37_g16.t1, s37_g17.t1, s4125_g12.t1, s4290_g4.t1, s460_g6.t1, s460_g7.t1, s5115_g6.t1, s544_g2.t1, s5688_g5.t1, s5688_g5.t2, s874_g11.t1, s874_g12.t1, s874_g15.t1	Smic15164, Smic15235, Smic15238, Smic18209, Smic22905, Smic2410, Smic27332, Smic29834, Smic29836, Smic31635, Smic34235, Smic34236, Smic35888, Smic41703, Smic41901, Smic46640, Smic48508, Smic762, Smic763, Smic9409
OG0000025	CAMPEP_0186334488			CAMPEP_0196888802	CAMPEP_0199560636, CAMPEP_0199560660, CAMPEP_0199564656, CAMPEP_0199567462, CAMPEP_0199571148, CAMPEP_0199573592, CAMPEP_0199576014, CAMPEP_0199577340, CAMPEP_0199577952, CAMPEP_0199579378, CAMPEP_0199586188, CAMPEP_0199586412, CAMPEP_0199589464, CAMPEP_0199591964, CAMPEP_0199592202, CAMPEP_0199593106, CAMPEP_0199593882, CAMPEP_0199594460, CAMPEP_0199598634, CAMPEP_0199601980, CAMPEP_0199603372, …	CAMPEP_0192404948, CAMPEP_0192408994, CAMPEP_0192414376, CAMPEP_0192419380, CAMPEP_0192420526, CAMPEP_0192430136, CAMPEP_0192433352, CAMPEP_0192436460, CAMPEP_0192451576, CAMPEP_0192453178, CAMPEP_0192463656, CAMPEP_0192469662, CAMPEP_0192470858, CAMPEP_0192471492	CAMPEP_0196930078, CAMPEP_0196943342, CAMPEP_0196948094, CAMPEP_0196959840, CAMPEP_0196963950, CAMPEP_0196971940, CAMPEP_0196977540, CAMPEP_0196978846, CAMPEP_0196979066, CAMPEP_0196984056, CAMPEP_0196984458, CAMPEP_0196985112, CAMPEP_0196985544, CAMPEP_0196990320	CAMPEP_0181397864, CAMPEP_0181398106, CAMPEP_0181400980, CAMPEP_0181404860, CAMPEP_0181407026, CAMPEP_0181407620, CAMPEP_0181409002, CAMPEP_0181412458, CAMPEP_0181414632, CAMPEP_0181415960, CAMPEP_0181417642, CAMPEP_0181418352, CAMPEP_0181419606, CAMPEP_0181419676, CAMPEP_0181427764, CAMPEP_0181430836, CAMPEP_0181432720, CAMPEP_0181442410, CAMPEP_0181448764, CAMPEP_0181448896, CAMPEP_0181449174, …	CAMPEP_0169626892, CAMPEP_0169627944, CAMPEP_0169629356, CAMPEP_0169631760, CAMPEP_0169634826, CAMPEP_0169635406, CAMPEP_0169635456, CAMPEP_0169635466, CAMPEP_0169639022, CAMPEP_0169639160, CAMPEP_0169639724, CAMPEP_0169642302, CAMPEP_0169644146, CAMPEP_0169645300, CAMPEP_0169646830, CAMPEP_0169646900, CAMPEP_0169647086, CAMPEP_0169647302, CAMPEP_0169648372, CAMPEP_0169648736, CAMPEP_0169649954, …		CAMPEP_0192477566, CAMPEP_0192477782, CAMPEP_0192478800, CAMPEP_0192479326, CAMPEP_0192479712, CAMPEP_0192483590, CAMPEP_0192485190, CAMPEP_0192487116, CAMPEP_0192489530, CAMPEP_0192495512, CAMPEP_0192498038, CAMPEP_0192498068, CAMPEP_0192503116, CAMPEP_0192510244, CAMPEP_0192511254, CAMPEP_0192515846, CAMPEP_0192517628, CAMPEP_0192518302, CAMPEP_0192518824, CAMPEP_0192521988, CAMPEP_0192524632, …		m.30180, m.34794, m.35893, m.37196, m.37489, m.37676, m.4019, m.40617, m.41340, m.41719, m.44163, m.45113, m.47947, m.49733, m.49974, m.51529, m.53229, m.55054, m.55319, m.55775, m.56403, m.57182, m.57472, m.58186, m.58825, m.59282, m.60540, m.61257, m.61390, m.63201, m.63748, m.68374, m.68416, m.70410, m.71, m.8396, m.9276, m.9922	CAMPEP_0191769958, CAMPEP_0191780034, CAMPEP_0191817040	Skav210555, Skav210556, Skav212633, Skav212710, Skav213692, Skav213695, Skav231327, Skav231791, Skav231982, Skav232147	m.12834, m.1660, m.19632, m.2001, m.20442, m.20690, m.21022, m.21293, m.23429, m.23736, m.32469, m.33461, m.34963, m.36577, m.37388, m.40678, m.40683, m.41912, m.42930, m.45773, m.46343, m.47700, m.47998, m.48313, m.48557, m.49460, m.51536, m.60897, m.72037, m.72856, m.7839	pmin_comp207_c0_seq1_147-1919_-_, pmin_comp30962_c0_seq1_80-1999_-_, pmin_comp32716_c0_seq1_21-1904_-_, pmin_comp32721_c0_seq1_139-663_-_, pmin_comp33093_c0_seq1_98-1546_-_, pmin_comp33138_c0_seq1_113-1894_-_, pmin_comp34527_c0_seq1_86-1951_-_, pmin_comp34613_c0_seq1_272-2068_-_, pmin_comp35883_c0_seq1_157-1113_-_, pmin_comp36087_c0_seq1_46-1947_-_, pmin_comp36376_c0_seq1_129-1796_-_, pmin_comp37…	m.10238, m.12191, m.15153, m.1793, m.19625, m.19683, m.20549, m.20550, m.21185, m.22919, m.26573, m.27053, m.27227, m.29649, m.32971, m.33019, m.35295, m.35503, m.35920, m.36100, m.36422, m.37952, m.40890, m.43650, m.44024, m.44147, m.48113, m.55026, m.56728, m.68730, m.69302, m.69595, m.74775, m.80183, m.8117	kb8_c14039_m.41071, kb8_c15591_m.45687, kb8_c15591_m.45691, kb8_c16823_m.49215, kb8_c30152_m.83866, kb8_c35331_m.94794, kb8_c37529_m.99036, kb8_c5716_m.16281, kb8_c6142_m.17519, kb8_c7256_m.20832, kb8_c9695_m.28112, kb8_rep_c10030_m.29143, kb8_rep_c10757_m.31342, kb8_rep_c10814_m.31502, kb8_rep_c12499_m.36605, kb8_rep_c1254_m.3496, kb8_rep_c15025_m.44008, kb8_rep_c15130_m.44335, kb8_rep_c18218_m.…	mf105_c10425|m.20607, mf105_c18435|m.34252, mf105_c31487|m.51904, mf105_c33642|m.54211, mf105_c33866|m.54426, mf105_c38746|m.58995, mf105_c39397|m.59566, mf105_c42418|m.61964, mf105_c42911|m.62341, mf105_c44372|m.63376, mf105_rep_c13639|m.26355, mf105_rep_c13639|m.26356, mf105_rep_c4447|m.9013, mf105_rep_c50520|m.66781, mf105_rep_c9199|m.18269	symbB.v1.2.000079.t1|scaffold14.1|size489596|4, symbB.v1.2.000558.t1|scaffold19.1|size443072|22, symbB.v1.2.000559.t1|scaffold19.1|size443072|23, symbB.v1.2.001161.t1|scaffold60.1|size581591|1, symbB.v1.2.002963.t1|scaffold154.1|size328988|8, symbB.v1.2.003234.t1|scaffold179.1|size284905|1, symbB.v1.2.003235.t1|scaffold179.1|size284905|2, symbB.v1.2.003981.t1|scaffold170.1|size288889|27, symbB.v1…	s6_11524|m.30842, s6_11714|m.31321, s6_13523|m.35822, s6_14644|m.38347, s6_14986|m.39130, s6_15602|m.40575, s6_15712|m.40849, s6_1742|m.4907, s6_18181|m.46310, s6_1906|m.5371, s6_19966|m.50140, s6_21425|m.53129, s6_21425|m.53130, s6_22065|m.54390, s6_2233|m.6271, s6_2561|m.7201, s6_25858|m.60742, s6_30026|m.67227, s6_3075|m.8636, s6_32916|m.70757, s6_33174|m.70904, s6_33725|m.71582, s6_3432|m.967…	SymbC1.scaffold1383.1, SymbC1.scaffold1821.3, SymbC1.scaffold1925.5, SymbC1.scaffold1925.6, SymbC1.scaffold2337.1, SymbC1.scaffold234.4, SymbC1.scaffold234.5, SymbC1.scaffold2368.1, SymbC1.scaffold2758.4, SymbC1.scaffold2758.5, SymbC1.scaffold2758.6, SymbC1.scaffold2852.1, SymbC1.scaffold3798.1, SymbC1.scaffold3798.2, SymbC1.scaffold4432.1, SymbC1.scaffold754.5, SymbC1.scaffold754.7, SymbC1.scaff…	C1MI_TR110498_c0_g1_i1_m.195679, C1MI_TR13592_c0_g1_i1_m.18200, C1MI_TR23903_c0_g1_i1_m.30194, C1MI_TR25486_c0_g1_i1_m.31976, C1MI_TR41108_c0_g1_i1_m.63332, C1MI_TR41108_c0_g2_i1_m.63335, C1MI_TR41108_c0_g3_i1_m.63336, C1MI_TR41108_c0_g3_i1_m.63337, C1MI_TR41683_c0_g1_i1_m.65045, C1MI_TR41987_c0_g3_i2_m.65908, C1MI_TR42274_c0_g1_i1_m.66641, C1MI_TR42274_c0_g1_i2_m.66643, C1MI_TR47034_c0_g1_i1_m.7…	C1SM_TR108519_c0_g1_i1_m.191313, C1SM_TR124302_c0_g1_i1_m.200466, C1SM_TR13798_c0_g1_i1_m.16065, C1SM_TR16246_c0_g1_i1_m.19955, C1SM_TR17547_c0_g1_i1_m.21549, C1SM_TR17547_c0_g1_i1_m.21550, C1SM_TR17547_c0_g2_i1_m.21551, C1SM_TR17547_c0_g3_i1_m.21554, C1SM_TR18417_c0_g1_i1_m.22529, C1SM_TR31727_c0_g1_i1_m.36859, C1SM_TR35465_c0_g1_i2_m.43452, C1SM_TR42803_c0_g1_i1_m.55852, C1SM_TR42803_c0_g1_i1_m…	SCMd_TR13671_c0g1i1_m.14388, SCMd_TR14003_c0g1i1_m.14733, SCMd_TR14005_c0g1i1_m.14735, SCMd_TR23218_c0g1i1_m.23973, SCMd_TR45570_c0g1i1_m.47142, SCMd_TR48692_c0g1i1_m.50320, SCMd_TR51255_c0g1i1_m.53031, SCMd_TR51907_c0g1i1_m.53740, SCMd_TR51907_c1g1i1_m.53741, SCMd_TR58187_c0g1i1_m.60111, SCMd_TR58554_c0g1i1_m.60554	c_sym_29218|m.6198, c_sym_30318|m.14944, c_sym_583|m.16783, c_sym_6112|m.21702, c_sym_63000|m.10626	s1011_g6.t1, s1011_g6.t2, s112_g31.t1, s116_g3.t1, s1339_g21.t1, s1364_g15.t1, s1417_g3.t1, s1417_g4.t1, s1562_g6.t1, s1562_g6.t2, s1562_g6.t3, s15_g55.t1, s15_g55.t2, s204_g5.t1, s2078_g1.t1, s212_g11.t1, s212_g4.t1, s212_g6.t1, s2182_g1.t1, s3043_g5.t1, s3186_g3.t1, s3186_g4.t1, s3202_g2.t1, s3202_g2.t2, s403_g22.t1, s4123_g1.t1, s4123_g1.t2, s46_g54.t1, s4923_g1.t1, s497_g13.t2, s56_g43.t1, s7…	d_sym_100035_m.29758, d_sym_100035_m.29759, d_sym_100368_m.30067, d_sym_102378_m.31106, d_sym_103132_m.31303, d_sym_103442_m.31374, d_sym_103642_m.31402, d_sym_120047_m.33120, d_sym_121136_m.34130, d_sym_123102_m.34874, d_sym_126833_m.35514, d_sym_13921_m.4097, d_sym_21543_m.5105, d_sym_26981_m.5469, d_sym_2877_m.1227, d_sym_34963_m.12280, d_sym_36700_m.13801, d_sym_38897_m.15264, d_sym_41121_m.1…	SymbF.scaffold1099.14, SymbF.scaffold1125.6, SymbF.scaffold2003.2, SymbF.scaffold285.41, SymbF.scaffold285.43, SymbF.scaffold322.4, SymbF.scaffold3456.1, SymbF.scaffold3592.2, SymbF.scaffold3617.1, SymbF.scaffold530.13, SymbF.scaffold530.14, SymbF.scaffold621.14, SymbF.scaffold66.33, SymbF.scaffold677.5, SymbF.scaffold920.17	Fkaw01703, Fkaw04613, Fkaw04648, Fkaw11586, Fkaw11587, Fkaw15770, Fkaw16661, Fkaw21346, Fkaw21347, Fkaw22372, Fkaw22373, Fkaw30130, Fkaw30151, Fkaw30152, Fkaw30153, Fkaw32871, Fkaw32876, Fkaw32877, Fkaw34930, Fkaw40343, Fkaw40344, Fkaw42249, Fkaw42251, Fkaw42252, Fkaw44682, Fkaw44683	s1175_g2.t1, s118_g14.t1, s118_g16.t1, s118_g18.t1, s1202_g14.t1, s1369_g4.t1, s140_g17.t1, s1438_g1.t1, s1460_g12.t1, s1460_g12.t2, s1475_g3.t1, s2309_g11.t1, s2309_g14.t1, s239_g26.t1, s2476_g10.t1, s2893_g3.t1, s2893_g4.t1, s305_g16.t1, s349_g1.t1, s349_g2.t1, s3925_g6.t1, s3925_g7.t1, s4151_g1.t1, s4151_g1.t2, s4194_g1.t1, s420_g17.t1, s420_g18.t1, s4342_g2.t1, s4557_g6.t1, s5805_g1.t1, s683_…	Smic13736, Smic15156, Smic15157, Smic15165, Smic1703, Smic1704, Smic1705, Smic17859, Smic20139, Smic24467, Smic24483, Smic29312, Smic29397, Smic29398, Smic29502, Smic29504, Smic30229, Smic3377, Smic3688, Smic3721, Smic40768, Smic45218, Smic4591, Smic4597, Smic46928
OG0000026				CAMPEP_0196875472, CAMPEP_0196886354	CAMPEP_0199556598, CAMPEP_0199557254, CAMPEP_0199559526, CAMPEP_0199559728, CAMPEP_0199561696, CAMPEP_0199568130, CAMPEP_0199572690, CAMPEP_0199573922, CAMPEP_0199578462, CAMPEP_0199579336, CAMPEP_0199579994, CAMPEP_0199585376, CAMPEP_0199587860, CAMPEP_0199589578, CAMPEP_0199594596, CAMPEP_0199594680, CAMPEP_0199607254, CAMPEP_0199614928, CAMPEP_0199628786, CAMPEP_0199630346, CAMPEP_0199632304, …	CAMPEP_0192401878, CAMPEP_0192403234, CAMPEP_0192405132, CAMPEP_0192405298, CAMPEP_0192407128, CAMPEP_0192409984, CAMPEP_0192414270, CAMPEP_0192414612, CAMPEP_0192417394, CAMPEP_0192419154, CAMPEP_0192421146, CAMPEP_0192424440, CAMPEP_0192425556, CAMPEP_0192427188, CAMPEP_0192428364, CAMPEP_0192437434, CAMPEP_0192452842, CAMPEP_0192457982, CAMPEP_0192468986, CAMPEP_0192469056, CAMPEP_0192471412, …	CAMPEP_0196940468, CAMPEP_0196949922, CAMPEP_0196978070, CAMPEP_0196981178, CAMPEP_0196991518, CAMPEP_0196993944	CAMPEP_0181399064, CAMPEP_0181400254, CAMPEP_0181404344, CAMPEP_0181405810, CAMPEP_0181408166, CAMPEP_0181409028, CAMPEP_0181410218, CAMPEP_0181412904, CAMPEP_0181416422, CAMPEP_0181416568, CAMPEP_0181416732, CAMPEP_0181417210, CAMPEP_0181418814, CAMPEP_0181419728, CAMPEP_0181419968, CAMPEP_0181429256, CAMPEP_0181431816, CAMPEP_0181438244, CAMPEP_0181443424, CAMPEP_0181453100, CAMPEP_0181457224, …	CAMPEP_0169633036, CAMPEP_0169634258, CAMPEP_0169636330, CAMPEP_0169636512, CAMPEP_0169637770, CAMPEP_0169638052, CAMPEP_0169640152, CAMPEP_0169643980, CAMPEP_0169646866, CAMPEP_0169659270, CAMPEP_0169659810, CAMPEP_0169665106, CAMPEP_0169667622, CAMPEP_0169668758, CAMPEP_0169670090, CAMPEP_0169670374, CAMPEP_0169672394, CAMPEP_0169676092, CAMPEP_0169676600, CAMPEP_0169677168, CAMPEP_0169679548, …		CAMPEP_0192476002, CAMPEP_0192477742, CAMPEP_0192479462, CAMPEP_0192483736, CAMPEP_0192484254, CAMPEP_0192484640, CAMPEP_0192484792, CAMPEP_0192484968, CAMPEP_0192484990, CAMPEP_0192485798, CAMPEP_0192487878, CAMPEP_0192490678, CAMPEP_0192496674, CAMPEP_0192505914, CAMPEP_0192511438, CAMPEP_0192514056, CAMPEP_0192515374, CAMPEP_0192525696, CAMPEP_0192525730, CAMPEP_0192526992, CAMPEP_0192528082, …		m.29014, m.31607, m.33696, m.33701, m.35070, m.36872, m.38025, m.38248, m.38452, m.39031, m.39076, m.42644, m.43711, m.44709, m.45638, m.45867, m.46063, m.47996, m.50134, m.50510, m.52154, m.54264, m.58091, m.59829, m.61145, m.61317, m.61812, m.62670, m.6331, m.65282, m.66029, m.66460, m.67721, m.68128, m.72601, m.73400, m.7769	CAMPEP_0191823308	Skav204677, Skav206241, Skav206242, Skav210849, Skav214000, Skav214333, Skav216654, Skav219749, Skav219897, Skav220954, Skav222825, Skav222827, Skav222828, Skav232566	m.13053, m.19543, m.19942, m.20584, m.25302, m.27976, m.28075, m.28961, m.3338, m.41109, m.41287, m.41605, m.43397, m.45149, m.45271, m.47149, m.51071, m.51887, m.52795, m.53793, m.53821, m.54636, m.60645, m.6161, m.68332, m.71226, m.72089, m.73421, m.73443, m.73903, m.74699, m.76535, m.8139, m.9363	pmin_comp18824_c0_seq1_103-1818_-_, pmin_comp19363_c0_seq1_30-1928_-_, pmin_comp24799_c0_seq1_44-1837_-_, pmin_comp2617_c0_seq3_140-2005_-_, pmin_comp27904_c0_seq1_37-1989_-_, pmin_comp28477_c0_seq1_44-1753_-_, pmin_comp29817_c0_seq1_2-1744_-_, pmin_comp31419_c0_seq1_130-2205_-_, pmin_comp32182_c0_seq1_59-1873_-_, pmin_comp34351_c0_seq1_35-1921_-_, pmin_comp35011_c0_seq1_98-1996_-_, pmin_comp3558…	m.10725, m.11466, m.12054, m.17227, m.1960, m.24000, m.24729, m.2710, m.28094, m.28520, m.29114, m.29755, m.29772, m.31453, m.3308, m.37818, m.4334, m.44812, m.49843, m.49986, m.50043, m.5411, m.5526, m.5665, m.62887, m.64511, m.73896, m.76203	kb8_c10160_m.29510, kb8_c10585_m.30830, kb8_c10800_m.31462, kb8_c13913_m.40704, kb8_c14029_m.41040, kb8_c14029_m.41041, kb8_c14857_m.43515, kb8_c16932_m.49557, kb8_c19616_m.57132, kb8_c20565_m.59741, kb8_c21772_m.62983, kb8_c23353_m.67156, kb8_c23459_m.67433, kb8_c28113_m.79179, kb8_c30348_m.84307, kb8_c49429_m.117182, kb8_c6817_m.19530, kb8_c7726_m.22231, kb8_c8562_m.24717, kb8_rep_c10124_m.2940…	mf105_c11120|m.21916, mf105_c23710|m.42106, mf105_c26827|m.46150, mf105_c31244|m.51598, mf105_c31244|m.51599, mf105_c33564|m.54121, mf105_c33845|m.54409, mf105_c40762|m.60696, mf105_c41544|m.61320, mf105_c44846|m.63708, mf105_c9832|m.19482, mf105_c9832|m.19483, mf105_rep_c1010|m.2011, mf105_rep_c12898|m.25055, mf105_rep_c1827|m.3663, mf105_rep_c1830|m.3670, mf105_rep_c2952|m.6002, mf105_rep_c3070…	symbB.v1.2.000111.t1|scaffold15.1|size524077|2, symbB.v1.2.000112.t1|scaffold15.1|size524077|3, symbB.v1.2.005112.t1|scaffold295.1|size237168|1, symbB.v1.2.007703.t1|scaffold477.1|size198972|2, symbB.v1.2.007703.t2|scaffold477.1|size198972|2, symbB.v1.2.007704.t1|scaffold477.1|size198972|3, symbB.v1.2.014950.t1|scaffold1105.1|size137425|1, symbB.v1.2.016137.t1|scaffold1173.1|size181824|2, symbB.v…	s6_11034|m.29598, s6_12114|m.32330, s6_14363|m.37739, s6_15942|m.41331, s6_16296|m.42089, s6_18116|m.46152, s6_19053|m.48175, s6_1991|m.5613, s6_21960|m.54215, s6_21960|m.54216, s6_2221|m.6244, s6_23063|m.56094, s6_23079|m.56123, s6_27886|m.62821, s6_29319|m.65889, s6_29697|m.66628, s6_30533|m.68060, s6_32422|m.70036, s6_34227|m.72729, s6_35431|m.74911, s6_40362|m.79902, s6_40438|m.80035, s6_4046…	SymbC1.scaffold1129.3, SymbC1.scaffold1240.1, SymbC1.scaffold1789.1, SymbC1.scaffold3200.4, SymbC1.scaffold3298.5, SymbC1.scaffold3602.4, SymbC1.scaffold4025.1, SymbC1.scaffold4029.4, SymbC1.scaffold4541.2, SymbC1.scaffold4677.1, SymbC1.scaffold50.1, SymbC1.scaffold563.11, SymbC1.scaffold5974.2, SymbC1.scaffold8838.1, SymbC1.scaffold9808.1	C1MI_TR105351_c0_g1_i1_m.194079, C1MI_TR113063_c0_g1_i1_m.198623, C1MI_TR115237_c0_g1_i1_m.200320, C1MI_TR13342_c0_g2_i1_m.17742, C1MI_TR14458_c0_g1_i1_m.20088, C1MI_TR28338_c0_g1_i1_m.38205, C1MI_TR29772_c0_g2_i1_m.40451, C1MI_TR33389_c0_g1_i1_m.47489, C1MI_TR33389_c0_g1_i2_m.47491, C1MI_TR36068_c0_g1_i1_m.52873, C1MI_TR38792_c0_g1_i1_m.57383, C1MI_TR44111_c0_g2_i1_m.71327, C1MI_TR44111_c0_g2_i2…	C1SM_TR112206_c0_g1_i1_m.194391, C1SM_TR113172_c0_g1_i1_m.194966, C1SM_TR15581_c0_g1_i1_m.18549, C1SM_TR24162_c0_g1_i1_m.27747, C1SM_TR31649_c0_g1_i1_m.36750, C1SM_TR33255_c0_g1_i1_m.39581, C1SM_TR33255_c0_g1_i2_m.39582, C1SM_TR40757_c0_g1_i1_m.52659, C1SM_TR49861_c0_g1_i1_m.69950, C1SM_TR52637_c0_g1_i1_m.75878, C1SM_TR53797_c0_g2_i1_m.78657, C1SM_TR54382_c0_g1_i1_m.80196, C1SM_TR55081_c0_g1_i1_m…	SCMd_TR11641_c0g1i1_m.12325, SCMd_TR15376_c0g1i1_m.16212, SCMd_TR18298_c0g1i1_m.19166, SCMd_TR21365_c0g1i1_m.22123, SCMd_TR22822_c0g1i1_m.23654, SCMd_TR22904_c0g1i1_m.23725, SCMd_TR22904_c1g1i1_m.23726, SCMd_TR30163_c1g1i1_m.31124, SCMd_TR32832_c0g1i1_m.34008, SCMd_TR3293_c0g1i1_m.3365, SCMd_TR36914_c0g1i1_m.38163, SCMd_TR47705_c0g1i1_m.49144, SCMd_TR49653_c1g1i1_m.51363, SCMd_TR51464_c0g1i1_m.53…	c_sym_42805|m.5754, c_sym_46133|m.4152, c_sym_68658|m.16867	s1298_g10.t1, s1298_g13.t1, s131_g10.t1, s131_g11.t1, s131_g6.t1, s131_g9.t1, s131_g9.t2, s1470_g13.t1, s173_g12.t1, s1799_g1.t1, s2250_g3.t1, s2627_g1.t1, s3081_g1.t1, s3410_g6.t1, s3410_g6.t2, s3410_g6.t3, s492_g26.t1, s5166_g1.t1, s5166_g2.t1, s5166_g3.t1, s587_g4.t1, s678_g8.t1, s734_g18.t1, s734_g18.t2, s7_g37.t1, s804_g21.t1, s898_g15.t1, s898_g15.t2, s898_g15.t3, s898_g15.t4, s898_g15.t5, …	d_sym_100920_m.30431, d_sym_103632_m.31399, d_sym_108855_m.32096, d_sym_114337_m.32463, d_sym_114959_m.32620, d_sym_117058_m.32944, d_sym_121693_m.34488, d_sym_122849_m.34817, d_sym_123885_m.35042, d_sym_30236_m.6900, d_sym_35294_m.12541, d_sym_35987_m.13201, d_sym_37218_m.14197, d_sym_37776_m.14598, d_sym_40261_m.16404, d_sym_46037_m.19156, d_sym_48819_m.20105, d_sym_49251_m.20210, d_sym_50766_m…	SymbF.scaffold1737.6, SymbF.scaffold3006.7, SymbF.scaffold312.6, SymbF.scaffold3374.3, SymbF.scaffold3374.5, SymbF.scaffold3752.1, SymbF.scaffold3818.2, SymbF.scaffold563.1, SymbF.scaffold6103.2, SymbF.scaffold69.7, SymbF.scaffold714.5, SymbF.scaffold770.1	Fkaw00134, Fkaw02877, Fkaw08670, Fkaw08937, Fkaw11092, Fkaw17526, Fkaw19332, Fkaw25261, Fkaw29640, Fkaw34319, Fkaw36715, Fkaw36717, Fkaw36718, Fkaw36720, Fkaw37625, Fkaw42922, Fkaw42923, Fkaw43369	s1051_g1.t1, s11182_g1.t1, s11182_g2.t1, s11613_g1.t1, s1205_g23.t1, s1579_g12.t1, s186_g2.t1, s2472_g1.t1, s2472_g2.t1, s2778_g1.t1, s2778_g1.t2, s2778_g4.t1, s2778_g4.t2, s2778_g4.t3, s2778_g4.t4, s2778_g6.t1, s3066_g1.t1, s3066_g1.t2, s3066_g1.t3, s3239_g5.t1, s3239_g5.t2, s3239_g5.t3, s4018_g8.t1, s4018_g8.t2, s4018_g8.t3, s531_g7.t1, s574_g14.t1, s578_g1.t2, s578_g3.t1, s578_g4.t1, s60_g33.t…	Smic10099, Smic11078, Smic11079, Smic11081, Smic31729, Smic31731, Smic31969, Smic34790, Smic36537, Smic39476, Smic3962, Smic4068, Smic42731, Smic45627, Smic48789, Smic5878, Smic6803, Smic6806, Smic6809, Smic6810, Smic6811, Smic6812, Smic6861
OG0000027	CAMPEP_0186180436, CAMPEP_0186182526, CAMPEP_0186202884, CAMPEP_0186205920, CAMPEP_0186211744, CAMPEP_0186213056, CAMPEP_0186217150, CAMPEP_0186230984, CAMPEP_0186233762, CAMPEP_0186234478, CAMPEP_0186235378, CAMPEP_0186235706, CAMPEP_0186236038, CAMPEP_0186236390, CAMPEP_0186236510, CAMPEP_0186236652, CAMPEP_0186237814, CAMPEP_0186239154, CAMPEP_0186240306, CAMPEP_0186240544, CAMPEP_0186240988, …	CAMPEP_0178381348, CAMPEP_0178381976, CAMPEP_0178388774, CAMPEP_0178398086, CAMPEP_0178401242, CAMPEP_0178402080, CAMPEP_0178410120, CAMPEP_0178425594, CAMPEP_0178432842, CAMPEP_0178432898, CAMPEP_0178434124, CAMPEP_0178435180, CAMPEP_0178435268, CAMPEP_0178435592, CAMPEP_0178461268, CAMPEP_0178462122, CAMPEP_0178465418	tr.A0A2P6TCG1.A0A2P6TCG1_CHLSO, tr.A0A2P6TCG4.A0A2P6TCG4_CHLSO, tr.A0A2P6TCG6.A0A2P6TCG6_CHLSO, tr.A0A2P6TK34.A0A2P6TK34_CHLSO, tr.A0A2P6TNV3.A0A2P6TNV3_CHLSO, tr.A0A2P6TNV5.A0A2P6TNV5_CHLSO, tr.A0A2P6TNV7.A0A2P6TNV7_CHLSO, tr.A0A2P6TVN8.A0A2P6TVN8_CHLSO	CAMPEP_0196829124, CAMPEP_0196831654, CAMPEP_0196834924, CAMPEP_0196845074, CAMPEP_0196851564, CAMPEP_0196857298, CAMPEP_0196865828, CAMPEP_0196885028, CAMPEP_0196889450, CAMPEP_0196890140, CAMPEP_0196891716, CAMPEP_0196897342, CAMPEP_0196897840, CAMPEP_0196898978	CAMPEP_0199569874, CAMPEP_0199570088, CAMPEP_0199570404, CAMPEP_0199570504, CAMPEP_0199570688, CAMPEP_0199570982, CAMPEP_0199579490, CAMPEP_0199584584, CAMPEP_0199618810, CAMPEP_0199622898, CAMPEP_0199623208, CAMPEP_0199625582, CAMPEP_0199629890, CAMPEP_0199632912, CAMPEP_0199637426, CAMPEP_0199640524, CAMPEP_0199641134, CAMPEP_0199643256, CAMPEP_0199643282	CAMPEP_0192410720, CAMPEP_0192411844, CAMPEP_0192411856, CAMPEP_0192411922, CAMPEP_0192418158, CAMPEP_0192422478, CAMPEP_0192434120, CAMPEP_0192435306, CAMPEP_0192435350, CAMPEP_0192435420, CAMPEP_0192441064, CAMPEP_0192443710, CAMPEP_0192449342, CAMPEP_0192450672, CAMPEP_0192455128, CAMPEP_0192466998, CAMPEP_0192468092, CAMPEP_0192468828, CAMPEP_0192468856, CAMPEP_0192470918, CAMPEP_0192474858	CAMPEP_0196903904, CAMPEP_0196904062, CAMPEP_0196904570, CAMPEP_0196906528, CAMPEP_0196907654, CAMPEP_0196907944, CAMPEP_0196909760, CAMPEP_0196910478, CAMPEP_0196910658, CAMPEP_0196911480, CAMPEP_0196912510, CAMPEP_0196912644, CAMPEP_0196913050, CAMPEP_0196914106, CAMPEP_0196914322, CAMPEP_0196915356, CAMPEP_0196917020, CAMPEP_0196918152, CAMPEP_0196918484, CAMPEP_0196921956, CAMPEP_0196922396, …	CAMPEP_0181421976, CAMPEP_0181422312, CAMPEP_0181422358, CAMPEP_0181422568, CAMPEP_0181422602, CAMPEP_0181422970, CAMPEP_0181423668, CAMPEP_0181423748, CAMPEP_0181423762, CAMPEP_0181425490, CAMPEP_0181426954, CAMPEP_0181428240, CAMPEP_0181429090, CAMPEP_0181429636, CAMPEP_0181429984, CAMPEP_0181431584, CAMPEP_0181431706, CAMPEP_0181433148, CAMPEP_0181433172, CAMPEP_0181433290, CAMPEP_0181442598, …	CAMPEP_0169650812, CAMPEP_0169650868, CAMPEP_0169651196, CAMPEP_0169651400, CAMPEP_0169651406, CAMPEP_0169651424, CAMPEP_0169651472, CAMPEP_0169651572, CAMPEP_0169651622, CAMPEP_0169651636, CAMPEP_0169652066, CAMPEP_0169652136, CAMPEP_0169652146, CAMPEP_0169652180, CAMPEP_0169652188, CAMPEP_0169652396, CAMPEP_0169652506, CAMPEP_0169652570, CAMPEP_0169652582, CAMPEP_0169652850, CAMPEP_0169652914, …	CAMPEP_0192376238, CAMPEP_0192377366, CAMPEP_0192377678, CAMPEP_0192380070, CAMPEP_0192383280, CAMPEP_0192383442, CAMPEP_0192383464, CAMPEP_0192383964, CAMPEP_0192385090, CAMPEP_0192385700, CAMPEP_0192386000, CAMPEP_0192388430, CAMPEP_0192391258, CAMPEP_0192392128, CAMPEP_0192392532, CAMPEP_0192394770, CAMPEP_0192395192	CAMPEP_0192476144, CAMPEP_0192479086, CAMPEP_0192482058, CAMPEP_0192484382, CAMPEP_0192486226, CAMPEP_0192486378, CAMPEP_0192486496, CAMPEP_0192486548, CAMPEP_0192492798, CAMPEP_0192511388, CAMPEP_0192512644, CAMPEP_0192512646, CAMPEP_0192513452, CAMPEP_0192534002, CAMPEP_0192537594, CAMPEP_0192537630, CAMPEP_0192542468, CAMPEP_0192558738, CAMPEP_0192559700	tr|Q8I0V4|Q8I0V4_PLAF7, tr|Q8IC05|Q8IC05_PLAF7, tr|Q8IL32|Q8IL32_PLAF7	m.10021, m.11160, m.13025, m.30936, m.4040, m.412, m.55489, m.56873, m.58004, m.61337, m.7038, m.9748, m.9751	CAMPEP_0191772732, CAMPEP_0191779638, CAMPEP_0191784104, CAMPEP_0191785872, CAMPEP_0191790730, CAMPEP_0191791700, CAMPEP_0191793620, CAMPEP_0191794130, CAMPEP_0191794814, CAMPEP_0191797724, CAMPEP_0191800600, CAMPEP_0191805402, CAMPEP_0191809100, CAMPEP_0191810878, CAMPEP_0191812702, CAMPEP_0191817622, CAMPEP_0191819550, CAMPEP_0191825412, CAMPEP_0191829336, CAMPEP_0191831918, CAMPEP_0191831964, …	Skav200905, Skav200907, Skav203223, Skav206179, Skav210934, Skav215856, Skav216399, Skav217333, Skav217345, Skav223507, Skav223510, Skav223516, Skav223518, Skav227204, Skav227206, Skav228582	m.11448, m.1749, m.21439, m.22053, m.29892, m.32297, m.52170, m.56448, m.58760, m.58761, m.59854, m.59855, m.61570	pmin_comp10033_c0_seq1_1-705_-_, pmin_comp10043_c0_seq1_1-366_-_, pmin_comp12278_c0_seq1_69-2357_-_, pmin_comp2554_c0_seq1_3-407_+_, pmin_comp2977_c0_seq1_1-384_+_, pmin_comp31700_c0_seq1_108-3017_-_, pmin_comp50899_c0_seq1_2-370_+_, pmin_comp7210_c0_seq1_1-324_-_, pmin_comp8481_c0_seq2_1-696_+_, pmin_comp8661_c0_seq1_3-605_+_, pmin_comp9347_c0_seq1_267-2633_-_, pmin_comp9543_c0_seq2_152-736_-_, …	m.29288, m.43711, m.46531, m.50396, m.53561, m.55607, m.56291, m.56293, m.56436, m.57955, m.78932, m.80329	kb8_c42528_m.107511, kb8_rep_c119_m.320, kb8_rep_c1556_m.4353, kb8_rep_c1806_m.5032, kb8_rep_c20518_m.59606, kb8_rep_c278_m.752, kb8_rep_c28543_m.80197, kb8_rep_c29387_m.82139, kb8_rep_c51392_m.119352, kb8_rep_c51699_m.119798, kb8_rep_c51806_m.119975, kb8_rep_c51956_m.120186, kb8_rep_c52682_m.121145, kb8_rep_c52682_m.121146, kb8_rep_c53945_m.122750, kb8_rep_c54353_m.123242, kb8_rep_c54379_m.12326…	mf105_c25826|m.44926, mf105_c27525|m.47035, mf105_c30767|m.51026, mf105_c37794|m.58172, mf105_rep_c11132|m.21936, mf105_rep_c11169|m.22002, mf105_rep_c11509|m.22617, mf105_rep_c13614|m.26316, mf105_rep_c14096|m.27136, mf105_rep_c14535|m.27893, mf105_rep_c15369|m.29297, mf105_rep_c15369|m.29298, mf105_rep_c1933|m.3889, mf105_rep_c1933|m.3890, mf105_rep_c20627|m.37666, mf105_rep_c24594|m.43316, mf1…	symbB.v1.2.015892.t1|scaffold1195.1|size134849|3, symbB.v1.2.018149.t1|scaffold1415.1|size121899|2, symbB.v1.2.018894.t1|scaffold1526.1|size113566|1, symbB.v1.2.018945.t1|scaffold1532.1|size113366|2, symbB.v1.2.024324.t1|scaffold2287.1|size83372|2, symbB.v1.2.024324.t3|scaffold2287.1|size83372|2, symbB.v1.2.029704.t1|scaffold3180.1|size61892|5, symbB.v1.2.029705.t1|scaffold3180.1|size61892|6, sym…	s6_1963|m.5513, s6_22706|m.55492, s6_28253|m.63638, s6_32092|m.69868, s6_39078|m.77970, s6_53779|m.96220, s6_8591|m.23362, s6_8592|m.23363, s6_8643|m.23517	SymbC1.scaffold1024.4, SymbC1.scaffold11433.1, SymbC1.scaffold15268.1, SymbC1.scaffold1589.5, SymbC1.scaffold21211.1, SymbC1.scaffold2286.7, SymbC1.scaffold2700.1, SymbC1.scaffold2700.6, SymbC1.scaffold351.7, SymbC1.scaffold649.3, SymbC1.scaffold6635.1, SymbC1.scaffold6703.2	C1MI_TR101852_c0_g1_i1_m.192660, C1MI_TR105834_c0_g1_i1_m.194235, C1MI_TR14310_c0_g1_i1_m.19801, C1MI_TR17431_c0_g1_i1_m.23526, C1MI_TR26964_c0_g1_i1_m.35214, C1MI_TR2895_c0_g1_i1_m.3430, C1MI_TR3902_c0_g1_i1_m.5214, C1MI_TR3902_c0_g1_i2_m.5215, C1MI_TR4879_c0_g1_i1_m.6673, C1MI_TR56256_c0_g1_i1_m.111733, C1MI_TR56256_c1_g2_i1_m.111737, C1MI_TR56256_c2_g1_i1_m.111739, C1MI_TR56344_c0_g1_i1_m.1121…	C1SM_TR123503_c0_g1_i1_m.199619, C1SM_TR14127_c0_g1_i1_m.16299, C1SM_TR20926_c0_g1_i1_m.24830, C1SM_TR22259_c0_g1_i1_m.26038, C1SM_TR38354_c0_g2_i1_m.48735, C1SM_TR48468_c0_g1_i1_m.66872, C1SM_TR50821_c0_g1_i1_m.71980, C1SM_TR50821_c0_g2_i1_m.71982, C1SM_TR50821_c0_g3_i1_m.71984, C1SM_TR58135_c0_g1_i1_m.90952, C1SM_TR58343_c0_g1_i1_m.91563, C1SM_TR59557_c0_g1_i1_m.95052, C1SM_TR59557_c0_g2_i1_m.9…	SCMd_TR12151_c6g1i1_m.12878, SCMd_TR35609_c0g1i1_m.36645, SCMd_TR37110_c0g1i1_m.38403, SCMd_TR46171_c1g1i1_m.47779, SCMd_TR52895_c0g1i1_m.54671, SCMd_TR52895_c0g2i1_m.54672, SCMd_TR52895_c2g2i1_m.54673, SCMd_TR52895_c3g1i1_m.54674, SCMd_TR52895_c3g1i2_m.54676, SCMd_TR52895_c3g1i3_m.54679, SCMd_TR52895_c3g1i4_m.54681, SCMd_TR52895_c3g1i5_m.54684, SCMd_TR52895_c3g1i6_m.54686, SCMd_TR52895_c3g1i7_m.…	c_sym_30766|m.27050, c_sym_33016|m.24254, c_sym_39843|m.25852, c_sym_46630|m.1689, c_sym_55769|m.6694, c_sym_70838|m.17783, c_sym_70983|m.24237, c_sym_83870|m.23140, c_sym_85363|m.11514, c_sym_93934|m.21778, c_sym_97452|m.21786, c_sym_99446|m.11542	s1562_g11.t1, s1562_g12.t1, s1562_g12.t2, s1968_g6.t1, s2089_g3.t1, s2146_g2.t1, s2744_g1.t1, s2744_g10.t1, s2744_g2.t1, s2761_g13.t1, s4695_g2.t1, s7349_g1.t1	d_sym_105492_m.31761, d_sym_123864_m.35038, d_sym_30350_m.7064, d_sym_33724_m.11011, d_sym_35089_m.12373, d_sym_60572_m.22921, d_sym_7208_m.2637, d_sym_76176_m.24760, d_sym_76769_m.24795, d_sym_91260_m.28334	SymbF.scaffold1351.12, SymbF.scaffold1447.2, SymbF.scaffold180.31, SymbF.scaffold213.25, SymbF.scaffold213.26, SymbF.scaffold225.24, SymbF.scaffold264.38, SymbF.scaffold3157.4, SymbF.scaffold359.13, SymbF.scaffold359.16, SymbF.scaffold4622.1, SymbF.scaffold516.3, SymbF.scaffold927.4	Fkaw09712, Fkaw09714, Fkaw09718, Fkaw09719, Fkaw13529, Fkaw16394, Fkaw16553, Fkaw16554, Fkaw16555, Fkaw16785, Fkaw16814, Fkaw16821, Fkaw16833, Fkaw22620, Fkaw22621, Fkaw23114, Fkaw23115, Fkaw44761, Fkaw44762	s11216_g1.t1, s13610_g1.t1, s1418_g6.t1, s15609_g1.t1, s16002_g1.t1, s1880_g24.t1, s3362_g13.t1, s3374_g2.t1, s3882_g1.t1, s3882_g2.t1, s4122_g3.t1, s573_g1.t1, s668_g11.t1, s668_g12.t1, s7138_g2.t1, s7138_g3.t1, s9038_g1.t1, s9038_g1.t2	Smic11876, Smic30320, Smic30321, Smic31946, Smic31958, Smic33534, Smic33536, Smic39773, Smic45622, Smic46963, Smic47274, Smic9503
OG0000028	CAMPEP_0186185662, CAMPEP_0186188846, CAMPEP_0186215828, CAMPEP_0186220066, CAMPEP_0186230594, CAMPEP_0186231576, CAMPEP_0186235512, CAMPEP_0186247868, CAMPEP_0186248002, CAMPEP_0186275028, CAMPEP_0186275804, CAMPEP_0186278756, CAMPEP_0186278850, CAMPEP_0186301866, CAMPEP_0186301916, CAMPEP_0186304088, CAMPEP_0186306276, CAMPEP_0186310042, CAMPEP_0186338222, CAMPEP_0186347080, CAMPEP_0186353410, …	CAMPEP_0178370696, CAMPEP_0178379248, CAMPEP_0178394294, CAMPEP_0178398066, CAMPEP_0178398128, CAMPEP_0178398230, CAMPEP_0178398270, CAMPEP_0178399620, CAMPEP_0178399866, CAMPEP_0178400004, CAMPEP_0178401638, CAMPEP_0178401878, CAMPEP_0178401978, CAMPEP_0178403452, CAMPEP_0178405868, CAMPEP_0178406246, CAMPEP_0178406632, CAMPEP_0178410670, CAMPEP_0178415370, CAMPEP_0178425272, CAMPEP_0178432978, …	tr.A0A2P6TLC5.A0A2P6TLC5_CHLSO, tr.A0A2P6U079.A0A2P6U079_CHLSO, tr.A0A2P6U541.A0A2P6U541_CHLSO	CAMPEP_0196828778, CAMPEP_0196828968, CAMPEP_0196829116, CAMPEP_0196829692, CAMPEP_0196832746, CAMPEP_0196832992, CAMPEP_0196833338, CAMPEP_0196849008, CAMPEP_0196849098, CAMPEP_0196849466, CAMPEP_0196849858, CAMPEP_0196849978, CAMPEP_0196852020, CAMPEP_0196852048, CAMPEP_0196852136, CAMPEP_0196852140, CAMPEP_0196852504, CAMPEP_0196857742, CAMPEP_0196860306, CAMPEP_0196864148, CAMPEP_0196869862, …	CAMPEP_0199563862, CAMPEP_0199564628, CAMPEP_0199566960, CAMPEP_0199567340, CAMPEP_0199575760, CAMPEP_0199585570, CAMPEP_0199587450, CAMPEP_0199589138, CAMPEP_0199620326, CAMPEP_0199622708, CAMPEP_0199635834, CAMPEP_0199637546, CAMPEP_0199639620, CAMPEP_0199640252, CAMPEP_0199640568, CAMPEP_0199642652, CAMPEP_0199645068	CAMPEP_0192410360, CAMPEP_0192410542, CAMPEP_0192411574, CAMPEP_0192411642, CAMPEP_0192415880, CAMPEP_0192430328, CAMPEP_0192433374, CAMPEP_0192434180, CAMPEP_0192435022, CAMPEP_0192435142, CAMPEP_0192450492, CAMPEP_0192453514, CAMPEP_0192457294, CAMPEP_0192468714, CAMPEP_0192468786, CAMPEP_0192470596, CAMPEP_0192470770, CAMPEP_0192471050, CAMPEP_0192474680, CAMPEP_0192474772, CAMPEP_0192474834	CAMPEP_0196903936, CAMPEP_0196905680, CAMPEP_0196905832, CAMPEP_0196906024, CAMPEP_0196907208, CAMPEP_0196908788, CAMPEP_0196909512, CAMPEP_0196909986, CAMPEP_0196912538, CAMPEP_0196918906, CAMPEP_0196919188, CAMPEP_0196920554, CAMPEP_0196921342, CAMPEP_0196928370, CAMPEP_0196943524, CAMPEP_0196959806, CAMPEP_0196970484, CAMPEP_0196976224, CAMPEP_0196982268, CAMPEP_0196987346, CAMPEP_0196987388, …	CAMPEP_0181399422, CAMPEP_0181405780, CAMPEP_0181409914, CAMPEP_0181410450, CAMPEP_0181417554, CAMPEP_0181421206, CAMPEP_0181421352, CAMPEP_0181421430, CAMPEP_0181421662, CAMPEP_0181421846, CAMPEP_0181421872, CAMPEP_0181421980, CAMPEP_0181422514, CAMPEP_0181422644, CAMPEP_0181422796, CAMPEP_0181423486, CAMPEP_0181425036, CAMPEP_0181425082, CAMPEP_0181425086, CAMPEP_0181425378, CAMPEP_0181426102, …	CAMPEP_0169632628, CAMPEP_0169638196, CAMPEP_0169638458, CAMPEP_0169645422, CAMPEP_0169647232, CAMPEP_0169650916, CAMPEP_0169650976, CAMPEP_0169651612, CAMPEP_0169651680, CAMPEP_0169651714, CAMPEP_0169654344, CAMPEP_0169655264, CAMPEP_0169655376, CAMPEP_0169664420, CAMPEP_0169666206, CAMPEP_0169669696, CAMPEP_0169681628, CAMPEP_0169682448, CAMPEP_0169686078, CAMPEP_0169688612, CAMPEP_0169692508, …	CAMPEP_0192376350, CAMPEP_0192382456, CAMPEP_0192384276, CAMPEP_0192384450, CAMPEP_0192384946, CAMPEP_0192385122, CAMPEP_0192386536, CAMPEP_0192386796, CAMPEP_0192394648, CAMPEP_0192395660, CAMPEP_0192399102	CAMPEP_0192482144, CAMPEP_0192485598, CAMPEP_0192485882, CAMPEP_0192491752, CAMPEP_0192492504, CAMPEP_0192494858, CAMPEP_0192496424, CAMPEP_0192498348, CAMPEP_0192503322, CAMPEP_0192508168, CAMPEP_0192509636, CAMPEP_0192512452, CAMPEP_0192512732, CAMPEP_0192512850, CAMPEP_0192513060, CAMPEP_0192521822, CAMPEP_0192533372, CAMPEP_0192535800, CAMPEP_0192537578, CAMPEP_0192547448, CAMPEP_0192548642, …		m.10136, m.10486, m.16888, m.19857, m.20120, m.22287, m.25842, m.2673, m.42278, m.45338, m.8512	CAMPEP_0191770520, CAMPEP_0191796268, CAMPEP_0191803342, CAMPEP_0191809618, CAMPEP_0191810192, CAMPEP_0191813872, CAMPEP_0191841090, CAMPEP_0191847456, CAMPEP_0191858796, CAMPEP_0191871766, CAMPEP_0191875898, CAMPEP_0191905020, CAMPEP_0191909906, CAMPEP_0191915422	Skav202072, Skav205097, Skav205989, Skav205990, Skav206138, Skav210583, Skav210584, Skav210587, Skav212233, Skav219552, Skav219553, Skav221857, Skav224406, Skav224408, Skav224409, Skav224412, Skav226344, Skav226346, Skav235507, Skav236243, Skav236244	m.10806, m.16153, m.18918, m.24478, m.26392, m.32514, m.34878, m.52230, m.54941, m.58920, m.60948, m.61256, m.65173, m.66108, m.69238	pmin_comp11421_c0_seq1_1-384_-_, pmin_comp21931_c0_seq1_2-325_-_, pmin_comp2818_c0_seq1_537-887_-_, pmin_comp29323_c0_seq1_285-1829_-_, pmin_comp29381_c0_seq1_393-1709_-_, pmin_comp5338_c0_seq1_1-315_-_, pmin_comp56954_c0_seq1_3-326_+_, pmin_comp5991_c0_seq2_104-502_-_, pmin_comp5991_c0_seq2_715-1869_-_, pmin_comp78481_c0_seq1_1-345_+_, pmin_comp8717_c0_seq1_1-633_-_, pmin_comp9312_c0_seq3_350-19…	m.12938, m.14119, m.27060, m.37147, m.41434, m.43867, m.53022, m.53265, m.55908, m.56165, m.60365, m.60894, m.61513, m.63590, m.64819, m.66429, m.7403	kb8_c12986_m.37989, kb8_c33852_m.91853, kb8_c34087_m.92334, kb8_c35276_m.94691, kb8_c39136_m.102073, kb8_c49199_m.116905, kb8_c9558_m.27718, kb8_rep_c11320_m.33018, kb8_rep_c11320_m.33019, kb8_rep_c11_m.14, kb8_rep_c13793_m.40357, kb8_rep_c14785_m.43289, kb8_rep_c15056_m.44109, kb8_rep_c16235_m.47532, kb8_rep_c18151_m.52993, kb8_rep_c18168_m.53038, kb8_rep_c19726_m.57440, kb8_rep_c19959_m.58087, …	mf105_c30682|m.50916, mf105_c32748|m.53268, mf105_c37825|m.58205, mf105_rep_c10007|m.19817, mf105_rep_c14045|m.27042, mf105_rep_c1616|m.3220, mf105_rep_c16311|m.30828, mf105_rep_c17858|m.33305, mf105_rep_c17858|m.33308, mf105_rep_c18377|m.34159, mf105_rep_c19859|m.36469, mf105_rep_c20155|m.36918, mf105_rep_c20155|m.36919, mf105_rep_c2104|m.4254, mf105_rep_c26658|m.45926, mf105_rep_c3797|m.7703, m…	symbB.v1.2.011960.t1|scaffold816.1|size160128|6, symbB.v1.2.016011.t1|scaffold1206.1|size131539|1, symbB.v1.2.016012.t1|scaffold1206.1|size131539|2, symbB.v1.2.021581.t1|scaffold1870.1|size97822|4, symbB.v1.2.026643.t1|scaffold2673.1|size73240|7, symbB.v1.2.027768.t1|scaffold2862.1|size68630|8, symbB.v1.2.029965.t1|scaffold3327.1|size60211|4, symbB.v1.2.031958.t1|scaffold3732.1|size51291|5, symbB…	s6_29221|m.65697, s6_30706|m.68274, s6_34430|m.73186, s6_38207|m.76893, s6_38239|m.76964, s6_40239|m.79666, s6_44035|m.85224, s6_5045|m.14011, s6_50951|m.93018, s6_51076|m.93250, s6_51281|m.93613, s6_51578|m.94101, s6_55422|m.97252, s6_6645|m.18270, s6_6985|m.19129, s6_7783|m.21295	SymbC1.scaffold1816.3, SymbC1.scaffold22169.1, SymbC1.scaffold3067.2, SymbC1.scaffold3283.3, SymbC1.scaffold3285.4, SymbC1.scaffold564.4, SymbC1.scaffold5904.1, SymbC1.scaffold6396.1, SymbC1.scaffold6396.3, SymbC1.scaffold68.6, SymbC1.scaffold7.729, SymbC1.scaffold7121.4, SymbC1.scaffold7684.3, SymbC1.scaffold7899.1, SymbC1.scaffold7899.3, SymbC1.scaffold8747.1, SymbC1.scaffold8747.2, SymbC1.scaf…	C1MI_TR120599_c0_g1_i1_m.202690, C1MI_TR12454_c0_g1_i1_m.16295, C1MI_TR13650_c0_g2_i1_m.18304, C1MI_TR16358_c0_g1_i1_m.22402, C1MI_TR2137_c0_g1_i1_m.2570, C1MI_TR30887_c0_g1_i1_m.42820, C1MI_TR32928_c0_g1_i1_m.46471, C1MI_TR36950_c0_g1_i1_m.54261, C1MI_TR36950_c0_g1_i2_m.54263, C1MI_TR36950_c0_g2_i1_m.54264, C1MI_TR42897_c0_g1_i1_m.68211, C1MI_TR46329_c0_g1_i1_m.76790, C1MI_TR47351_c0_g1_i1_m.796…	C1SM_TR10824_c0_g1_i1_m.12214, C1SM_TR11295_c0_g1_i1_m.13278, C1SM_TR136058_c0_g1_i1_m.206162, C1SM_TR14113_c0_g1_i1_m.16287, C1SM_TR16094_c0_g1_i1_m.19676, C1SM_TR23857_c0_g1_i1_m.27460, C1SM_TR3329_c0_g1_i1_m.3387, C1SM_TR49464_c0_g1_i1_m.69050, C1SM_TR49464_c0_g1_i2_m.69056, C1SM_TR49464_c0_g1_i2_m.69059, C1SM_TR51579_c0_g1_i1_m.73462, C1SM_TR55344_c0_g1_i1_m.82716, C1SM_TR55344_c0_g1_i2_m.827…	SCMd_TR10817_c0g1i1_m.11487, SCMd_TR10817_c0g2i1_m.11489, SCMd_TR10817_c1g1i1_m.11493, SCMd_TR10817_c1g2i1_m.11496, SCMd_TR10817_c3g1i1_m.11499, SCMd_TR10817_c4g1i1_m.11501, SCMd_TR13422_c3g1i1_m.14097, SCMd_TR27606_c0g1i1_m.28401, SCMd_TR27606_c1g1i1_m.28403, SCMd_TR42052_c1g1i1_m.43616, SCMd_TR42052_c2g1i1_m.43620, SCMd_TR44618_c0g1i1_m.46086, SCMd_TR49603_c0g1i1_m.51313, SCMd_TR52857_c0g1i1_m.…	c_sym_30108|m.21956, c_sym_31048|m.15247, c_sym_32214|m.24510, c_sym_32699|m.26034, c_sym_34839|m.18748, c_sym_37024|m.2052, c_sym_40449|m.17943, c_sym_41383|m.4684, c_sym_53759|m.9849, c_sym_65113|m.10133, c_sym_70839|m.21221, c_sym_71694|m.12754, c_sym_77912|m.21531, c_sym_79639|m.24096, c_sym_92943|m.10424, c_sym_98987|m.19711	s1469_g10.t1, s1469_g11.t1, s1469_g13.t1, s1469_g14.t1, s1469_g14.t2, s1469_g14.t3, s1469_g14.t4, s2068_g11.t1, s2492_g8.t1, s2809_g8.t1, s3780_g7.t1, s3780_g8.t1, s3780_g8.t2, s4038_g6.t1, s418_g39.t1, s418_g41.t1, s653_g7.t1, s653_g8.t1, s653_g8.t2, s718_g17.t1, s8024_g1.t1, s910_g9.t1	d_sym_120331_m.33482, d_sym_30224_m.6882, d_sym_33450_m.10757, d_sym_41915_m.17343, d_sym_43115_m.17935, d_sym_52677_m.21200, d_sym_85414_m.26059	SymbF.scaffold1027.7, SymbF.scaffold116.24, SymbF.scaffold146.14, SymbF.scaffold1570.6, SymbF.scaffold1631.16, SymbF.scaffold16584.1, SymbF.scaffold1838.4, SymbF.scaffold1838.5, SymbF.scaffold1838.6, SymbF.scaffold253.13, SymbF.scaffold3319.6, SymbF.scaffold3382.2, SymbF.scaffold3382.3, SymbF.scaffold3578.3, SymbF.scaffold5408.1, SymbF.scaffold604.4	Fkaw01713, Fkaw02028, Fkaw12444, Fkaw14359, Fkaw14432, Fkaw14433, Fkaw14530, Fkaw14531, Fkaw14532, Fkaw14533, Fkaw14534, Fkaw14535, Fkaw14716, Fkaw14717, Fkaw22322, Fkaw22324, Fkaw22368, Fkaw22369, Fkaw22486, Fkaw22487, Fkaw22488, Fkaw30437, Fkaw35084, Fkaw41251, Fkaw41252, Fkaw41253, Fkaw45023, Fkaw45024, Fkaw45025	s11184_g1.t1, s1179_g7.t1, s1242_g1.t1, s15328_g1.t1, s1564_g13.t1, s1644_g3.t1, s1691_g8.t1, s1891_g4.t1, s2706_g17.t1, s2875_g10.t1, s2896_g9.t1, s3143_g1.t1, s3707_g3.t1, s404_g7.t1, s450_g8.t1, s450_g9.t1, s531_g4.t1, s5888_g1.t1, s8330_g1.t1, s8330_g1.t2, s8790_g2.t1, s9069_g3.t1, s9681_g1.t1, s9681_g2.t1	Smic13718, Smic14006, Smic17437, Smic18612, Smic21293, Smic331, Smic35612, Smic36587, Smic37939, Smic38840, Smic39473, Smic43251, Smic4347, Smic4615, Smic4846, Smic5455, Smic8682, Smic9492, Smic9493
OG0000029	CAMPEP_0186180800, CAMPEP_0186182440, CAMPEP_0186191132, CAMPEP_0186196782, CAMPEP_0186196842, CAMPEP_0186201984, CAMPEP_0186202172, CAMPEP_0186203000, CAMPEP_0186203378, CAMPEP_0186207140, CAMPEP_0186211268, CAMPEP_0186225802, CAMPEP_0186226464, CAMPEP_0186228664, CAMPEP_0186234600, CAMPEP_0186239496, CAMPEP_0186242432, CAMPEP_0186243506, CAMPEP_0186251352, CAMPEP_0186307828, CAMPEP_0186318170, …	CAMPEP_0178372460, CAMPEP_0178376360, CAMPEP_0178377044, CAMPEP_0178384070, CAMPEP_0178388326, CAMPEP_0178389554, CAMPEP_0178389722, CAMPEP_0178409598, CAMPEP_0178411356, CAMPEP_0178417286, CAMPEP_0178418104, CAMPEP_0178420292, CAMPEP_0178421216, CAMPEP_0178440194, CAMPEP_0178441050, CAMPEP_0178442142, CAMPEP_0178446438, CAMPEP_0178453750, CAMPEP_0178454356, CAMPEP_0178456342, CAMPEP_0178461524, …	tr.A0A2P6U4S1.A0A2P6U4S1_CHLSO	CAMPEP_0196830596, CAMPEP_0196830608, CAMPEP_0196837752, CAMPEP_0196839228, CAMPEP_0196840784, CAMPEP_0196843138, CAMPEP_0196852828, CAMPEP_0196853178, CAMPEP_0196860654, CAMPEP_0196862260, CAMPEP_0196862392, CAMPEP_0196863312, CAMPEP_0196867498, CAMPEP_0196870062, CAMPEP_0196897590, CAMPEP_0196899282	CAMPEP_0199568480, CAMPEP_0199570646, CAMPEP_0199577718, CAMPEP_0199578840, CAMPEP_0199586032, CAMPEP_0199589472, CAMPEP_0199590974, CAMPEP_0199593588, CAMPEP_0199596206, CAMPEP_0199597014, CAMPEP_0199597414, CAMPEP_0199597884, CAMPEP_0199620914, CAMPEP_0199631096, CAMPEP_0199631408, CAMPEP_0199633374, CAMPEP_0199635408, CAMPEP_0199635422, CAMPEP_0199636822	CAMPEP_0192402644, CAMPEP_0192410266, CAMPEP_0192419120, CAMPEP_0192419350, CAMPEP_0192420558, CAMPEP_0192424204, CAMPEP_0192429640, CAMPEP_0192430388, CAMPEP_0192432524, CAMPEP_0192433248, CAMPEP_0192434734, CAMPEP_0192436534, CAMPEP_0192439708, CAMPEP_0192446648, CAMPEP_0192447534, CAMPEP_0192450270, CAMPEP_0192466200, CAMPEP_0192466464, CAMPEP_0192466978, CAMPEP_0192467804	CAMPEP_0196907036, CAMPEP_0196908072, CAMPEP_0196908482, CAMPEP_0196909950, CAMPEP_0196918622, CAMPEP_0196919424, CAMPEP_0196919494, CAMPEP_0196921952, CAMPEP_0196922082, CAMPEP_0196926998, CAMPEP_0196927970, CAMPEP_0196928576, CAMPEP_0196929376, CAMPEP_0196938578, CAMPEP_0196939166, CAMPEP_0196942050, CAMPEP_0196942612, CAMPEP_0196948168, CAMPEP_0196949668, CAMPEP_0196949798, CAMPEP_0196952488, …	CAMPEP_0181410956, CAMPEP_0181411910, CAMPEP_0181412654, CAMPEP_0181421366, CAMPEP_0181421432, CAMPEP_0181421536, CAMPEP_0181421564, CAMPEP_0181421680, CAMPEP_0181423862, CAMPEP_0181427524, CAMPEP_0181427770, CAMPEP_0181429824, CAMPEP_0181430812, CAMPEP_0181432910, CAMPEP_0181434118, CAMPEP_0181435264, CAMPEP_0181435322, CAMPEP_0181435522, CAMPEP_0181435546, CAMPEP_0181435888, CAMPEP_0181436534, …	CAMPEP_0169644446, CAMPEP_0169652566, CAMPEP_0169653530, CAMPEP_0169658062, CAMPEP_0169659124, CAMPEP_0169659664, CAMPEP_0169661302, CAMPEP_0169662094, CAMPEP_0169662816, CAMPEP_0169662910, CAMPEP_0169663202, CAMPEP_0169663810, CAMPEP_0169665244, CAMPEP_0169667858, CAMPEP_0169672104, CAMPEP_0169672132, CAMPEP_0169673638, CAMPEP_0169674242, CAMPEP_0169682276, CAMPEP_0169685108, CAMPEP_0169685428, …	CAMPEP_0192384322, CAMPEP_0192385114, CAMPEP_0192389342, CAMPEP_0192389516, CAMPEP_0192390368, CAMPEP_0192390672, CAMPEP_0192399484, CAMPEP_0192399630	CAMPEP_0192479760, CAMPEP_0192483952, CAMPEP_0192484376, CAMPEP_0192486232, CAMPEP_0192486476, CAMPEP_0192486866, CAMPEP_0192491208, CAMPEP_0192493626, CAMPEP_0192494466, CAMPEP_0192498864, CAMPEP_0192499044, CAMPEP_0192499162, CAMPEP_0192511996, CAMPEP_0192513290, CAMPEP_0192517316, CAMPEP_0192518420, CAMPEP_0192519596, CAMPEP_0192522952, CAMPEP_0192533596, CAMPEP_0192535316, CAMPEP_0192537178, …	tr|C6KT70|C6KT70_PLAF7	m.10947, m.11693, m.11894, m.14609, m.15111, m.15774, m.17532, m.19042, m.20216, m.22601, m.2381, m.27687, m.29625, m.37118, m.42951, m.5480, m.8395, m.9147	CAMPEP_0191773064, CAMPEP_0191774996, CAMPEP_0191776926, CAMPEP_0191778882, CAMPEP_0191788926, CAMPEP_0191790002, CAMPEP_0191796950, CAMPEP_0191799450, CAMPEP_0191800204, CAMPEP_0191800638, CAMPEP_0191801878, CAMPEP_0191807788, CAMPEP_0191808202, CAMPEP_0191811288, CAMPEP_0191816894, CAMPEP_0191827340, CAMPEP_0191829940, CAMPEP_0191838268, CAMPEP_0191838432, CAMPEP_0191842348, CAMPEP_0191854966, …	Skav204246, Skav204797, Skav204798, Skav204799, Skav205501, Skav207209, Skav213367, Skav216757, Skav216758, Skav219513, Skav223230, Skav229784, Skav230384, Skav230385, Skav233119	m.12947, m.16131, m.16164, m.18824, m.28067, m.33293, m.47885, m.50571, m.54050, m.54051, m.5555, m.63753, m.64286, m.64342, m.64745, m.65456, m.66263, m.6753, m.70012, m.7574, m.80214, m.9799	pmin_comp10515_c0_seq1_263-1084_-_, pmin_comp10848_c0_seq1_1-768_-_, pmin_comp11780_c0_seq1_1-696_-_, pmin_comp12063_c0_seq1_439-1572_-_, pmin_comp12470_c0_seq1_233-1009_-_, pmin_comp12876_c0_seq1_379-1290_-_, pmin_comp14308_c0_seq1_151-1371_-_, pmin_comp17726_c0_seq1_282-1277_-_, pmin_comp19224_c0_seq1_205-1836_-_, pmin_comp1973_c0_seq1_70-1500_-_, pmin_comp20552_c0_seq1_49-807_-_, pmin_comp2098…	m.15676, m.17028, m.18974, m.19626, m.24615, m.30516, m.31117, m.33666, m.37025, m.51659, m.52294, m.58167, m.58859, m.59031, m.61389, m.62491, m.63801, m.66200, m.7098, m.75316, m.76892, m.81581, m.82430, m.9791	kb8_c11313_m.33002, kb8_c37340_m.98676, kb8_c50003_m.117818, kb8_c8087_m.23349, kb8_rep_c11608_m.33870, kb8_rep_c11721_m.34240, kb8_rep_c1262_m.3522, kb8_rep_c12646_m.37032, kb8_rep_c13035_m.38127, kb8_rep_c13934_m.40769, kb8_rep_c1491_m.4176, kb8_rep_c15974_m.46755, kb8_rep_c16329_m.47825, kb8_rep_c17502_m.51145, kb8_rep_c19679_m.57304, kb8_rep_c19679_m.57306, kb8_rep_c20328_m.59096, kb8_rep_c22…	mf105_c12234|m.23890, mf105_c30146|m.50259, mf105_c30146|m.50262, mf105_c37889|m.58264, mf105_rep_c1019|m.2025, mf105_rep_c10269|m.20315, mf105_rep_c1041|m.2068, mf105_rep_c1288|m.2557, mf105_rep_c13443|m.26024, mf105_rep_c2153|m.4371, mf105_rep_c23500|m.41812, mf105_rep_c341|m.669, mf105_rep_c39033|m.59226, mf105_rep_c404|m.787, mf105_rep_c429|m.836, mf105_rep_c4692|m.9505, mf105_s49271|m.66010,…	symbB.v1.2.000688.t1|scaffold41.1|size391900|5, symbB.v1.2.000689.t1|scaffold41.1|size391900|6, symbB.v1.2.002412.t1|scaffold129.1|size311234|1, symbB.v1.2.006954.t1|scaffold416.1|size293898|13, symbB.v1.2.006979.t1|scaffold411.1|size210109|2, symbB.v1.2.006980.t1|scaffold411.1|size210109|3, symbB.v1.2.007366.t1|scaffold451.1|size378644|12, symbB.v1.2.014337.t1|scaffold1047.1|size141927|3, symbB.…	s6_10280|m.27684, s6_1447|m.4071, s6_23145|m.56251, s6_23405|m.56788, s6_24227|m.58307, s6_27824|m.62693, s6_32561|m.70210, s6_33006|m.70819, s6_33536|m.71134, s6_33811|m.71807, s6_34204|m.72684, s6_35268|m.74672, s6_36123|m.75766, s6_41108|m.80723, s6_42671|m.82576, s6_4351|m.12130, s6_5114|m.14210, s6_7094|m.19438, s6_979|m.2745	SymbC1.scaffold11679.1, SymbC1.scaffold1502.5, SymbC1.scaffold1502.6, SymbC1.scaffold2021.4, SymbC1.scaffold2021.5, SymbC1.scaffold4302.1, SymbC1.scaffold4302.2, SymbC1.scaffold6151.3	C1MI_TR110304_c0_g1_i1_m.195456, C1MI_TR111804_c0_g1_i1_m.197302, C1MI_TR113495_c0_g1_i1_m.199007, C1MI_TR115707_c0_g1_i1_m.200590, C1MI_TR15174_c0_g1_i1_m.21019, C1MI_TR1808_c0_g1_i1_m.2159, C1MI_TR26986_c0_g1_i1_m.35248, C1MI_TR34339_c0_g2_i1_m.49651, C1MI_TR39695_c0_g1_i1_m.59251, C1MI_TR4664_c0_g1_i1_m.6363, C1MI_TR48372_c0_g1_i1_m.82855, C1MI_TR52506_c0_g1_i1_m.96841, C1MI_TR54785_c0_g1_i1_m…	C1SM_TR12164_c0_g1_i1_m.14603, C1SM_TR12164_c0_g2_i1_m.14605, C1SM_TR124016_c0_g1_i1_m.200169, C1SM_TR124086_c0_g1_i1_m.200235, C1SM_TR124648_c0_g1_i1_m.200775, C1SM_TR125223_c0_g1_i1_m.201283, C1SM_TR29956_c0_g1_i1_m.33952, C1SM_TR31787_c0_g3_i1_m.36978, C1SM_TR39690_c0_g1_i1_m.50834, C1SM_TR46902_c0_g1_i1_m.63305, C1SM_TR46902_c0_g1_i2_m.63309, C1SM_TR5770_c0_g1_i1_m.6404, C1SM_TR58126_c0_g1_i1…	SCMd_TR16787_c0g1i1_m.17463, SCMd_TR16787_c1g1i1_m.17465, SCMd_TR17842_c0g1i1_m.18600, SCMd_TR18501_c0g1i1_m.19358, SCMd_TR18750_c0g1i1_m.19589, SCMd_TR18750_c0g1i2_m.19590, SCMd_TR18750_c0g1i3_m.19592, SCMd_TR18750_c0g1i4_m.19593, SCMd_TR18750_c0g1i5_m.19595, SCMd_TR18750_c0g2i1_m.19597, SCMd_TR19615_c0g1i1_m.20432, SCMd_TR19615_c1g1i1_m.20434, SCMd_TR28083_c0g1i1_m.28902, SCMd_TR33404_c0g1i1_m.…	c_sym_18998|m.18558, c_sym_21341|m.6772, c_sym_26632|m.2262, c_sym_28368|m.6234, c_sym_32617|m.26741, c_sym_36766|m.2736, c_sym_39262|m.26103, c_sym_39695|m.15584, c_sym_47935|m.581, c_sym_49233_81271|m.7756, c_sym_52535|m.299, c_sym_63267_94619|m.22609, c_sym_70826|m.22077, c_sym_741|m.21642, c_sym_7789|m.4300, c_sym_78605|m.18545, c_sym_79718|m.2310, c_sym_80915|m.22209, c_sym_94595|m.20923, c_…	s1312_g1.t1, s1312_g2.t1, s1367_g10.t1, s1677_g4.t1, s2325_g11.t1, s2325_g8.t1, s2332_g9.t1, s2334_g12.t1, s2780_g10.t1, s2780_g10.t2, s2780_g10.t3, s2780_g10.t5, s2780_g10.t6, s2846_g8.t1, s2846_g9.t1, s3630_g2.t1, s363_g4.t1, s363_g5.t1, s38_g17.t1	d_sym_120041_m.33117, d_sym_120120_m.33206, d_sym_121331_m.34286, d_sym_124893_m.35240, d_sym_1799_m.820, d_sym_30945_m.7796, d_sym_33596_m.10880, d_sym_34005_m.11288, d_sym_35116_m.12392, d_sym_39743_m.15981, d_sym_39819_m.16050, d_sym_41949_m.17365, d_sym_42210_m.17499, d_sym_45490_m.18972, d_sym_49645_m.20341, d_sym_91123_m.28286, d_sym_99924_m.29621, d_sym_99969_m.29664	SymbF.scaffold1134.2, SymbF.scaffold1134.3, SymbF.scaffold1542.1, SymbF.scaffold1696.1, SymbF.scaffold200.5, SymbF.scaffold200.6, SymbF.scaffold200.7, SymbF.scaffold2864.4, SymbF.scaffold2864.5, SymbF.scaffold414.22, SymbF.scaffold613.22, SymbF.scaffold672.16	Fkaw00816, Fkaw05956, Fkaw06094, Fkaw06095, Fkaw06484, Fkaw08625, Fkaw17722, Fkaw22393, Fkaw26992, Fkaw26993, Fkaw26994, Fkaw38043, Fkaw38115, Fkaw38116, Fkaw41022, Fkaw42083, Fkaw42086, Fkaw42087	s109_g24.t4, s109_g25.t1, s137_g5.t1, s137_g6.t1, s137_g6.t2, s137_g8.t1, s137_g8.t2, s145_g6.t1, s1814_g2.t1, s1901_g7.t1, s2670_g15.t1, s3187_g1.t1, s3644_g1.t1, s3710_g11.t1, s4452_g6.t1, s4612_g5.t1, s4763_g1.t1, s5989_g2.t1, s5989_g2.t2, s6564_g1.t1, s759_g5.t1, s759_g5.t2	Smic1583, Smic15995, Smic19786, Smic23095, Smic27849, Smic29259, Smic29261, Smic31524, Smic31525, Smic31526, Smic35780, Smic36049, Smic36050, Smic38165, Smic39477, Smic40581, Smic7971
OG0000030	CAMPEP_0186184466, CAMPEP_0186188088, CAMPEP_0186191266, CAMPEP_0186206934, CAMPEP_0186212652, CAMPEP_0186221764, CAMPEP_0186235730, CAMPEP_0186235974, CAMPEP_0186237104, CAMPEP_0186240244, CAMPEP_0186240444, CAMPEP_0186243112, CAMPEP_0186245274, CAMPEP_0186247662, CAMPEP_0186248746, CAMPEP_0186249612, CAMPEP_0186249918, CAMPEP_0186275646, CAMPEP_0186287352, CAMPEP_0186309894, CAMPEP_0186313656, …	CAMPEP_0178378406, CAMPEP_0178398016, CAMPEP_0178398088, CAMPEP_0178398480, CAMPEP_0178398988, CAMPEP_0178399276, CAMPEP_0178401932, CAMPEP_0178403102, CAMPEP_0178404676, CAMPEP_0178405166, CAMPEP_0178406470, CAMPEP_0178411862, CAMPEP_0178432882, CAMPEP_0178432962, CAMPEP_0178432966, CAMPEP_0178433146, CAMPEP_0178433438, CAMPEP_0178433454, CAMPEP_0178433638, CAMPEP_0178433868, CAMPEP_0178433924, …	tr.A0A2P6TS55.A0A2P6TS55_CHLSO, tr.A0A2P6U5P9.A0A2P6U5P9_CHLSO	CAMPEP_0196828704, CAMPEP_0196829302, CAMPEP_0196830068, CAMPEP_0196837152, CAMPEP_0196848578, CAMPEP_0196848826, CAMPEP_0196849064, CAMPEP_0196849252, CAMPEP_0196850350, CAMPEP_0196851640, CAMPEP_0196852524, CAMPEP_0196853980, CAMPEP_0196855840, CAMPEP_0196871892, CAMPEP_0196882710, CAMPEP_0196897028, CAMPEP_0196901002	CAMPEP_0199563322, CAMPEP_0199569510, CAMPEP_0199570692, CAMPEP_0199579170, CAMPEP_0199580776, CAMPEP_0199596646, CAMPEP_0199597342, CAMPEP_0199597918, CAMPEP_0199622276, CAMPEP_0199622472, CAMPEP_0199622844, CAMPEP_0199622874, CAMPEP_0199637492, CAMPEP_0199638048, CAMPEP_0199639166, CAMPEP_0199645060, CAMPEP_0199645376	CAMPEP_0192409942, CAMPEP_0192411496, CAMPEP_0192411848, CAMPEP_0192411914, CAMPEP_0192434302, CAMPEP_0192434320, CAMPEP_0192434652, CAMPEP_0192435096, CAMPEP_0192442232, CAMPEP_0192450266, CAMPEP_0192450306, CAMPEP_0192450332, CAMPEP_0192450480, CAMPEP_0192474298, CAMPEP_0192474350, CAMPEP_0192474672	CAMPEP_0196904368, CAMPEP_0196904510, CAMPEP_0196904678, CAMPEP_0196905362, CAMPEP_0196905494, CAMPEP_0196906168, CAMPEP_0196906300, CAMPEP_0196906434, CAMPEP_0196907846, CAMPEP_0196908316, CAMPEP_0196911952, CAMPEP_0196913938, CAMPEP_0196917096, CAMPEP_0196917846, CAMPEP_0196918814, CAMPEP_0196919342, CAMPEP_0196919432, CAMPEP_0196919788, CAMPEP_0196920408, CAMPEP_0196920480, CAMPEP_0196920640, …	CAMPEP_0181411432, CAMPEP_0181421196, CAMPEP_0181421288, CAMPEP_0181421428, CAMPEP_0181421436, CAMPEP_0181421468, CAMPEP_0181421530, CAMPEP_0181422240, CAMPEP_0181422398, CAMPEP_0181422446, CAMPEP_0181422450, CAMPEP_0181422960, CAMPEP_0181423192, CAMPEP_0181423298, CAMPEP_0181423324, CAMPEP_0181424098, CAMPEP_0181424364, CAMPEP_0181424478, CAMPEP_0181425140, CAMPEP_0181425492, CAMPEP_0181426550, …	CAMPEP_0169640278, CAMPEP_0169650396, CAMPEP_0169650800, CAMPEP_0169650832, CAMPEP_0169650922, CAMPEP_0169651512, CAMPEP_0169653830, CAMPEP_0169654718, CAMPEP_0169654808, CAMPEP_0169664322, CAMPEP_0169669346, CAMPEP_0169669686, CAMPEP_0169681688, CAMPEP_0169682132, CAMPEP_0169682340, CAMPEP_0169682690, CAMPEP_0169688864, CAMPEP_0169701742, CAMPEP_0169709128, CAMPEP_0169713890, CAMPEP_0169714384	CAMPEP_0192382488, CAMPEP_0192382572, CAMPEP_0192382582, CAMPEP_0192382742, CAMPEP_0192382956, CAMPEP_0192383254, CAMPEP_0192383394, CAMPEP_0192383860, CAMPEP_0192384050, CAMPEP_0192385856, CAMPEP_0192386088, CAMPEP_0192386402, CAMPEP_0192386472, CAMPEP_0192386492, CAMPEP_0192386566, CAMPEP_0192386570, CAMPEP_0192386576, CAMPEP_0192386698, CAMPEP_0192387212, CAMPEP_0192391218, CAMPEP_0192391818, …	CAMPEP_0192476632, CAMPEP_0192482342, CAMPEP_0192483366, CAMPEP_0192484892, CAMPEP_0192485208, CAMPEP_0192486306, CAMPEP_0192498388, CAMPEP_0192508124, CAMPEP_0192513392, CAMPEP_0192529396, CAMPEP_0192532352, CAMPEP_0192532746, CAMPEP_0192533874, CAMPEP_0192534382, CAMPEP_0192537986, CAMPEP_0192541958, CAMPEP_0192542066, CAMPEP_0192542182, CAMPEP_0192542264, CAMPEP_0192552610, CAMPEP_0192552818, …	tr|Q8IIC3|Q8IIC3_PLAF7	m.10180, m.10918, m.11654, m.11714, m.16680, m.19001, m.24168, m.66526, m.6921, m.9300, m.9552	CAMPEP_0191787784, CAMPEP_0191794740, CAMPEP_0191794780, CAMPEP_0191801250, CAMPEP_0191819288, CAMPEP_0191822800, CAMPEP_0191838480, CAMPEP_0191870770, CAMPEP_0191872934, CAMPEP_0191873244, CAMPEP_0191874600, CAMPEP_0191877824, CAMPEP_0191878806, CAMPEP_0191881160, CAMPEP_0191887856, CAMPEP_0191912008, CAMPEP_0191912206, CAMPEP_0191914850, CAMPEP_0191915020, CAMPEP_0191915060, CAMPEP_0191916378, …	Skav203572, Skav205919, Skav213446, Skav213891, Skav218821, Skav219089, Skav219090, Skav219092, Skav219095, Skav220803, Skav221061, Skav221834, Skav227721	m.10958, m.12156, m.16186, m.23070, m.23835, m.30750, m.35065, m.37614, m.45509, m.50147, m.56470, m.61281, m.63394, m.63536, m.63798, m.64088, m.64467, m.82366, m.83967, m.84421, m.84551	pmin_comp10707_c0_seq1_147-1250_-_, pmin_comp10891_c0_seq1_1-447_-_, pmin_comp11045_c0_seq1_1-1020_-_, pmin_comp11348_c0_seq1_291-1418_-_, pmin_comp13113_c0_seq1_1-339_-_, pmin_comp13454_c0_seq1_1-429_-_, pmin_comp18269_c0_seq1_214-3609_-_, pmin_comp52390_c0_seq1_2-1444_-_, pmin_comp53329_c0_seq1_3-380_+_, pmin_comp5590_c0_seq1_1-1203_-_, pmin_comp6886_c0_seq2_199-537_-_, pmin_comp72079_c0_seq1_1…	m.132, m.16275, m.16854, m.24777, m.40845, m.43883, m.51148, m.54091, m.55199, m.55846, m.58384, m.59226, m.6794, m.77416, m.79866, m.80408, m.83109, m.8325, m.83271	kb8_c14914_m.43690, kb8_c29500_m.82425, kb8_c41673_m.106175, kb8_c57579_m.126896, kb8_rep_c1048_m.2938, kb8_rep_c14851_m.43498, kb8_rep_c15616_m.45754, kb8_rep_c15616_m.45756, kb8_rep_c16652_m.48730, kb8_rep_c17262_m.50481, kb8_rep_c18664_m.54409, kb8_rep_c18664_m.54410, kb8_rep_c19523_m.56888, kb8_rep_c19523_m.56889, kb8_rep_c27362_m.77360, kb8_rep_c27630_m.78015, kb8_rep_c30899_m.85580, kb8_rep…	mf105_c19263|m.35538, mf105_c36063|m.56583, mf105_c44373|m.63379, mf105_rep_c12404|m.24161, mf105_rep_c1313|m.2611, mf105_rep_c20290|m.37131, mf105_rep_c21304|m.38666, mf105_rep_c22073|m.39802, mf105_rep_c2365|m.4806, mf105_rep_c25691|m.44757, mf105_rep_c2760|m.5609, mf105_rep_c31041|m.51344, mf105_rep_c4231|m.8593, mf105_rep_c4778|m.9673, mf105_rep_c51079|m.67084, mf105_rep_c6675|m.13360, mf105_…	symbB.v1.2.013247.t1|scaffold891.1|size154755|15, symbB.v1.2.015374.t1|scaffold1146.1|size135487|6, symbB.v1.2.015404.t1|scaffold1149.1|size164316|7, symbB.v1.2.015405.t1|scaffold1149.1|size164316|8, symbB.v1.2.021351.t1|scaffold1839.1|size99268|7, symbB.v1.2.021354.t1|scaffold1839.1|size99268|10, symbB.v1.2.021355.t1|scaffold1839.1|size99268|11, symbB.v1.2.021356.t1|scaffold1839.1|size99268|12, …	s6_11420|m.30562, s6_11420|m.30563, s6_1150|m.3231, s6_1399|m.3942, s6_23663|m.57290, s6_27706|m.62407, s6_38261|m.77010, s6_38375|m.77217, s6_40240|m.79670, s6_4268|m.11932	SymbC1.scaffold1020.1, SymbC1.scaffold10507.1, SymbC1.scaffold16709.1, SymbC1.scaffold2057.1, SymbC1.scaffold2057.2, SymbC1.scaffold27889.1, SymbC1.scaffold2978.3, SymbC1.scaffold3006.2, SymbC1.scaffold3580.4, SymbC1.scaffold37947.1, SymbC1.scaffold4104.8, SymbC1.scaffold4473.1, SymbC1.scaffold4856.1	C1MI_TR102090_c0_g1_i1_m.192776, C1MI_TR10465_c0_g1_i1_m.14355, C1MI_TR107753_c0_g1_i1_m.194675, C1MI_TR108718_c0_g1_i1_m.194805, C1MI_TR114738_c0_g1_i1_m.199951, C1MI_TR122356_c0_g1_i1_m.203097, C1MI_TR33128_c0_g1_i2_m.46942, C1MI_TR34874_c0_g1_i1_m.50994, C1MI_TR3823_c0_g1_i1_m.5072, C1MI_TR39359_c0_g1_i1_m.58303, C1MI_TR39700_c0_g1_i1_m.59265, C1MI_TR39700_c0_g2_i1_m.59267, C1MI_TR39700_c0_g2_…	C1SM_TR100466_c0_g1_i1_m.187494, C1SM_TR111611_c0_g1_i1_m.193984, C1SM_TR111974_c0_g1_i1_m.194236, C1SM_TR113145_c0_g1_i1_m.194952, C1SM_TR113371_c0_g1_i1_m.195090, C1SM_TR114154_c0_g1_i1_m.195476, C1SM_TR16738_c0_g1_i1_m.20735, C1SM_TR20549_c0_g1_i1_m.24476, C1SM_TR22755_c0_g1_i1_m.26474, C1SM_TR38720_c0_g1_i3_m.49273, C1SM_TR43106_c0_g1_i1_m.56285, C1SM_TR43106_c0_g1_i1_m.56286, C1SM_TR43106_c0…	SCMd_TR14584_c0g1i1_m.15264, SCMd_TR22797_c0g1i1_m.23632, SCMd_TR28588_c0g1i1_m.29504, SCMd_TR28588_c0g2i1_m.29507, SCMd_TR28588_c2g1i1_m.29509, SCMd_TR28588_c2g1i2_m.29514, SCMd_TR28588_c2g2i1_m.29518, SCMd_TR28588_c2g2i2_m.29521, SCMd_TR28588_c2g2i3_m.29523, SCMd_TR28588_c2g3i1_m.29525, SCMd_TR28588_c2g3i2_m.29526, SCMd_TR28588_c2g3i3_m.29527, SCMd_TR28588_c3g1i1_m.29531, SCMd_TR28588_c6g1i1_m.…	c_sym_14401|m.5537, c_sym_27431|m.7880, c_sym_27696|m.17970, c_sym_29901|m.9427, c_sym_31861|m.5600, c_sym_32968|m.23890, c_sym_33568|m.24426, c_sym_33616|m.3781, c_sym_36746|m.16894, c_sym_45763|m.1908, c_sym_5128|m.18042, c_sym_59613|m.19585, c_sym_67548|m.14947, c_sym_70744|m.5221, c_sym_70831|m.6311, c_sym_77701|m.1558, c_sym_78354|m.11184, c_sym_94237|m.24391, c_sym_96086|m.2465	s1163_g17.t1, s1467_g13.t2, s1467_g13.t3, s1798_g1.t1, s1798_g2.t1, s1798_g3.t1, s1949_g6.t1, s2072_g15.t1, s285_g36.t1, s290_g35.t1, s3759_g4.t1, s394_g4.t1, s394_g5.t1, s4713_g2.t1, s473_g27.t1, s97_g12.t1, s97_g12.t2	d_sym_100082_m.29830, d_sym_100463_m.30149, d_sym_101082_m.30540, d_sym_101218_m.30629, d_sym_101327_m.30688, d_sym_101447_m.30744, d_sym_31115_m.7999, d_sym_34212_m.11500, d_sym_39983_m.16166, d_sym_41626_m.17219, d_sym_43269_m.18021, d_sym_45160_m.18867, d_sym_785_m.415, d_sym_85161_m.25862, d_sym_86419_m.26785, d_sym_86572_m.26879, d_sym_90734_m.28176, d_sym_91449_m.28368	SymbF.scaffold1342.12, SymbF.scaffold153.13, SymbF.scaffold1548.8, SymbF.scaffold1905.2, SymbF.scaffold406.10, SymbF.scaffold406.9, SymbF.scaffold4230.4, SymbF.scaffold4230.5, SymbF.scaffold4657.1, SymbF.scaffold508.5, SymbF.scaffold70.18, SymbF.scaffold70.22, SymbF.scaffold765.11, SymbF.scaffold772.1	Fkaw01187, Fkaw06179, Fkaw19937, Fkaw25228, Fkaw25229, Fkaw25233, Fkaw25236, Fkaw25450, Fkaw28321, Fkaw28322, Fkaw34764, Fkaw34765, Fkaw36559, Fkaw36560, Fkaw41289, Fkaw41290, Fkaw44421	s1276_g13.t1, s1276_g15.t1, s1276_g16.t1, s1276_g9.t1, s1370_g2.t1, s1370_g3.t1, s1370_g6.t1, s1709_g3.t1, s1709_g3.t2, s2061_g8.t1, s3756_g2.t1, s3756_g2.t2, s3756_g2.t3, s4279_g2.t1, s598_g10.t1, s598_g10.t3, s8041_g1.t1, s8041_g1.t2, s8762_g1.t1, s893_g1.t1	Smic16295, Smic33857, Smic33865, Smic3682, Smic36892, Smic36894, Smic36895, Smic36896, Smic37013, Smic39788, Smic4157, Smic42203, Smic47510, Smic47750, Smic8363, Smic8835
OG0000031	CAMPEP_0186185558, CAMPEP_0186268970, CAMPEP_0186281144, CAMPEP_0186320834, CAMPEP_0186391672	CAMPEP_0178372630, CAMPEP_0178373204, CAMPEP_0178374420, CAMPEP_0178378404, CAMPEP_0178378644, CAMPEP_0178379154, CAMPEP_0178382146, CAMPEP_0178383472, CAMPEP_0178385234, CAMPEP_0178385562, CAMPEP_0178386118, CAMPEP_0178387198, CAMPEP_0178393488, CAMPEP_0178396112, CAMPEP_0178396776, CAMPEP_0178397340, CAMPEP_0178398638, CAMPEP_0178414558, CAMPEP_0178422658, CAMPEP_0178429366, CAMPEP_0178444056, …		CAMPEP_0196872640, CAMPEP_0196875752, CAMPEP_0196876766, CAMPEP_0196878016, CAMPEP_0196880988, CAMPEP_0196882982, CAMPEP_0196894920, CAMPEP_0196896914, CAMPEP_0196900190, CAMPEP_0196900998, CAMPEP_0196902660, CAMPEP_0196903294	CAMPEP_0199555506, CAMPEP_0199557524, CAMPEP_0199560066, CAMPEP_0199576950, CAMPEP_0199579418, CAMPEP_0199589388, CAMPEP_0199591186, CAMPEP_0199595244, CAMPEP_0199605302, CAMPEP_0199606334, CAMPEP_0199614940, CAMPEP_0199614976, CAMPEP_0199616380, CAMPEP_0199638252, CAMPEP_0199638326, CAMPEP_0199638350, CAMPEP_0199639172, CAMPEP_0199639344, CAMPEP_0199639460, CAMPEP_0199641772	CAMPEP_0192401578, CAMPEP_0192406880, CAMPEP_0192412556, CAMPEP_0192412634, CAMPEP_0192419164, CAMPEP_0192419502, CAMPEP_0192424450, CAMPEP_0192440846, CAMPEP_0192457616, CAMPEP_0192462558, CAMPEP_0192463440, CAMPEP_0192463780, CAMPEP_0192470464, CAMPEP_0192470830	CAMPEP_0196926048, CAMPEP_0196944710, CAMPEP_0196957664, CAMPEP_0196974830, CAMPEP_0196976772, CAMPEP_0196988432	CAMPEP_0181397368, CAMPEP_0181399948, CAMPEP_0181400540, CAMPEP_0181402248, CAMPEP_0181402888, CAMPEP_0181403450, CAMPEP_0181403818, CAMPEP_0181404868, CAMPEP_0181404932, CAMPEP_0181407692, CAMPEP_0181409526, CAMPEP_0181418254, CAMPEP_0181419580, CAMPEP_0181421132, CAMPEP_0181431944, CAMPEP_0181439232, CAMPEP_0181442774, CAMPEP_0181447952, CAMPEP_0181449060, CAMPEP_0181449256, CAMPEP_0181451256, …	CAMPEP_0169627036, CAMPEP_0169627140, CAMPEP_0169627390, CAMPEP_0169634030, CAMPEP_0169635764, CAMPEP_0169636132, CAMPEP_0169636626, CAMPEP_0169637584, CAMPEP_0169637636, CAMPEP_0169637838, CAMPEP_0169640744, CAMPEP_0169642756, CAMPEP_0169645916, CAMPEP_0169645968, CAMPEP_0169647654, CAMPEP_0169648846, CAMPEP_0169660600, CAMPEP_0169660740, CAMPEP_0169662212, CAMPEP_0169664496, CAMPEP_0169664996, …		CAMPEP_0192477424, CAMPEP_0192479928, CAMPEP_0192480276, CAMPEP_0192480500, CAMPEP_0192480836, CAMPEP_0192483614, CAMPEP_0192485558, CAMPEP_0192487646, CAMPEP_0192489726, CAMPEP_0192500532, CAMPEP_0192501960, CAMPEP_0192502504, CAMPEP_0192513144, CAMPEP_0192513654, CAMPEP_0192521156, CAMPEP_0192524484, CAMPEP_0192527832, CAMPEP_0192531164, CAMPEP_0192531382, CAMPEP_0192531914, CAMPEP_0192533664, …		m.26778, m.29564, m.304, m.3501, m.44532, m.44657, m.46503, m.46654, m.49272, m.50594, m.50977, m.51445, m.51510, m.52142, m.53328, m.5428, m.54391, m.54419, m.57745, m.57981, m.58360, m.58952, m.59545, m.60010, m.60534, m.61713, m.6411, m.65162, m.67688	CAMPEP_0191818074	Skav204236, Skav216497, Skav218586, Skav218587, Skav220534, Skav220535, Skav227019, Skav227021, Skav236675	m.10017, m.10405, m.17662, m.19041, m.2084, m.21433, m.21527, m.22011, m.22316, m.24059, m.27719, m.28100, m.31779, m.3254, m.37366, m.41748, m.43118, m.44553, m.45063, m.4552, m.53407, m.55435, m.5732, m.59163, m.74023, m.74302, m.74333, m.7823	pmin_comp26775_c0_seq1_106-2424_-_, pmin_comp2754_c0_seq1_119-3133_-_, pmin_comp29455_c0_seq1_71-1495_-_, pmin_comp29528_c0_seq1_1-996_-_, pmin_comp30431_c0_seq1_51-2564_-_, pmin_comp32000_c0_seq1_63-2780_-_, pmin_comp32838_c0_seq1_176-2608_-_, pmin_comp32904_c0_seq1_160-2616_-_, pmin_comp34928_c0_seq1_122-2476_-_, pmin_comp35892_c0_seq1_2-1735_-_, pmin_comp37676_c0_seq1_244-1197_-_, pmin_comp383…	m.14116, m.14753, m.1983, m.22688, m.2295, m.27369, m.31612, m.34535, m.34608, m.36251, m.39748, m.42946, m.44170, m.49245, m.51751, m.66759, m.68478, m.68789, m.69726, m.72622, m.74511, m.87363	kb8_c12880_m.37673, kb8_c15144_m.44372, kb8_c15144_m.44373, kb8_c17026_m.49802, kb8_c17026_m.49803, kb8_c17434_m.50967, kb8_c19799_m.57635, kb8_c21086_m.61156, kb8_c23545_m.67668, kb8_c23623_m.67891, kb8_c23984_m.68851, kb8_c23984_m.68852, kb8_c25478_m.72722, kb8_c32211_m.88497, kb8_c32211_m.88499, kb8_c34240_m.92647, kb8_c40700_m.104624, kb8_c41526_m.105943, kb8_c46063_m.112701, kb8_c48675_m.116…	mf105_c18856|m.34907, mf105_c22690|m.40687, mf105_c22793|m.40831, mf105_c22968|m.41070, mf105_c23560|m.41898, mf105_c23560|m.41899, mf105_c25665|m.44728, mf105_c27257|m.46704, mf105_c27613|m.47163, mf105_c29401|m.49360, mf105_c30245|m.50379, mf105_c30366|m.50539, mf105_c33996|m.54564, mf105_c36798|m.57245, mf105_c39157|m.59344, mf105_c43593|m.62834, mf105_c47737|m.65365, mf105_rep_c10678|m.21074,…	symbB.v1.2.002530.t1|scaffold127.1|size312441|2, symbB.v1.2.002531.t1|scaffold127.1|size312441|3, symbB.v1.2.005556.t1|scaffold258.1|size251559|10, symbB.v1.2.008390.t1|scaffold525.1|size192214|15, symbB.v1.2.008391.t1|scaffold525.1|size192214|16, symbB.v1.2.008392.t1|scaffold525.1|size192214|17, symbB.v1.2.012167.t1|scaffold832.1|size159137|12, symbB.v1.2.012994.t1|scaffold905.1|size153338|2, sy…	s6_11351|m.30361, s6_12454|m.33111, s6_12612|m.33508, s6_16819|m.43231, s6_1684|m.4726, s6_18167|m.46279, s6_20127|m.50499, s6_24018|m.57922, s6_275|m.738, s6_29463|m.66194, s6_32541|m.70167, s6_33283|m.70924, s6_34545|m.73422, s6_42992|m.83247, s6_43201|m.83670, s6_4473|m.12464, s6_5741|m.15804, s6_7025|m.19241, s6_7232|m.19787, s6_9439|m.25632	SymbC1.scaffold1053.2, SymbC1.scaffold11702.1, SymbC1.scaffold1606.2, SymbC1.scaffold1606.7, SymbC1.scaffold2218.11, SymbC1.scaffold3698.1, SymbC1.scaffold38.12, SymbC1.scaffold55.10, SymbC1.scaffold5941.1, SymbC1.scaffold7843.1	C1MI_TR11031_c0_g1_i1_m.15094, C1MI_TR119545_c0_g1_i1_m.202356, C1MI_TR25425_c0_g1_i1_m.31856, C1MI_TR25425_c0_g1_i2_m.31860, C1MI_TR30208_c0_g1_i1_m.41366, C1MI_TR34077_c0_g1_i1_m.48927, C1MI_TR42588_c0_g1_i1_m.67424, C1MI_TR43044_c0_g1_i1_m.68597, C1MI_TR44113_c0_g1_i1_m.71338, C1MI_TR44113_c0_g1_i1_m.71339, C1MI_TR44793_c0_g1_i1_m.73113, C1MI_TR44822_c0_g1_i1_m.73187, C1MI_TR53129_c0_g1_i1_m.9…	C1SM_TR101498_c0_g1_i1_m.187831, C1SM_TR11639_c0_g1_i1_m.13808, C1SM_TR22920_c0_g1_i1_m.26612, C1SM_TR27186_c0_g1_i1_m.30534, C1SM_TR34018_c0_g1_i1_m.41103, C1SM_TR34018_c0_g1_i2_m.41107, C1SM_TR43268_c0_g1_i1_m.56575, C1SM_TR43268_c0_g3_i1_m.56578, C1SM_TR46331_c0_g1_i1_m.61946, C1SM_TR46579_c0_g1_i1_m.62528, C1SM_TR48092_c0_g1_i1_m.65963, C1SM_TR51831_c0_g1_i1_m.73890, C1SM_TR54366_c0_g1_i1_m.8…	SCMd_TR12436_c0g1i1_m.13197, SCMd_TR12436_c1g1i1_m.13198, SCMd_TR29175_c0g1i1_m.30186, SCMd_TR35649_c1g1i1_m.36701, SCMd_TR51396_c0g1i1_m.53180, SCMd_TR55316_c0g1i1_m.57244	c_sym_12378|m.1786, c_sym_16963|m.6801, c_sym_32075|m.25731, c_sym_33494|m.18484, c_sym_36095|m.19559, c_sym_43981|m.21504, c_sym_4894|m.11830, c_sym_55126|m.4126, c_sym_60718|m.10348, c_sym_61692|m.18739, c_sym_71943|m.24713, c_sym_74654|m.3645, c_sym_95065|m.6685	s1198_g25.t1, s12_g30.t1, s12_g32.t1, s12_g35.t1, s12_g36.t1, s12_g36.t2, s12_g37.t1, s1364_g7.t1, s1710_g11.t1, s1710_g12.t1, s1739_g8.t1, s1958_g5.t1, s2181_g2.t1, s2181_g6.t1, s2767_g9.t1, s300_g14.t1, s324_g5.t1, s3349_g1.t1, s40_g25.t1, s638_g15.t1, s638_g15.t2, s638_g15.t3, s638_g18.t1, s834_g9.t1, s834_g9.t2	d_sym_101030_m.30495, d_sym_101138_m.30585, d_sym_103429_m.31372, d_sym_11396_m.3643, d_sym_120990_m.34057, d_sym_121142_m.34138, d_sym_122570_m.34760, d_sym_124526_m.35177, d_sym_14121_m.4126, d_sym_2161_m.959, d_sym_2165_m.964, d_sym_31106_m.7983, d_sym_32901_m.10205, d_sym_35277_m.12528, d_sym_35721_m.12929, d_sym_36323_m.13471, d_sym_36745_m.13838, d_sym_37493_m.14412, d_sym_39381_m.15637, d_…	SymbF.scaffold1764.9, SymbF.scaffold49.11, SymbF.scaffold592.11, SymbF.scaffold86.29, SymbF.scaffold86.30	Fkaw02256, Fkaw03938, Fkaw06999, Fkaw07297, Fkaw07378, Fkaw07379, Fkaw17330, Fkaw35933, Fkaw35934, Fkaw35936, Fkaw35937, Fkaw38558, Fkaw38559, Fkaw42582	s1144_g4.t1, s1175_g14.t1, s1175_g14.t2, s1252_g1.t1, s1301_g5.t1, s140_g26.t1, s140_g27.t1, s140_g28.t1, s164_g21.t1, s177_g14.t1, s202_g29.t1, s202_g29.t2, s2421_g2.t1, s2486_g2.t1, s2486_g3.t1, s2486_g3.t2, s2486_g3.t3, s295_g10.t1, s295_g12.t1, s295_g14.t1, s295_g17.t1, s295_g9.t1, s312_g31.t1, s331_g5.t1, s331_g5.t2, s4045_g7.t1, s4128_g15.t1, s517_g9.t1, s527_g18.t1, s762_g3.t1, s762_g4.t1,…	Smic12123, Smic16249, Smic17069, Smic19708, Smic24679, Smic25743, Smic29431, Smic29833, Smic31445, Smic31446, Smic31447, Smic31448, Smic32437, Smic34081, Smic3681, Smic37467, Smic37468, Smic45600, Smic46113, Smic48104, Smic6074, Smic7671, Smic9897, Smic9898, Smic9899, Smic9902
OG0000032					CAMPEP_0199554864, CAMPEP_0199557240, CAMPEP_0199558736, CAMPEP_0199562050, CAMPEP_0199567676, CAMPEP_0199572620, CAMPEP_0199572976, CAMPEP_0199573088, CAMPEP_0199576702, CAMPEP_0199589394, CAMPEP_0199589530, CAMPEP_0199590356, CAMPEP_0199598654, CAMPEP_0199603524, CAMPEP_0199605262, CAMPEP_0199614574, CAMPEP_0199618486, CAMPEP_0199620932, CAMPEP_0199639494, CAMPEP_0199639920, CAMPEP_0199640920, …	CAMPEP_0192410288, CAMPEP_0192414820, CAMPEP_0192416220, CAMPEP_0192426758, CAMPEP_0192429146, CAMPEP_0192430502, CAMPEP_0192434060, CAMPEP_0192435724, CAMPEP_0192436776, CAMPEP_0192442798, CAMPEP_0192442818, CAMPEP_0192452378, CAMPEP_0192454788, CAMPEP_0192457420, CAMPEP_0192458046, CAMPEP_0192458072, CAMPEP_0192458730, CAMPEP_0192460752, CAMPEP_0192473984, CAMPEP_0192474354	CAMPEP_0196910600, CAMPEP_0196961110, CAMPEP_0196961518	CAMPEP_0181396814, CAMPEP_0181399116, CAMPEP_0181400054, CAMPEP_0181406046, CAMPEP_0181407212, CAMPEP_0181410774, CAMPEP_0181416120, CAMPEP_0181417058, CAMPEP_0181419938, CAMPEP_0181420176, CAMPEP_0181427968, CAMPEP_0181442326, CAMPEP_0181453964, CAMPEP_0181466866, CAMPEP_0181471354, CAMPEP_0181474150, CAMPEP_0181479808, CAMPEP_0181480456, CAMPEP_0181483350, CAMPEP_0181490772, CAMPEP_0181491068, …	CAMPEP_0169626974, CAMPEP_0169627148, CAMPEP_0169631874, CAMPEP_0169632944, CAMPEP_0169633368, CAMPEP_0169635484, CAMPEP_0169636630, CAMPEP_0169637538, CAMPEP_0169637990, CAMPEP_0169638872, CAMPEP_0169640878, CAMPEP_0169641038, CAMPEP_0169642636, CAMPEP_0169643236, CAMPEP_0169648114, CAMPEP_0169649538, CAMPEP_0169654606, CAMPEP_0169654924, CAMPEP_0169655902, CAMPEP_0169660034, CAMPEP_0169664560, …	CAMPEP_0192391844	CAMPEP_0192480172, CAMPEP_0192482866, CAMPEP_0192483912, CAMPEP_0192490742, CAMPEP_0192491934, CAMPEP_0192495954, CAMPEP_0192499964, CAMPEP_0192505092, CAMPEP_0192505368, CAMPEP_0192513492, CAMPEP_0192518488, CAMPEP_0192518794, CAMPEP_0192521236, CAMPEP_0192524732, CAMPEP_0192527790, CAMPEP_0192527874, CAMPEP_0192528498, CAMPEP_0192530452, CAMPEP_0192530524, CAMPEP_0192530774, CAMPEP_0192531676, …		m.32606, m.35210, m.44244, m.52175, m.53860, m.59789, m.60207, m.60410, m.63424, m.63443, m.63805, m.63842, m.65835, m.68027, m.68972, m.70056, m.70277, m.7422, m.7626, m.8107, m.9599, m.9973		Skav200176, Skav202264, Skav202883, Skav203261, Skav205217, Skav205239, Skav205241, Skav206136, Skav206712, Skav206713, Skav206747, Skav207199, Skav208073, Skav209359, Skav209583, Skav213354, Skav214757, Skav214877, Skav216078, Skav216370, Skav216371, Skav218302, Skav220489, Skav221679, Skav221814, Skav221852, Skav221853, Skav222036, Skav222037, Skav223001, Skav225703, Skav226707, Skav226708, Ska…	m.20298, m.21204, m.24901, m.27517, m.36598, m.36606, m.36609, m.36849, m.4067, m.41832, m.48773, m.51931, m.55415, m.56113, m.56114, m.60524, m.74962, m.76490, m.76841, m.79419, m.79420, m.82425, m.85523	pmin_comp178_c0_seq1_2-523_-_, pmin_comp23004_c0_seq1_11-1654_-_, pmin_comp34424_c0_seq1_141-1799_-_, pmin_comp35698_c0_seq1_225-1940_-_, pmin_comp43695_c0_seq1_9-1622_-_, pmin_comp45969_c0_seq1_126-686_-_, pmin_comp48052_c0_seq1_3-1073_-_, pmin_comp49935_c0_seq1_1-576_-_, pmin_comp4_c0_seq1_4-396_-_, pmin_comp532_c0_seq1_32-1486_-_, pmin_comp56968_c0_seq1_2-541_-_, pmin_comp5759_c0_seq1_3-476_-_…	m.11252, m.15235, m.17143, m.18725, m.18984, m.24067, m.26091, m.3112, m.40440, m.41123, m.43678, m.4570, m.46117, m.49704, m.52358, m.69087, m.70063, m.73021, m.77875, m.78106, m.85330	kb8_c12200_m.35681, kb8_c12469_m.36503, kb8_c12528_m.36687, kb8_c12528_m.36688, kb8_c13837_m.40484, kb8_c14831_m.43446, kb8_c15529_m.45504, kb8_c16078_m.47069, kb8_c17522_m.51195, kb8_c18753_m.54674, kb8_c18753_m.54675, kb8_c19255_m.56106, kb8_c22335_m.64495, kb8_c24164_m.69350, kb8_c24258_m.69622, kb8_c24258_m.69623, kb8_c25038_m.71607, kb8_c25273_m.72197, kb8_c25457_m.72679, kb8_c29020_m.81280,…	mf105_c11086|m.21855, mf105_c11086|m.21856, mf105_c15204|m.29014, mf105_c17537|m.32817, mf105_c20315|m.37185, mf105_c22534|m.40461, mf105_c30986|m.51284, mf105_c40939|m.60837, mf105_c43255|m.62593, mf105_c43255|m.62594, mf105_rep_c10747|m.21206, mf105_rep_c10747|m.21207, mf105_rep_c11452|m.22511, mf105_rep_c11452|m.22512, mf105_rep_c12765|m.24809, mf105_rep_c14339|m.27577, mf105_rep_c16056|m.3041…	symbB.v1.2.000564.t1|scaffold3.1|size669525|4, symbB.v1.2.000862.t1|scaffold38.1|size396883|2, symbB.v1.2.001138.t1|scaffold62.1|size503095|4, symbB.v1.2.003440.t1|scaffold194.1|size275082|1, symbB.v1.2.003746.t1|scaffold191.1|size276526|11, symbB.v1.2.005845.t1|scaffold343.1|size224757|22, symbB.v1.2.007915.t1|scaffold494.1|size196131|9, symbB.v1.2.007916.t1|scaffold494.1|size196131|10, symbB.v1…	s6_13947|m.36767, s6_14611|m.38271, s6_14803|m.38709, s6_16121|m.41724, s6_16843|m.43276, s6_17726|m.45265, s6_18437|m.46880, s6_21692|m.53695, s6_22444|m.55070, s6_23552|m.57091, s6_28799|m.64844, s6_34193|m.72662, s6_4234|m.11840, s6_42537|m.82366, s6_42537|m.82367, s6_45179|m.87156, s6_51151|m.93376, s6_51905|m.94621, s6_52158|m.94960, s6_55260|m.97147, s6_5578|m.15385, s6_7782|m.21294, s6_934…	SymbC1.scaffold1067.1, SymbC1.scaffold1616.5, SymbC1.scaffold1885.4, SymbC1.scaffold1885.5, SymbC1.scaffold1988.3, SymbC1.scaffold22333.1, SymbC1.scaffold4386.3, SymbC1.scaffold4917.2, SymbC1.scaffold5418.4, SymbC1.scaffold5484.2, SymbC1.scaffold587.8, SymbC1.scaffold6063.1, SymbC1.scaffold64.1, SymbC1.scaffold647.5, SymbC1.scaffold6606.3, SymbC1.scaffold7083.1, SymbC1.scaffold737.8, SymbC1.scaff…	C1MI_TR17134_c0_g1_i1_m.23278, C1MI_TR19724_c0_g1_i1_m.25845, C1MI_TR19724_c0_g1_i2_m.25846, C1MI_TR26775_c0_g1_i1_m.34786, C1MI_TR29712_c0_g3_i1_m.40335, C1MI_TR34206_c0_g1_i1_m.49262, C1MI_TR34206_c0_g2_i1_m.49264, C1MI_TR40398_c0_g1_i1_m.61271, C1MI_TR42901_c0_g1_i1_m.68221, C1MI_TR42901_c0_g1_i2_m.68224, C1MI_TR44612_c0_g1_i1_m.72637, C1MI_TR44612_c0_g2_i1_m.72638, C1MI_TR47294_c0_g1_i1_m.795…	C1SM_TR11086_c0_g1_i1_m.12789, C1SM_TR12075_c0_g1_i1_m.14504, C1SM_TR23529_c0_g1_i1_m.27190, C1SM_TR27035_c0_g1_i1_m.30361, C1SM_TR34727_c0_g1_i1_m.42090, C1SM_TR34727_c0_g1_i2_m.42092, C1SM_TR36268_c0_g1_i1_m.44961, C1SM_TR36268_c0_g3_i1_m.44963, C1SM_TR3860_c0_g1_i1_m.4006, C1SM_TR43304_c0_g1_i1_m.56637, C1SM_TR43304_c0_g2_i1_m.56639, C1SM_TR46416_c0_g1_i1_m.62127, C1SM_TR52710_c0_g1_i1_m.76076…	SCMd_TR14154_c2g1i1_m.14907, SCMd_TR17301_c0g1i1_m.18028, SCMd_TR22157_c0g1i1_m.23121, SCMd_TR44265_c0g1i1_m.45707, SCMd_TR44265_c0g2i1_m.45708, SCMd_TR47296_c15g1i1_m.48737, SCMd_TR8791_c0g1i1_m.9136, SCMd_TR8832_c0g1i1_m.9183, SCMd_TR8832_c0g2i1_m.9184, SCMd_TR9003_c0g1i1_m.9344, SCMd_TR9003_c0g2i1_m.9345		s1082_g8.t1, s1102_g21.t1, s12_g18.t1, s1965_g19.t1, s2225_g9.t1, s22_g26.t1, s22_g28.t1, s2799_g3.t1, s286_g8.t1, s307_g7.t1, s3681_g3.t1, s40_g40.t1, s4156_g8.t1, s4156_g9.t1, s507_g18.t1, s64_g33.t1, s665_g9.t1, s700_g19.t1, s70_g16.t1, s895_g23.t1	d_sym_36984_m.14025, d_sym_49005_m.20152, d_sym_91215_m.28312	SymbF.scaffold105.23, SymbF.scaffold105.24, SymbF.scaffold1182.3, SymbF.scaffold1230.9, SymbF.scaffold1878.5, SymbF.scaffold2322.3, SymbF.scaffold2322.4, SymbF.scaffold237.32, SymbF.scaffold2659.7, SymbF.scaffold2668.2, SymbF.scaffold2822.2, SymbF.scaffold313.39, SymbF.scaffold327.10, SymbF.scaffold414.4, SymbF.scaffold602.12, SymbF.scaffold602.13, SymbF.scaffold631.13, SymbF.scaffold681.14, Symb…	Fkaw01122, Fkaw02677, Fkaw02759, Fkaw02930, Fkaw02931, Fkaw02932, Fkaw04677, Fkaw05028, Fkaw05304, Fkaw05469, Fkaw05824, Fkaw05980, Fkaw06459, Fkaw06662, Fkaw06663, Fkaw07251, Fkaw08257, Fkaw08589, Fkaw08832, Fkaw09569, Fkaw12584, Fkaw14096, Fkaw14386, Fkaw14387, Fkaw18123, Fkaw18124, Fkaw18278, Fkaw20003, Fkaw20004, Fkaw25059, Fkaw25060, Fkaw25061, Fkaw25062, Fkaw26426, Fkaw26427, Fkaw28825, Fka…	s100_g4.t1, s1195_g1.t1, s1203_g4.t1, s125_g1.t1, s1438_g7.t1, s1438_g9.t1, s19_g12.t1, s19_g12.t2, s2041_g4.t1, s2041_g4.t2, s2191_g10.t1, s2207_g2.t1, s2423_g10.t1, s2443_g1.t1, s24_g30.t1, s2763_g2.t1, s301_g25.t1, s31_g21.t4, s3880_g4.t1, s4751_g6.t1, s511_g11.t1, s5161_g1.t1, s5400_g4.t1, s60_g1.t1, s6301_g7.t1, s687_g3.t1, s690_g19.t1, s690_g20.t1, s785_g8.t1, s785_g9.t1, s789_g9.t1, s789_g…	Smic10247, Smic15289, Smic16653, Smic18247, Smic19041, Smic21411, Smic21638, Smic24068, Smic26356, Smic27512, Smic2757, Smic27771, Smic27772, Smic28059, Smic28060, Smic29518, Smic30270, Smic3065, Smic31269, Smic33542, Smic33545, Smic39086, Smic4093, Smic41534, Smic41736, Smic42754, Smic43541, Smic44469, Smic48186, Smic8685, Smic9164, Smic9287
OG0000033	CAMPEP_0186181448, CAMPEP_0186183492, CAMPEP_0186185932, CAMPEP_0186188706, CAMPEP_0186192194, CAMPEP_0186206350, CAMPEP_0186212596, CAMPEP_0186216948, CAMPEP_0186219434, CAMPEP_0186224610, CAMPEP_0186229018, CAMPEP_0186232180, CAMPEP_0186235366, CAMPEP_0186241062, CAMPEP_0186241718, CAMPEP_0186243722, CAMPEP_0186244092, CAMPEP_0186244326, CAMPEP_0186244418, CAMPEP_0186244888, CAMPEP_0186245114, …	CAMPEP_0178370146, CAMPEP_0178371094, CAMPEP_0178381386, CAMPEP_0178383050, CAMPEP_0178393516, CAMPEP_0178398240, CAMPEP_0178398262, CAMPEP_0178398518, CAMPEP_0178399760, CAMPEP_0178400434, CAMPEP_0178401128, CAMPEP_0178401992, CAMPEP_0178409374, CAMPEP_0178411928, CAMPEP_0178419686, CAMPEP_0178424232, CAMPEP_0178425658, CAMPEP_0178431944, CAMPEP_0178433100, CAMPEP_0178435408, CAMPEP_0178438536, …	tr.A0A2P6TE03.A0A2P6TE03_CHLSO, tr.A0A2P6TE39.A0A2P6TE39_CHLSO, tr.A0A2P6THQ9.A0A2P6THQ9_CHLSO, tr.A0A2P6TZW5.A0A2P6TZW5_CHLSO, tr.A0A2P6U4H3.A0A2P6U4H3_CHLSO, tr.Q8H0E6.Q8H0E6_CHLSO	CAMPEP_0196829494, CAMPEP_0196829520, CAMPEP_0196831594, CAMPEP_0196836484, CAMPEP_0196848732, CAMPEP_0196849212, CAMPEP_0196849740, CAMPEP_0196852808, CAMPEP_0196869450, CAMPEP_0196872830, CAMPEP_0196872834, CAMPEP_0196890464, CAMPEP_0196896200, CAMPEP_0196897066, CAMPEP_0196897328, CAMPEP_0196897378, CAMPEP_0196899792, CAMPEP_0196900962	CAMPEP_0199559134, CAMPEP_0199559648, CAMPEP_0199567784, CAMPEP_0199568934, CAMPEP_0199570026, CAMPEP_0199570110, CAMPEP_0199570672, CAMPEP_0199575232, CAMPEP_0199576138, CAMPEP_0199578652, CAMPEP_0199605772, CAMPEP_0199607672, CAMPEP_0199608908, CAMPEP_0199615106, CAMPEP_0199621634, CAMPEP_0199622854, CAMPEP_0199629394, CAMPEP_0199634860, CAMPEP_0199640556, CAMPEP_0199643198, CAMPEP_0199644400	CAMPEP_0192403628, CAMPEP_0192409800, CAMPEP_0192414596, CAMPEP_0192417462, CAMPEP_0192419744, CAMPEP_0192419816, CAMPEP_0192419898, CAMPEP_0192423714, CAMPEP_0192424458, CAMPEP_0192424874, CAMPEP_0192430470, CAMPEP_0192433846, CAMPEP_0192433976, CAMPEP_0192434970, CAMPEP_0192435200, CAMPEP_0192435342, CAMPEP_0192448336, CAMPEP_0192450514, CAMPEP_0192460478, CAMPEP_0192468102, CAMPEP_0192470522, …	CAMPEP_0196903862, CAMPEP_0196903906, CAMPEP_0196904002, CAMPEP_0196904066, CAMPEP_0196904756, CAMPEP_0196904760, CAMPEP_0196905230, CAMPEP_0196905288, CAMPEP_0196905622, CAMPEP_0196905804, CAMPEP_0196905818, CAMPEP_0196906668, CAMPEP_0196906730, CAMPEP_0196906768, CAMPEP_0196907132, CAMPEP_0196907762, CAMPEP_0196908006, CAMPEP_0196908062, CAMPEP_0196909344, CAMPEP_0196910384, CAMPEP_0196911644, …	CAMPEP_0181409596, CAMPEP_0181417476, CAMPEP_0181421774, CAMPEP_0181421862, CAMPEP_0181422206, CAMPEP_0181422592, CAMPEP_0181422966, CAMPEP_0181423056, CAMPEP_0181423392, CAMPEP_0181423500, CAMPEP_0181423758, CAMPEP_0181423832, CAMPEP_0181424024, CAMPEP_0181424560, CAMPEP_0181424590, CAMPEP_0181424666, CAMPEP_0181424840, CAMPEP_0181425564, CAMPEP_0181425586, CAMPEP_0181428046, CAMPEP_0181429254, …	CAMPEP_0169644908, CAMPEP_0169653050, CAMPEP_0169653318, CAMPEP_0169657578, CAMPEP_0169659184, CAMPEP_0169661610, CAMPEP_0169663104, CAMPEP_0169666720, CAMPEP_0169668462, CAMPEP_0169669656, CAMPEP_0169685382, CAMPEP_0169687624, CAMPEP_0169713648	CAMPEP_0192377154, CAMPEP_0192378960, CAMPEP_0192383734, CAMPEP_0192388244, CAMPEP_0192392316, CAMPEP_0192397054, CAMPEP_0192399462, CAMPEP_0192399688	CAMPEP_0192495980, CAMPEP_0192496936, CAMPEP_0192497026, CAMPEP_0192499140, CAMPEP_0192504346, CAMPEP_0192509348, CAMPEP_0192509796, CAMPEP_0192510604, CAMPEP_0192512510, CAMPEP_0192512908, CAMPEP_0192513132, CAMPEP_0192531896, CAMPEP_0192535918, CAMPEP_0192537580, CAMPEP_0192542474, CAMPEP_0192547336, CAMPEP_0192548564, CAMPEP_0192548746, CAMPEP_0192556392, CAMPEP_0192556402, CAMPEP_0192556410, …	tr|A0A143ZXR3|A0A143ZXR3_PLAF7, tr|A0A144A1R5|A0A144A1R5_PLAF7, tr|A0A144A3N9|A0A144A3N9_PLAF7, tr|Q8I2A2|Q8I2A2_PLAF7, tr|Q8I345|Q8I345_PLAF7, tr|Q8IBQ9|Q8IBQ9_PLAF7	m.22462, m.31973, m.33925, m.39437, m.53310, m.53740, m.54312, m.5834, m.60230, m.63680, m.64521, m.71559, m.7331, m.8597	CAMPEP_0191780010, CAMPEP_0191794558, CAMPEP_0191796886, CAMPEP_0191797740, CAMPEP_0191819398, CAMPEP_0191827906, CAMPEP_0191831044, CAMPEP_0191831678, CAMPEP_0191869496, CAMPEP_0191871112, CAMPEP_0191873546, CAMPEP_0191875626, CAMPEP_0191878962, CAMPEP_0191906324, CAMPEP_0191915644, CAMPEP_0191915956	Skav210925, Skav213082, Skav214753, Skav224235, Skav227975, Skav232081, Skav233852	m.10648, m.1112, m.14932, m.331, m.36137, m.38917, m.47293, m.54291, m.63258, m.6631, m.68223, m.75123, m.77632, m.79112, m.81241, m.8691	pmin_comp10309_c0_seq1_1-468_-_, pmin_comp13706_c0_seq1_111-2474_-_, pmin_comp28125_c0_seq1_10-1137_-_, pmin_comp34645_c0_seq1_131-1264_-_, pmin_comp34701_c0_seq1_2-307_-_, pmin_comp34962_c0_seq1_3-1196_-_, pmin_comp43566_c0_seq1_45-347_-_, pmin_comp45348_c0_seq1_46-399_-_, pmin_comp48399_c0_seq1_317-1108_-_, pmin_comp50972_c0_seq1_1-816_-_, pmin_comp58804_c0_seq1_2-304_+_, pmin_comp6200_c0_seq1_…	m.1184, m.1541, m.189, m.30277, m.33842, m.37867, m.50119, m.50762, m.63106, m.63880, m.64181, m.67801, m.70491, m.72348, m.84073	kb8_c10022_m.29117, kb8_c10533_m.30663, kb8_c10611_m.30897, kb8_c23303_m.67031, kb8_c40537_m.104352, kb8_c40991_m.105097, kb8_c46503_m.113301, kb8_c9073_m.26229, kb8_rep_c10644_m.30981, kb8_rep_c13458_m.39417, kb8_rep_c17297_m.50591, kb8_rep_c17336_m.50701, kb8_rep_c21116_m.61236, kb8_rep_c25297_m.72254, kb8_rep_c25562_m.72915, kb8_rep_c27932_m.78758, kb8_rep_c27932_m.78761, kb8_rep_c28296_m.7963…	mf105_c12154|m.23738, mf105_c15531|m.29555, mf105_c17267|m.32388, mf105_c31909|m.52370, mf105_c8074|m.16108, mf105_c8074|m.16109, mf105_rep_c10126|m.20038, mf105_rep_c1363|m.2708, mf105_rep_c14958|m.28603, mf105_rep_c14999|m.28674, mf105_rep_c15293|m.29165, mf105_rep_c15293|m.29166, mf105_rep_c15761|m.29932, mf105_rep_c15915|m.30191, mf105_rep_c16243|m.30728, mf105_rep_c1775|m.3559, mf105_rep_c18…	symbB.v1.2.002714.t1|scaffold148.1|size298184|3, symbB.v1.2.003779.t1|scaffold214.1|size264264|1, symbB.v1.2.011075.t1|scaffold738.1|size167167|9, symbB.v1.2.011649.t1|scaffold789.1|size230748|10, symbB.v1.2.013956.t1|scaffold895.1|size184301|7, symbB.v1.2.014251.t1|scaffold1038.1|size142643|11, symbB.v1.2.014253.t1|scaffold1038.1|size142643|13, symbB.v1.2.015238.t1|scaffold1132.1|size136097|9, s…	s6_10263|m.27646, s6_10263|m.27647, s6_10767|m.28893, s6_10767|m.28894, s6_14561|m.38185, s6_21647|m.53601, s6_27643|m.62309, s6_29452|m.66171, s6_38096|m.76675, s6_38134|m.76752, s6_43601|m.84386, s6_44080|m.85304, s6_44298|m.85710, s6_7333|m.20023, s6_799|m.2216, s6_913|m.2571	SymbC1.scaffold10261.1, SymbC1.scaffold194.7, SymbC1.scaffold2366.6, SymbC1.scaffold3488.2, SymbC1.scaffold4084.7, SymbC1.scaffold5657.3, SymbC1.scaffold7285.1	C1MI_TR1106_c0_g1_i1_m.1324, C1MI_TR14692_c0_g1_i1_m.20531, C1MI_TR21222_c0_g1_i1_m.27368, C1MI_TR22751_c0_g1_i1_m.29098, C1MI_TR22785_c0_g2_i1_m.29133, C1MI_TR22785_c0_g2_i1_m.29134, C1MI_TR273_c0_g1_i1_m.361, C1MI_TR32722_c0_g1_i1_m.46008, C1MI_TR32722_c0_g2_i1_m.46009, C1MI_TR34847_c0_g1_i1_m.50932, C1MI_TR42996_c0_g1_i1_m.68495, C1MI_TR42996_c1_g1_i1_m.68496, C1MI_TR45845_c0_g1_i1_m.75596, C1…	C1SM_TR113646_c0_g1_i1_m.195256, C1SM_TR11423_c0_g1_i1_m.13480, C1SM_TR22952_c0_g1_i1_m.26652, C1SM_TR28958_c0_g1_i1_m.32188, C1SM_TR3042_c0_g2_i1_m.3106, C1SM_TR3042_c0_g2_i1_m.3107, C1SM_TR3810_c0_g1_i1_m.3946, C1SM_TR4102_c0_g1_i1_m.4351, C1SM_TR41527_c0_g1_i1_m.53950, C1SM_TR59933_c0_g1_i1_m.95978, C1SM_TR60922_c0_g1_i1_m.98594, C1SM_TR61647_c0_g1_i1_m.101034, C1SM_TR63860_c0_g1_i1_m.108318, …	SCMd_TR1893_c0g1i1_m.1902, SCMd_TR25292_c5g1i1_m.26247, SCMd_TR25292_c5g1i1_m.26248, SCMd_TR338_c0g1i1_m.281, SCMd_TR36450_c0g1i1_m.37621, SCMd_TR36450_c2g1i1_m.37622, SCMd_TR36450_c2g1i2_m.37625, SCMd_TR36450_c2g1i3_m.37626, SCMd_TR36450_c2g1i4_m.37627, SCMd_TR36450_c2g2i1_m.37623, SCMd_TR36450_c3g1i2_m.37628, SCMd_TR36450_c3g1i3_m.37629, SCMd_TR36450_c4g1i1_m.37631, SCMd_TR36450_c4g1i2_m.37634,…	c_sym_379|m.25327, c_sym_38494|m.4496, c_sym_49322|m.12632, c_sym_5886|m.16484, c_sym_60558|m.727	s1169_g6.t1, s1451_g1.t1, s1642_g2.t1, s1729_g14.t1, s2248_g10.t1, s2248_g11.t1, s2289_g2.t1, s238_g2.t1, s2833_g4.t1, s53_g2.t1, s53_g2.t2, s845_g8.t1	d_sym_105421_m.31744, d_sym_10955_m.3563, d_sym_114987_m.32625, d_sym_127159_m.35543, d_sym_31976_m.9064, d_sym_32328_m.9486, d_sym_37961_m.14730, d_sym_474_m.248, d_sym_61993_m.23089, d_sym_87031_m.27010, d_sym_94817_m.28944	SymbF.scaffold1495.3, SymbF.scaffold2427.1, SymbF.scaffold2466.3, SymbF.scaffold291.13, SymbF.scaffold3143.4, SymbF.scaffold769.7, SymbF.scaffold769.8, SymbF.scaffold769.9, SymbF.scaffold837.15, SymbF.scaffold837.16, SymbF.scaffold837.17, SymbF.scaffold9.63	Fkaw02628, Fkaw10613, Fkaw11967, Fkaw18379, Fkaw24070, Fkaw24071, Fkaw31151, Fkaw31967, Fkaw38894	s1058_g10.t1, s1058_g8.t1, s1253_g13.t1, s1350_g2.t1, s2659_g1.t1, s2659_g2.t1, s3131_g3.t1, s3569_g4.t1, s4704_g5.t1, s4810_g1.t1, s4810_g2.t1, s6156_g2.t1, s6156_g2.t2, s6156_g2.t3, s617_g12.t1, s617_g14.t1, s617_g15.t1, s617_g26.t1, s617_g6.t1, s620_g22.t1, s6492_g3.t2	Smic12578, Smic17360, Smic18030, Smic20715, Smic22537, Smic24908, Smic26252, Smic26253, Smic26259, Smic29380, Smic31057, Smic31668, Smic36559, Smic37177, Smic38517, Smic40843, Smic45137
OG0000034	CAMPEP_0186176038, CAMPEP_0186197648, CAMPEP_0186241896, CAMPEP_0186277260, CAMPEP_0186284580, CAMPEP_0186390304, CAMPEP_0186396402	CAMPEP_0178369980, CAMPEP_0178370354, CAMPEP_0178371372, CAMPEP_0178371634, CAMPEP_0178372086, CAMPEP_0178376016, CAMPEP_0178376156, CAMPEP_0178377034, CAMPEP_0178381094, CAMPEP_0178385870, CAMPEP_0178386656, CAMPEP_0178387672, CAMPEP_0178389202, CAMPEP_0178392790, CAMPEP_0178392850, CAMPEP_0178393894, CAMPEP_0178394630, CAMPEP_0178397780, CAMPEP_0178397794, CAMPEP_0178401226, CAMPEP_0178404312, …		CAMPEP_0196831576, CAMPEP_0196878526, CAMPEP_0196878878, CAMPEP_0196879890, CAMPEP_0196880654, CAMPEP_0196888120, CAMPEP_0196888444, CAMPEP_0196889876, CAMPEP_0196891604, CAMPEP_0196892942, CAMPEP_0196896946, CAMPEP_0196898514, CAMPEP_0196899736	CAMPEP_0199555766, CAMPEP_0199558260, CAMPEP_0199568026, CAMPEP_0199570788, CAMPEP_0199577856, CAMPEP_0199578984, CAMPEP_0199580664, CAMPEP_0199585018, CAMPEP_0199587034, CAMPEP_0199602766, CAMPEP_0199603986, CAMPEP_0199604202, CAMPEP_0199607466, CAMPEP_0199625054, CAMPEP_0199630248, CAMPEP_0199630568, CAMPEP_0199640034, CAMPEP_0199641788, CAMPEP_0199643372	CAMPEP_0192405786, CAMPEP_0192406548, CAMPEP_0192407276, CAMPEP_0192410692, CAMPEP_0192426372, CAMPEP_0192426732, CAMPEP_0192428348, CAMPEP_0192430742, CAMPEP_0192431682, CAMPEP_0192440406, CAMPEP_0192443866, CAMPEP_0192445496, CAMPEP_0192449132, CAMPEP_0192450264, CAMPEP_0192451260, CAMPEP_0192452078, CAMPEP_0192452312, CAMPEP_0192452560, CAMPEP_0192458672, CAMPEP_0192462164, CAMPEP_0192470358, …	CAMPEP_0196988908	CAMPEP_0181402646, CAMPEP_0181403958, CAMPEP_0181408452, CAMPEP_0181411654, CAMPEP_0181416676, CAMPEP_0181420768, CAMPEP_0181427812, CAMPEP_0181454084, CAMPEP_0181465728, CAMPEP_0181466292, CAMPEP_0181473636, CAMPEP_0181487388, CAMPEP_0181502158, CAMPEP_0181513280, CAMPEP_0181517044, CAMPEP_0181518512, CAMPEP_0181518952, CAMPEP_0181520718, CAMPEP_0181535138, CAMPEP_0181536660, CAMPEP_0181541598	CAMPEP_0169627024, CAMPEP_0169633624, CAMPEP_0169650102, CAMPEP_0169650454, CAMPEP_0169692088, CAMPEP_0169699076, CAMPEP_0169700138, CAMPEP_0169700264, CAMPEP_0169701354, CAMPEP_0169708376, CAMPEP_0169712862		CAMPEP_0192483012, CAMPEP_0192503560, CAMPEP_0192505020, CAMPEP_0192507012, CAMPEP_0192513506, CAMPEP_0192521560, CAMPEP_0192527152, CAMPEP_0192528270, CAMPEP_0192530132, CAMPEP_0192558654, CAMPEP_0192559146, CAMPEP_0192561892, CAMPEP_0192562904, CAMPEP_0192563172, CAMPEP_0192563786, CAMPEP_0192564334		m.1677, m.21121, m.28137, m.30020, m.36618, m.37397, m.43619, m.43712, m.46530, m.5146, m.52294, m.53191, m.54663, m.56243, m.57858, m.58272, m.6008, m.65947, m.66617, m.67633, m.69111, m.69131, m.7631, m.8236	CAMPEP_0191771524, CAMPEP_0191774004, CAMPEP_0191783590, CAMPEP_0191783902, CAMPEP_0191784224, CAMPEP_0191809304, CAMPEP_0191809734, CAMPEP_0191813552, CAMPEP_0191814828, CAMPEP_0191818152, CAMPEP_0191818692, CAMPEP_0191851488, CAMPEP_0191854886, CAMPEP_0191858242, CAMPEP_0191858636, CAMPEP_0191860928, CAMPEP_0191869350, CAMPEP_0191869672, CAMPEP_0191882622, CAMPEP_0191883138, CAMPEP_0191889220, …	Skav201616, Skav205028, Skav207424, Skav207425, Skav207426, Skav209148, Skav209149, Skav209587, Skav210213, Skav211202, Skav212956, Skav214279, Skav214280, Skav222791, Skav227032, Skav227728, Skav228054, Skav230083	m.11124, m.11942, m.16129, m.21403, m.2226, m.22630, m.27889, m.28229, m.2838, m.32545, m.35016, m.4046, m.435, m.46449, m.47138, m.48465, m.5471, m.5984, m.61390, m.71086, m.7232, m.72395, m.76203, m.76212, m.77502, m.87389	pmin_comp23298_c0_seq1_120-4205_-_, pmin_comp26163_c0_seq1_181-4305_-_, pmin_comp28232_c0_seq1_1-333_-_, pmin_comp28519_c0_seq1_1-3126_-_, pmin_comp30463_c0_seq1_1-1071_-_, pmin_comp34986_c0_seq1_182-1441_-_, pmin_comp37118_c0_seq1_1-417_-_, pmin_comp38870_c0_seq1_239-550_-_, pmin_comp38998_c0_seq1_87-4250_-_, pmin_comp39091_c0_seq1_63-1247_-_, pmin_comp39966_c0_seq1_76-2898_-_, pmin_comp43758_c0…	m.10681, m.14597, m.16648, m.19020, m.19030, m.20003, m.20642, m.22031, m.23184, m.23444, m.23918, m.23941, m.27507, m.31736, m.33433, m.35223, m.41958, m.43241, m.43343, m.43418, m.52135, m.57299, m.72092, m.72816, m.73362, m.74164, m.78979	kb8_c11617_m.33900, kb8_c12507_m.36626, kb8_c12507_m.36627, kb8_c12957_m.37899, kb8_c13631_m.39932, kb8_c13872_m.40575, kb8_c15067_m.44139, kb8_c15230_m.44626, kb8_c15230_m.44627, kb8_c16319_m.47794, kb8_c16319_m.47795, kb8_c17115_m.50067, kb8_c17576_m.51349, kb8_c17576_m.51350, kb8_c18531_m.54046, kb8_c18531_m.54047, kb8_c26001_m.73979, kb8_c26677_m.75670, kb8_c27081_m.76668, kb8_c27675_m.78129,…	mf105_c10707|m.21132, mf105_c11023|m.21718, mf105_c11357|m.22342, mf105_c14468|m.27782, mf105_c22716|m.40729, mf105_c25023|m.43868, mf105_c25263|m.44198, mf105_c25803|m.44896, mf105_c26988|m.46354, mf105_c28318|m.48020, mf105_c31545|m.51964, mf105_c31699|m.52133, mf105_c33583|m.54146, mf105_c40374|m.60380, mf105_c44537|m.63496, mf105_c45273|m.63955, mf105_c8493|m.16901, mf105_rep_c14331|m.27559, …	symbB.v1.2.000742.t1|scaffold36.1|size400579|14, symbB.v1.2.000743.t1|scaffold36.1|size400579|15, symbB.v1.2.004878.t1|scaffold264.1|size247971|19, symbB.v1.2.005219.t1|scaffold300.1|size235726|2, symbB.v1.2.005219.t2|scaffold300.1|size235726|2, symbB.v1.2.006668.t1|scaffold372.1|size218212|20, symbB.v1.2.007020.t1|scaffold427.1|size208084|2, symbB.v1.2.007466.t1|scaffold455.1|size335105|14, symb…	s6_10308|m.27748, s6_10308|m.27749, s6_11356|m.30383, s6_11356|m.30384, s6_11668|m.31192, s6_12126|m.32362, s6_12126|m.32363, s6_12604|m.33485, s6_14161|m.37247, s6_14933|m.39002, s6_15325|m.39950, s6_16297|m.42092, s6_16297|m.42094, s6_17710|m.45228, s6_20000|m.50211, s6_20256|m.50759, s6_3038|m.8553, s6_3506|m.9872, s6_429|m.1090, s6_429|m.1091, s6_429|m.1092, s6_43467|m.84139, s6_4364|m.12152,…	SymbC1.scaffold10484.1, SymbC1.scaffold10568.1, SymbC1.scaffold1634.2, SymbC1.scaffold2211.1, SymbC1.scaffold2615.1, SymbC1.scaffold3486.5, SymbC1.scaffold5939.4, SymbC1.scaffold629.10, SymbC1.scaffold6444.2, SymbC1.scaffold6696.1, SymbC1.scaffold739.3, SymbC1.scaffold8608.2	C1MI_TR10250_c0_g2_i1_m.13954, C1MI_TR102603_c0_g1_i1_m.193045, C1MI_TR113106_c0_g1_i1_m.198670, C1MI_TR12480_c0_g2_i1_m.16328, C1MI_TR26275_c0_g1_i1_m.33658, C1MI_TR30606_c0_g1_i1_m.42248, C1MI_TR34392_c0_g1_i1_m.49790, C1MI_TR47967_c0_g1_i1_m.81521, C1MI_TR48792_c0_g2_i1_m.84294, C1MI_TR51030_c0_g1_i1_m.91673, C1MI_TR52873_c0_g1_i1_m.98251, C1MI_TR54970_c0_g1_i1_m.106165, C1MI_TR61569_c0_g1_i1_…	C1SM_TR100537_c0_g1_i1_m.187522, C1SM_TR101545_c0_g1_i1_m.187855, C1SM_TR102745_c0_g1_i1_m.188127, C1SM_TR104640_c0_g1_i1_m.188466, C1SM_TR104640_c0_g2_i1_m.188467, C1SM_TR109727_c0_g1_i1_m.192574, C1SM_TR123003_c0_g1_i1_m.199036, C1SM_TR127126_c0_g1_i1_m.202805, C1SM_TR131754_c0_g1_i1_m.205162, C1SM_TR1959_c0_g1_i1_m.2137, C1SM_TR27869_c0_g1_i1_m.31290, C1SM_TR32818_c0_g2_i1_m.38725, C1SM_TR3334…	SCMd_TR17686_c1g1i1_m.18465, SCMd_TR27623_c2g1i1_m.28434, SCMd_TR32419_c0g1i1_m.33582, SCMd_TR32857_c0g1i1_m.34024, SCMd_TR33793_c0g1i1_m.34967, SCMd_TR39463_c0g1i1_m.40879, SCMd_TR41237_c0g1i1_m.42662, SCMd_TR41237_c1g1i1_m.42665	c_sym_26575|m.10590, c_sym_30552|m.4871, c_sym_508|m.10188, c_sym_69653|m.24989, c_sym_78867|m.16567, c_sym_79602|m.1409, c_sym_8746|m.22849, c_sym_91369|m.3362, c_sym_95816|m.2373, c_sym_99341|m.27257	s102_g22.t1, s102_g22.t2, s102_g22.t3, s1245_g2.t1, s1278_g2.t1, s12_g39.t1, s140_g2.t1, s1825_g18.t1, s1825_g19.t1, s1882_g4.t1, s1980_g6.t1, s2211_g4.t1, s2211_g5.t1, s2211_g7.t1, s2211_g8.t1, s2211_g9.t1, s2505_g3.t1, s3076_g17.t1, s3747_g4.t1, s4567_g2.t1, s473_g15.t1, s4789_g5.t1, s4828_g1.t1, s5_g14.t1, s799_g3.t1, s799_g3.t2, s802_g18.t1, s802_g20.t1, s928_g4.t2, s928_g4.t3, s928_g4.t4, s9…	d_sym_102921_m.31247, d_sym_122492_m.34748, d_sym_124696_m.35218, d_sym_33227_m.10524, d_sym_36270_m.13427, d_sym_38205_m.14886, d_sym_38583_m.15108, d_sym_52825_m.21240, d_sym_75939_m.24749, d_sym_87693_m.27309, d_sym_89519_m.27877, d_sym_89521_m.27881, d_sym_99996_m.29709	SymbF.scaffold1023.9, SymbF.scaffold1408.12, SymbF.scaffold2154.1, SymbF.scaffold3093.2, SymbF.scaffold3524.3, SymbF.scaffold3784.1, SymbF.scaffold402.1, SymbF.scaffold4154.1, SymbF.scaffold4373.2, SymbF.scaffold4560.1, SymbF.scaffold525.2, SymbF.scaffold547.3, SymbF.scaffold720.12, SymbF.scaffold815.7, SymbF.scaffold815.8, SymbF.scaffold857.6	Fkaw06341, Fkaw06342, Fkaw06344, Fkaw06986, Fkaw14240, Fkaw14241, Fkaw14242, Fkaw16443, Fkaw18579, Fkaw18580, Fkaw18582, Fkaw20432, Fkaw20456, Fkaw20461, Fkaw20658, Fkaw20659, Fkaw20917, Fkaw26394, Fkaw27412, Fkaw27413, Fkaw29896, Fkaw32666, Fkaw32667, Fkaw33484, Fkaw33485, Fkaw33486, Fkaw36316, Fkaw36863, Fkaw43846, Fkaw44295, Fkaw44296	s1153_g15.t1, s1620_g10.t1, s172_g10.t1, s1957_g5.t1, s1957_g5.t2, s2118_g3.t1, s2118_g3.t2, s2245_g9.t1, s2377_g3.t1, s2377_g3.t2, s2377_g3.t3, s2377_g3.t5, s2745_g2.t1, s2798_g9.t1, s30_g16.t1, s30_g18.t1, s3133_g3.t1, s3379_g17.t1, s3872_g1.t1, s4027_g5.t1, s41_g2.t1, s4638_g1.t1, s4992_g3.t1, s4992_g3.t2, s4992_g3.t3, s5243_g3.t1, s6003_g1.t1, s639_g2.t1, s6647_g2.t1, s6647_g2.t3, s6778_g3.t1…	Smic10333, Smic10875, Smic11746, Smic13203, Smic13205, Smic13585, Smic16128, Smic1862, Smic20549, Smic22191, Smic29052, Smic34204, Smic35467, Smic37376, Smic40009, Smic41192, Smic41193, Smic41194, Smic41195, Smic41480, Smic43066, Smic43980, Smic4411, Smic47680, Smic47974, Smic5954, Smic5955, Smic5956
OG0000035	CAMPEP_0186175270, CAMPEP_0186176646, CAMPEP_0186181252, CAMPEP_0186182720, CAMPEP_0186184244, CAMPEP_0186185166, CAMPEP_0186197066, CAMPEP_0186201390, CAMPEP_0186211492, CAMPEP_0186226330, CAMPEP_0186226634, CAMPEP_0186245872, CAMPEP_0186247092, CAMPEP_0186251584, CAMPEP_0186253334, CAMPEP_0186260614, CAMPEP_0186276768, CAMPEP_0186277712, CAMPEP_0186282492, CAMPEP_0186284432, CAMPEP_0186328570, …	CAMPEP_0178372614, CAMPEP_0178373938, CAMPEP_0178375028, CAMPEP_0178381036, CAMPEP_0178383466, CAMPEP_0178395486, CAMPEP_0178402822, CAMPEP_0178410304, CAMPEP_0178411604, CAMPEP_0178414326, CAMPEP_0178420524, CAMPEP_0178422608, CAMPEP_0178423338, CAMPEP_0178425744, CAMPEP_0178436888, CAMPEP_0178439634, CAMPEP_0178455176, CAMPEP_0178457234, CAMPEP_0178465540	tr.A0A2P6TC72.A0A2P6TC72_CHLSO, tr.A0A2P6U446.A0A2P6U446_CHLSO	CAMPEP_0196835904, CAMPEP_0196842818, CAMPEP_0196843876, CAMPEP_0196846158, CAMPEP_0196846704, CAMPEP_0196846748, CAMPEP_0196867332, CAMPEP_0196877730, CAMPEP_0196881756, CAMPEP_0196886284, CAMPEP_0196887560, CAMPEP_0196889638, CAMPEP_0196892758, CAMPEP_0196893054, CAMPEP_0196896144, CAMPEP_0196903742	CAMPEP_0199554228, CAMPEP_0199555568, CAMPEP_0199556404, CAMPEP_0199557722, CAMPEP_0199561582, CAMPEP_0199580542, CAMPEP_0199581748, CAMPEP_0199584566, CAMPEP_0199584782, CAMPEP_0199586214, CAMPEP_0199586990, CAMPEP_0199589126, CAMPEP_0199589424, CAMPEP_0199592344, CAMPEP_0199593838, CAMPEP_0199596818, CAMPEP_0199604708, CAMPEP_0199616608, CAMPEP_0199622214	CAMPEP_0192402042, CAMPEP_0192402264, CAMPEP_0192404594, CAMPEP_0192406974, CAMPEP_0192407124, CAMPEP_0192412590, CAMPEP_0192415862, CAMPEP_0192420170, CAMPEP_0192429116, CAMPEP_0192433438, CAMPEP_0192438286, CAMPEP_0192447424, CAMPEP_0192458892, CAMPEP_0192460710, CAMPEP_0192466050, CAMPEP_0192469012, CAMPEP_0192469824, CAMPEP_0192473194	CAMPEP_0196935216, CAMPEP_0196941378, CAMPEP_0196948688, CAMPEP_0196954700, CAMPEP_0196955054, CAMPEP_0196955112, CAMPEP_0196958948, CAMPEP_0196959964, CAMPEP_0196965108, CAMPEP_0196968604, CAMPEP_0196978156, CAMPEP_0196992608, CAMPEP_0196992810	CAMPEP_0181403876, CAMPEP_0181405150, CAMPEP_0181406178, CAMPEP_0181409966, CAMPEP_0181410192, CAMPEP_0181413330, CAMPEP_0181414388, CAMPEP_0181414512, CAMPEP_0181414664, CAMPEP_0181421816, CAMPEP_0181422072, CAMPEP_0181425394, CAMPEP_0181425646, CAMPEP_0181435226, CAMPEP_0181440060, CAMPEP_0181441780, CAMPEP_0181447056, CAMPEP_0181447618, CAMPEP_0181449684, CAMPEP_0181461344, CAMPEP_0181463528, …	CAMPEP_0169628932, CAMPEP_0169629250, CAMPEP_0169629854, CAMPEP_0169631358, CAMPEP_0169631510, CAMPEP_0169632674, CAMPEP_0169642044, CAMPEP_0169645466, CAMPEP_0169646028, CAMPEP_0169646344, CAMPEP_0169647586, CAMPEP_0169650156, CAMPEP_0169650760, CAMPEP_0169653380, CAMPEP_0169654976, CAMPEP_0169654980, CAMPEP_0169658436, CAMPEP_0169668584, CAMPEP_0169701838, CAMPEP_0169704176, CAMPEP_0169704990, …	CAMPEP_0192377318, CAMPEP_0192381772	CAMPEP_0192479816, CAMPEP_0192479902, CAMPEP_0192480984, CAMPEP_0192482988, CAMPEP_0192484928, CAMPEP_0192484978, CAMPEP_0192488794, CAMPEP_0192490140, CAMPEP_0192492608, CAMPEP_0192505096, CAMPEP_0192506770, CAMPEP_0192513744, CAMPEP_0192517638, CAMPEP_0192527836, CAMPEP_0192536054, CAMPEP_0192562880		m.13490, m.16674, m.1672, m.17786, m.20181, m.20315, m.27677, m.29029, m.29172, m.32219, m.3513, m.36953, m.37320, m.44129, m.47555, m.49093, m.49454, m.54239, m.5488, m.5666, m.57602, m.59417, m.60692, m.62802, m.65119, m.71857	CAMPEP_0191770264, CAMPEP_0191801506, CAMPEP_0191812596, CAMPEP_0191813754, CAMPEP_0191825250, CAMPEP_0191828496, CAMPEP_0191831186, CAMPEP_0191843764, CAMPEP_0191851480, CAMPEP_0191856736, CAMPEP_0191859586, CAMPEP_0191860620, CAMPEP_0191861334, CAMPEP_0191867844, CAMPEP_0191870350, CAMPEP_0191871816, CAMPEP_0191879048, CAMPEP_0191879472, CAMPEP_0191887080	Skav205049, Skav206740, Skav206741, Skav207510, Skav209775, Skav217548, Skav218721, Skav224847, Skav225462, Skav235103, Skav235141, Skav235146	m.11438, m.11706, m.1576, m.18394, m.19855, m.24242, m.246, m.37636, m.37747, m.38532, m.41019, m.42197, m.45821, m.47022, m.48958, m.53744, m.53829, m.54844, m.59878, m.66094, m.66462, m.67266, m.67845, m.68382, m.68691, m.85281, m.85688, m.8689, m.87020, m.87162	pmin_comp16885_c0_seq1_220-804_-_, pmin_comp1731_c0_seq1_105-2516_-_, pmin_comp17606_c0_seq1_227-2662_-_, pmin_comp17898_c0_seq1_2-1756_-_, pmin_comp19497_c0_seq1_1-1824_-_, pmin_comp22695_c0_seq1_1-1080_-_, pmin_comp22856_c0_seq1_75-3152_-_, pmin_comp27151_c0_seq1_1-1491_-_, pmin_comp2787_c0_seq1_81-1541_-_, pmin_comp29680_c0_seq1_102-2822_-_, pmin_comp30123_c0_seq1_366-3002_-_, pmin_comp31398_c…	m.17463, m.20569, m.21219, m.2137, m.22278, m.29326, m.30431, m.32411, m.36487, m.37716, m.40602, m.43826, m.51445, m.53412, m.6089, m.69855, m.75082, m.7887, m.80685, m.86169, m.86385	kb8_c12710_m.37218, kb8_c12844_m.37563, kb8_c12844_m.37564, kb8_c19479_m.56757, kb8_c24556_m.70389, kb8_c28281_m.79589, kb8_c45016_m.111200, kb8_c45118_m.111329, kb8_rep_c10706_m.31184, kb8_rep_c11221_m.32715, kb8_rep_c11221_m.32716, kb8_rep_c11950_m.34931, kb8_rep_c1769_m.4933, kb8_rep_c2034_m.5695, kb8_rep_c2425_m.6764, kb8_rep_c24404_m.70008, kb8_rep_c2805_m.7885, kb8_rep_c2977_m.8365, kb8_rep…	mf105_c18278|m.33991, mf105_c21978|m.39661, mf105_c24821|m.43616, mf105_c25208|m.44124, mf105_c26574|m.45826, mf105_c33514|m.54074, mf105_c34703|m.55265, mf105_c39528|m.59679, mf105_c41710|m.61445, mf105_rep_c1142|m.2272, mf105_rep_c1142|m.2273, mf105_rep_c12721|m.24737, mf105_rep_c18389|m.34180, mf105_rep_c29050|m.48943, mf105_rep_c3184|m.6459, mf105_rep_c3184|m.6460, mf105_rep_c3184|m.6461, mf1…	symbB.v1.2.000877.t1|scaffold38.1|size396883|17, symbB.v1.2.002095.t1|scaffold114.1|size323002|1, symbB.v1.2.002962.t1|scaffold154.1|size328988|7, symbB.v1.2.005996.t1|scaffold276.1|size251734|18, symbB.v1.2.008273.t1|scaffold519.1|size192877|1, symbB.v1.2.008273.t2|scaffold519.1|size192877|1, symbB.v1.2.010262.t1|scaffold670.1|size174347|13, symbB.v1.2.010262.t2|scaffold670.1|size174347|13, symb…	s6_10042|m.27099, s6_12249|m.32644, s6_13376|m.35418, s6_1359|m.3821, s6_2199|m.6183, s6_2534|m.7136, s6_28545|m.64264, s6_3148|m.8814, s6_34451|m.73237, s6_34525|m.73371, s6_35240|m.74618, s6_35984|m.75580, s6_36090|m.75726, s6_44724|m.86454, s6_4591|m.12815, s6_46211|m.88727, s6_46501|m.89120, s6_50966|m.93042, s6_51349|m.93732, s6_6542|m.18030, s6_8098|m.22091, s6_8849|m.24029	SymbC1.scaffold11312.1, SymbC1.scaffold1767.1, SymbC1.scaffold1767.3, SymbC1.scaffold2258.2, SymbC1.scaffold2511.5, SymbC1.scaffold2709.4, SymbC1.scaffold2852.2, SymbC1.scaffold2852.3, SymbC1.scaffold334.8, SymbC1.scaffold409.1, SymbC1.scaffold4270.1, SymbC1.scaffold6028.1	C1MI_TR10998_c0_g1_i1_m.15061, C1MI_TR10998_c0_g1_i1_m.15062, C1MI_TR117368_c0_g1_i1_m.201490, C1MI_TR13986_c0_g1_i1_m.19116, C1MI_TR16929_c0_g1_i1_m.23117, C1MI_TR32444_c0_g1_i1_m.45469, C1MI_TR32444_c1_g1_i1_m.45473, C1MI_TR32641_c0_g1_i1_m.45854, C1MI_TR34150_c0_g1_i1_m.49089, C1MI_TR34150_c0_g1_i2_m.49092, C1MI_TR40219_c0_g1_i1_m.60685, C1MI_TR41378_c0_g1_i1_m.64147, C1MI_TR41378_c0_g2_i1_m.6…	C1SM_TR21418_c0_g1_i1_m.25332, C1SM_TR30712_c0_g1_i1_m.35263, C1SM_TR30768_c0_g1_i1_m.35374, C1SM_TR39556_c0_g1_i1_m.50598, C1SM_TR47724_c0_g1_i1_m.65082, C1SM_TR48608_c0_g2_i1_m.67162, C1SM_TR48608_c0_g2_i1_m.67163, C1SM_TR48608_c0_g2_i2_m.67168, C1SM_TR53190_c0_g1_i1_m.77213, C1SM_TR58893_c0_g1_i1_m.93208, C1SM_TR60021_c0_g1_i1_m.96142, C1SM_TR61091_c0_g2_i1_m.99090, C1SM_TR61091_c0_g2_i3_m.990…	SCMd_TR27385_c1g1i1_m.28200, SCMd_TR30210_c0g1i1_m.31188, SCMd_TR30210_c1g1i1_m.31189, SCMd_TR30210_c3g1i1_m.31191, SCMd_TR30210_c4g1i1_m.31192, SCMd_TR30210_c5g1i1_m.31193, SCMd_TR30879_c0g1i1_m.31970, SCMd_TR30879_c1g1i1_m.31971, SCMd_TR31797_c0g1i1_m.33003, SCMd_TR31797_c1g1i1_m.33004, SCMd_TR31798_c0g1i1_m.33005, SCMd_TR31798_c1g1i1_m.33007, SCMd_TR32311_c0g1i1_m.33462, SCMd_TR32311_c0g2i1_m.…	c_sym_1165|m.23093, c_sym_13024|m.2203, c_sym_28835|m.20765, c_sym_29113|m.9609, c_sym_29335|m.98, c_sym_2941|m.3407, c_sym_30236|m.27201, c_sym_30475|m.12873, c_sym_30922|m.1124, c_sym_3248|m.557, c_sym_32632|m.14165, c_sym_38640|m.14459, c_sym_38887|m.21428, c_sym_39693|m.7618, c_sym_40169|m.1330, c_sym_62192|m.7309, c_sym_77409|m.18685, c_sym_93192|m.5001, c_sym_93376|m.21548, c_sym_94366|m.23…	s1035_g6.t1, s1035_g6.t2, s187_g12.t1, s187_g13.t1, s2182_g2.t1, s2239_g14.t1, s2239_g14.t2, s2239_g14.t3, s3298_g16.t1, s3625_g3.t1, s45_g19.t1, s4863_g3.t1, s5276_g2.t1, s562_g39.t1, s655_g1.t1, s655_g1.t2, s6_g21.t1, s6_g22.t1, s848_g19.t1, s95_g29.t1	d_sym_120254_m.33355, d_sym_19034_m.4806, d_sym_23917_m.5327, d_sym_3033_m.1283, d_sym_30375_m.7097, d_sym_31826_m.8852, d_sym_32608_m.9823, d_sym_33059_m.10346, d_sym_34697_m.12020, d_sym_36161_m.13327, d_sym_36530_m.13644, d_sym_38065_m.14794, d_sym_44707_m.18667, d_sym_48295_m.19925, d_sym_52179_m.21058, d_sym_52369_m.21105, d_sym_53755_m.21479, d_sym_58362_m.22229, d_sym_59432_m.22614, d_sym_…	SymbF.scaffold1055.1, SymbF.scaffold124.10, SymbF.scaffold1501.11, SymbF.scaffold1664.2, SymbF.scaffold1679.1, SymbF.scaffold1679.2, SymbF.scaffold2034.17, SymbF.scaffold2648.1, SymbF.scaffold285.14, SymbF.scaffold357.22, SymbF.scaffold3770.2, SymbF.scaffold4005.4, SymbF.scaffold5831.1, SymbF.scaffold63.35, SymbF.scaffold842.6, SymbF.scaffold865.6, SymbF.scaffold931.3	Fkaw01101, Fkaw02173, Fkaw02833, Fkaw03678, Fkaw16917, Fkaw16918, Fkaw16920, Fkaw16922, Fkaw16923, Fkaw17999, Fkaw18001, Fkaw22055, Fkaw23434, Fkaw25861, Fkaw26033, Fkaw40436, Fkaw41421, Fkaw41422, Fkaw41523, Fkaw42284	s101_g32.t2, s101_g32.t3, s101_g32.t4, s1170_g21.t1, s1255_g6.t1, s1301_g9.t1, s1332_g3.t1, s273_g24.t1, s2805_g2.t1, s4226_g5.t2, s4226_g5.t3, s4226_g5.t4, s4226_g5.t5, s4226_g5.t6, s4226_g5.t7, s5211_g1.t1, s5211_g1.t2, s5211_g1.t3, s5430_g1.t1, s5466_g1.t1, s5466_g4.t1, s5864_g11.t1, s666_g3.t1, s688_g5.t1, s688_g6.t1, s712_g7.t1, s783_g2.t1, s783_g2.t3, s8442_g1.t1, s855_g14.t1, s9699_g2.t1	Smic1405, Smic1407, Smic1408, Smic1410, Smic14591, Smic1801, Smic21391, Smic21583, Smic21587, Smic23860, Smic26159, Smic29408, Smic32727, Smic32927, Smic41385, Smic43650, Smic4487
OG0000036	CAMPEP_0186183568, CAMPEP_0186184224, CAMPEP_0186189256, CAMPEP_0186190668, CAMPEP_0186202400, CAMPEP_0186211176, CAMPEP_0186212804, CAMPEP_0186234902, CAMPEP_0186236548, CAMPEP_0186237088, CAMPEP_0186241124, CAMPEP_0186242528, CAMPEP_0186243840, CAMPEP_0186243990, CAMPEP_0186245472, CAMPEP_0186245706, CAMPEP_0186245982, CAMPEP_0186246504, CAMPEP_0186247062, CAMPEP_0186247122, CAMPEP_0186248178, …	CAMPEP_0178379850, CAMPEP_0178398250, CAMPEP_0178398336, CAMPEP_0178399416, CAMPEP_0178399422, CAMPEP_0178399536, CAMPEP_0178400090, CAMPEP_0178400316, CAMPEP_0178400384, CAMPEP_0178400616, CAMPEP_0178400684, CAMPEP_0178400774, CAMPEP_0178401020, CAMPEP_0178401282, CAMPEP_0178401560, CAMPEP_0178401686, CAMPEP_0178401816, CAMPEP_0178401820, CAMPEP_0178401914, CAMPEP_0178401996, CAMPEP_0178402050, …	tr.A0A2P6TIK4.A0A2P6TIK4_CHLSO, tr.A0A2P6U478.A0A2P6U478_CHLSO	CAMPEP_0196828854, CAMPEP_0196829228, CAMPEP_0196829254, CAMPEP_0196829396, CAMPEP_0196829504, CAMPEP_0196830782, CAMPEP_0196836644, CAMPEP_0196848740, CAMPEP_0196848746, CAMPEP_0196848884, CAMPEP_0196849040, CAMPEP_0196851214, CAMPEP_0196883888, CAMPEP_0196895726, CAMPEP_0196897242	CAMPEP_0199570140, CAMPEP_0199570274, CAMPEP_0199570530, CAMPEP_0199580162, CAMPEP_0199595252, CAMPEP_0199597642, CAMPEP_0199634222, CAMPEP_0199636160, CAMPEP_0199638950, CAMPEP_0199644168	CAMPEP_0192411772, CAMPEP_0192416870, CAMPEP_0192424122, CAMPEP_0192424898, CAMPEP_0192428666, CAMPEP_0192432192, CAMPEP_0192433916, CAMPEP_0192435256, CAMPEP_0192435442, CAMPEP_0192450452, CAMPEP_0192453470, CAMPEP_0192457794, CAMPEP_0192472578, CAMPEP_0192474882	CAMPEP_0196903938, CAMPEP_0196903958, CAMPEP_0196903978, CAMPEP_0196904038, CAMPEP_0196904156, CAMPEP_0196904240, CAMPEP_0196904518, CAMPEP_0196904554, CAMPEP_0196904630, CAMPEP_0196904706, CAMPEP_0196904744, CAMPEP_0196905042, CAMPEP_0196905056, CAMPEP_0196905140, CAMPEP_0196905174, CAMPEP_0196905310, CAMPEP_0196906186, CAMPEP_0196906470, CAMPEP_0196906514, CAMPEP_0196906714, CAMPEP_0196906952, …	CAMPEP_0181417008, CAMPEP_0181419594, CAMPEP_0181421974, CAMPEP_0181422030, CAMPEP_0181422216, CAMPEP_0181422280, CAMPEP_0181422292, CAMPEP_0181422332, CAMPEP_0181422356, CAMPEP_0181422652, CAMPEP_0181422774, CAMPEP_0181422806, CAMPEP_0181422890, CAMPEP_0181422908, CAMPEP_0181423376, CAMPEP_0181423466, CAMPEP_0181423468, CAMPEP_0181423526, CAMPEP_0181423566, CAMPEP_0181423858, CAMPEP_0181424234, …	CAMPEP_0169650992, CAMPEP_0169651024, CAMPEP_0169651040, CAMPEP_0169651054, CAMPEP_0169651206, CAMPEP_0169651294, CAMPEP_0169651320, CAMPEP_0169651332, CAMPEP_0169651336, CAMPEP_0169651340, CAMPEP_0169651462, CAMPEP_0169651926, CAMPEP_0169652270, CAMPEP_0169652316, CAMPEP_0169652454, CAMPEP_0169652572, CAMPEP_0169652584, CAMPEP_0169653912, CAMPEP_0169654446, CAMPEP_0169655082, CAMPEP_0169656332, …	CAMPEP_0192376984, CAMPEP_0192379132, CAMPEP_0192380216, CAMPEP_0192380336, CAMPEP_0192380546, CAMPEP_0192384000, CAMPEP_0192384076, CAMPEP_0192390076, CAMPEP_0192397782, CAMPEP_0192397854, CAMPEP_0192399406	CAMPEP_0192482358, CAMPEP_0192486292, CAMPEP_0192486394, CAMPEP_0192486412, CAMPEP_0192491474, CAMPEP_0192494216, CAMPEP_0192498880, CAMPEP_0192499008, CAMPEP_0192499014, CAMPEP_0192499142, CAMPEP_0192508146, CAMPEP_0192512582, CAMPEP_0192537470, CAMPEP_0192543040, CAMPEP_0192548880, CAMPEP_0192553298, CAMPEP_0192559952, CAMPEP_0192561142	tr|A0A143ZWL7|A0A143ZWL7_PLAF7	m.10643, m.10966, m.12259, m.23419, m.32855, m.61962, m.6461, m.9075, m.9822	CAMPEP_0191785144, CAMPEP_0191786254, CAMPEP_0191796988, CAMPEP_0191801940, CAMPEP_0191831130, CAMPEP_0191832082, CAMPEP_0191857008, CAMPEP_0191872620, CAMPEP_0191873136, CAMPEP_0191881380, CAMPEP_0191881434, CAMPEP_0191915520, CAMPEP_0191915638, CAMPEP_0191915828, CAMPEP_0191916612, CAMPEP_0191916626, CAMPEP_0191919760	Skav228302, Skav229368, Skav230116	m.15415, m.16760, m.23477, m.30921, m.32613, m.35697, m.40379, m.46179, m.50545, m.56388, m.59787, m.62657, m.63211, m.64227, m.68663, m.78615, m.8104, m.82268	pmin_comp27331_c0_seq1_1-507_-_, pmin_comp28432_c0_seq1_206-1777_-_, pmin_comp5248_c0_seq1_54-1691_-_, pmin_comp8505_c0_seq2_1-459_-_, pmin_comp8840_c0_seq2_1-1035_-_, pmin_comp8892_c0_seq1_1-537_-_, pmin_comp9639_c0_seq2_86-1489_-_, pmin_comp9694_c0_seq1_1-309_-_, pmin_comp9883_c0_seq1_1-594_-_	m.1147, m.17104, m.20574, m.21414, m.25892, m.29036, m.31207, m.54443, m.56419, m.57120, m.57810, m.57836, m.57949, m.58417, m.58634, m.70552, m.77717, m.81215	kb8_c12730_m.37270, kb8_rep_c16614_m.48609, kb8_rep_c18711_m.54537, kb8_rep_c18711_m.54540, kb8_rep_c20114_m.58509, kb8_rep_c24859_m.71148, kb8_rep_c26418_m.75011, kb8_rep_c26514_m.75258, kb8_rep_c31062_m.85959, kb8_rep_c31062_m.85961, kb8_rep_c3509_m.9872, kb8_rep_c44121_m.109888, kb8_rep_c48180_m.115580, kb8_rep_c52007_m.120271, kb8_rep_c52007_m.120273, kb8_rep_c52446_m.120843, kb8_rep_c52747_m…	mf105_c11261|m.22169, mf105_c11261|m.22170, mf105_c22956|m.41052, mf105_c27449|m.46938, mf105_rep_c12586|m.24499, mf105_rep_c13885|m.26771, mf105_rep_c15102|m.28842, mf105_rep_c21132|m.38396, mf105_rep_c22307|m.40121, mf105_rep_c26670|m.45938, mf105_rep_c2970|m.6037, mf105_rep_c34648|m.55213, mf105_rep_c41204|m.61053, mf105_rep_c45023|m.63796, mf105_rep_c46640|m.64802, mf105_rep_c4853|m.9826, mf1…	symbB.v1.2.001206.t1|scaffold66.1|size357995|9, symbB.v1.2.001207.t1|scaffold66.1|size357995|10, symbB.v1.2.007871.t1|scaffold448.1|size203282|23, symbB.v1.2.012998.t1|scaffold912.1|size152940|4, symbB.v1.2.016647.t1|scaffold1274.1|size127343|2, symbB.v1.2.016650.t1|scaffold1274.1|size127343|5, symbB.v1.2.017352.t1|scaffold1352.1|size234417|1, symbB.v1.2.018194.t1|scaffold1442.1|size120416|4, sym…	s6_22789|m.55647, s6_2471|m.6964, s6_28206|m.63529, s6_35821|m.75386, s6_38244|m.76972, s6_39204|m.78249, s6_415|m.1068, s6_416|m.1071, s6_42749|m.82727, s6_51070|m.93240, s6_51070|m.93242, s6_5313|m.14717, s6_9050|m.24564	SymbC1.scaffold11812.1, SymbC1.scaffold1199.7, SymbC1.scaffold19627.1, SymbC1.scaffold4327.2, SymbC1.scaffold5628.3, SymbC1.scaffold576.2, SymbC1.scaffold6357.1, SymbC1.scaffold753.2	C1MI_TR105549_c0_g1_i1_m.194133, C1MI_TR19569_c0_g1_i1_m.25698, C1MI_TR22564_c0_g1_i1_m.28865, C1MI_TR23372_c0_g1_i1_m.29734, C1MI_TR25516_c0_g1_i1_m.32042, C1MI_TR43967_c0_g1_i1_m.70952, C1MI_TR59363_c0_g1_i1_m.127244, C1MI_TR59363_c0_g2_i1_m.127245, C1MI_TR63524_c1_g1_i1_m.157135, C1MI_TR63524_c1_g1_i2_m.157137, C1MI_TR63524_c1_g1_i3_m.157139, C1MI_TR63524_c1_g1_i4_m.157141, C1MI_TR63524_c1_g1_…	C1SM_TR127108_c0_g1_i1_m.202780, C1SM_TR32989_c0_g1_i1_m.39035, C1SM_TR32989_c0_g1_i2_m.39036, C1SM_TR32989_c0_g1_i3_m.39039, C1SM_TR32989_c0_g1_i4_m.39041, C1SM_TR37463_c0_g1_i1_m.47265, C1SM_TR46680_c0_g1_i1_m.62734, C1SM_TR46680_c0_g1_i2_m.62737, C1SM_TR48763_c0_g1_i1_m.67516, C1SM_TR74513_c2_g1_i2_m.162026, C1SM_TR74513_c2_g1_i3_m.162027, C1SM_TR75025_c0_g2_i1_m.168870, C1SM_TR75025_c0_g2_i3_…	SCMd_TR37747_c0g1i1_m.39053, SCMd_TR50932_c3g1i1_m.52609, SCMd_TR50932_c3g1i3_m.52611, SCMd_TR50932_c3g1i4_m.52614, SCMd_TR50932_c3g1i5_m.52616, SCMd_TR50932_c3g1i7_m.52618, SCMd_TR60420_c3g1i1_m.62470, SCMd_TR60420_c4g2i1_m.62472, SCMd_TR60420_c4g3i1_m.62473, SCMd_TR60420_c5g1i1_m.62474, SCMd_TR60420_c5g1i2_m.62476, SCMd_TR60420_c5g1i3_m.62479, SCMd_TR60420_c5g2i1_m.62480, SCMd_TR60420_c5g2i2_m.…	c_sym_72441|m.4431	s12_g10.t1, s12_g7.t1, s12_g8.t1, s12_g9.t1, s1546_g6.t1, s1680_g8.t1, s2726_g6.t1, s2860_g3.t1, s2860_g4.t1, s2860_g8.t1, s2860_g9.t1, s3304_g8.t1	d_sym_69805_m.24309	SymbF.scaffold234.1, SymbF.scaffold234.2, SymbF.scaffold3217.1, SymbF.scaffold3907.1, SymbF.scaffold4240.1, SymbF.scaffold485.3, SymbF.scaffold6290.1, SymbF.scaffold7015.1, SymbF.scaffold7015.2	Fkaw02376, Fkaw26483, Fkaw38776, Fkaw38777, Fkaw38778	s10287_g1.t1, s10287_g2.t1, s1187_g13.t1, s1217_g6.t1, s1294_g13.t1, s1294_g14.t1, s1294_g15.t1, s1294_g16.t1, s1294_g17.t1, s1294_g18.t1, s1294_g19.t1, s1294_g8.t1, s1294_g9.t1, s1886_g8.t1, s1886_g9.t1, s2041_g3.t1, s246_g12.t1, s246_g13.t1, s32_g12.t1, s391_g10.t1, s442_g1.t1, s6506_g2.t1, s6506_g2.t2, s75_g25.t1, s8178_g2.t1, s9024_g3.t1, s9024_g5.t1, s9024_g5.t2, s921_g8.t1, s973_g1.t1, s973…	Smic11191, Smic11192, Smic14499, Smic14500, Smic15867, Smic23677, Smic25527, Smic39296, Smic40847, Smic4192, Smic43599, Smic44405, Smic44406, Smic45694, Smic45718, Smic45758, Smic46285, Smic48796, Smic5326, Smic6984
OG0000037	CAMPEP_0186174016, CAMPEP_0186174250, CAMPEP_0186176796, CAMPEP_0186183854, CAMPEP_0186184322, CAMPEP_0186196676, CAMPEP_0186197108, CAMPEP_0186208242, CAMPEP_0186214080, CAMPEP_0186215428, CAMPEP_0186222322, CAMPEP_0186222738, CAMPEP_0186224116, CAMPEP_0186224818, CAMPEP_0186254122, CAMPEP_0186258258, CAMPEP_0186258976, CAMPEP_0186262392, CAMPEP_0186263608, CAMPEP_0186264352, CAMPEP_0186272756, …	CAMPEP_0178372246, CAMPEP_0178377438, CAMPEP_0178378190, CAMPEP_0178380236, CAMPEP_0178380658, CAMPEP_0178381424, CAMPEP_0178386170, CAMPEP_0178386220, CAMPEP_0178386420, CAMPEP_0178387350, CAMPEP_0178388012, CAMPEP_0178391908, CAMPEP_0178394650, CAMPEP_0178396374, CAMPEP_0178398880, CAMPEP_0178404144, CAMPEP_0178421978, CAMPEP_0178425254, CAMPEP_0178428714, CAMPEP_0178450622, CAMPEP_0178453762, …	tr.A0A2P6TC83.A0A2P6TC83_CHLSO, tr.A0A2P6TCZ4.A0A2P6TCZ4_CHLSO, tr.A0A2P6TFK7.A0A2P6TFK7_CHLSO, tr.A0A2P6TGB4.A0A2P6TGB4_CHLSO, tr.A0A2P6TGD5.A0A2P6TGD5_CHLSO, tr.A0A2P6TH97.A0A2P6TH97_CHLSO, tr.A0A2P6TJ67.A0A2P6TJ67_CHLSO, tr.A0A2P6TM22.A0A2P6TM22_CHLSO, tr.A0A2P6TM24.A0A2P6TM24_CHLSO, tr.A0A2P6TWD5.A0A2P6TWD5_CHLSO, tr.A0A2P6TXA5.A0A2P6TXA5_CHLSO, tr.A0A2P6TYI2.A0A2P6TYI2_CHLSO, tr.A0A2P6TYI6.A…	CAMPEP_0196830014, CAMPEP_0196869898, CAMPEP_0196873240, CAMPEP_0196889208, CAMPEP_0196894086, CAMPEP_0196894710, CAMPEP_0196897802, CAMPEP_0196900474	CAMPEP_0199554694, CAMPEP_0199555454, CAMPEP_0199557188, CAMPEP_0199557908, CAMPEP_0199558828, CAMPEP_0199559344, CAMPEP_0199567422, CAMPEP_0199575376, CAMPEP_0199575508, CAMPEP_0199575650, CAMPEP_0199579068, CAMPEP_0199587256, CAMPEP_0199593966, CAMPEP_0199598324, CAMPEP_0199600452, CAMPEP_0199603898, CAMPEP_0199607316, CAMPEP_0199607932, CAMPEP_0199608438, CAMPEP_0199612860	CAMPEP_0192405820, CAMPEP_0192409382, CAMPEP_0192413302, CAMPEP_0192416010, CAMPEP_0192417512, CAMPEP_0192441116, CAMPEP_0192441966, CAMPEP_0192451360, CAMPEP_0192451814, CAMPEP_0192453656, CAMPEP_0192454252, CAMPEP_0192457462, CAMPEP_0192468958, CAMPEP_0192470594, CAMPEP_0192472338, CAMPEP_0192472588, CAMPEP_0192474178, CAMPEP_0192475072	CAMPEP_0196924600, CAMPEP_0196942306, CAMPEP_0196959536, CAMPEP_0196973946, CAMPEP_0196976576, CAMPEP_0196981370, CAMPEP_0196990978	CAMPEP_0181404708, CAMPEP_0181408042, CAMPEP_0181410920, CAMPEP_0181415540, CAMPEP_0181416298, CAMPEP_0181417090, CAMPEP_0181419572, CAMPEP_0181420030, CAMPEP_0181423446, CAMPEP_0181430138, CAMPEP_0181440476, CAMPEP_0181448826, CAMPEP_0181449430, CAMPEP_0181462488, CAMPEP_0181465336, CAMPEP_0181468314, CAMPEP_0181473780, CAMPEP_0181474810, CAMPEP_0181477942, CAMPEP_0181479790, CAMPEP_0181494884, …	CAMPEP_0169627672, CAMPEP_0169628386, CAMPEP_0169634048, CAMPEP_0169634648, CAMPEP_0169635306, CAMPEP_0169636614, CAMPEP_0169638260, CAMPEP_0169647958, CAMPEP_0169657082, CAMPEP_0169669290, CAMPEP_0169678338, CAMPEP_0169689336, CAMPEP_0169690160, CAMPEP_0169691960, CAMPEP_0169692692, CAMPEP_0169697022, CAMPEP_0169698222, CAMPEP_0169708620, CAMPEP_0169708764, CAMPEP_0169708836	CAMPEP_0192376880	CAMPEP_0192475808, CAMPEP_0192476374, CAMPEP_0192498240, CAMPEP_0192502208, CAMPEP_0192503216, CAMPEP_0192505432, CAMPEP_0192528650, CAMPEP_0192528726, CAMPEP_0192529968, CAMPEP_0192531046, CAMPEP_0192533402, CAMPEP_0192552744, CAMPEP_0192562652, CAMPEP_0192564590	tr|A0A143ZXJ2|A0A143ZXJ2_PLAF7, tr|A0A5K1K9B8|A0A5K1K9B8_PLAF7, tr|O77360|O77360_PLAF7, tr|Q8I2X7|Q8I2X7_PLAF7, tr|Q8I5A4|Q8I5A4_PLAF7, tr|Q8IB47|Q8IB47_PLAF7, tr|Q8IET8|Q8IET8_PLAF7, tr|Q8IJA4|Q8IJA4_PLAF7, tr|Q8IK86|Q8IK86_PLAF7	m.13709, m.16163, m.22663, m.33792, m.37876, m.38814, m.40934, m.57310, m.57906, m.58709, m.592, m.59373, m.61492, m.62964, m.63410, m.63838, m.65842, m.65986, m.67099, m.67460, m.68118, m.68800, m.69617, m.70730, m.72167, m.72496, m.73046	CAMPEP_0191781370, CAMPEP_0191787616, CAMPEP_0191787930, CAMPEP_0191798598, CAMPEP_0191801518, CAMPEP_0191812876, CAMPEP_0191814820, CAMPEP_0191815612, CAMPEP_0191816360, CAMPEP_0191818428, CAMPEP_0191825182, CAMPEP_0191829734, CAMPEP_0191832712, CAMPEP_0191837994, CAMPEP_0191840158, CAMPEP_0191843114, CAMPEP_0191850516, CAMPEP_0191854676, CAMPEP_0191858434, CAMPEP_0191859244, CAMPEP_0191864630, …	Skav200630, Skav202095, Skav202097, Skav203691, Skav218651, Skav218654, Skav221159, Skav223600, Skav229750, Skav229752, Skav233864, Skav234510, Skav236474	m.19433, m.22096, m.34447, m.35488, m.36520, m.45783, m.48391, m.48473, m.49237, m.50484, m.51850, m.52924, m.54186, m.54390, m.61846, m.74888, m.75378, m.78715, m.79285, m.82939, m.85001	pmin_comp16654_c0_seq1_28-5598_-_, pmin_comp18964_c0_seq1_75-3383_-_, pmin_comp23466_c0_seq1_81-2867_-_, pmin_comp27056_c0_seq1_78-3905_-_, pmin_comp28159_c0_seq1_35-2191_-_, pmin_comp31470_c0_seq1_88-4371_-_, pmin_comp40026_c0_seq1_2-2128_-_, pmin_comp42192_c0_seq1_3-1970_-_, pmin_comp42555_c0_seq1_2-607_-_, pmin_comp45594_c0_seq1_1-813_-_, pmin_comp47035_c0_seq1_3-1013_-_, pmin_comp47360_c0_seq…	m.12458, m.15456, m.21216, m.24287, m.31772, m.32262, m.34054, m.34674, m.36034, m.38285, m.38969, m.46060, m.48657, m.69528, m.74681, m.74999, m.76759, m.81608, m.82345, m.985	kb8_c14030_m.41044, kb8_c15467_m.45316, kb8_c18769_m.54726, kb8_c23963_m.68808, kb8_c27062_m.76616, kb8_c27062_m.76617, kb8_c27866_m.78575, kb8_c31309_m.86484, kb8_c31491_m.86876, kb8_c34483_m.93161, kb8_c37210_m.98432, kb8_c38648_m.101166, kb8_c43436_m.108881, kb8_c43776_m.109356, kb8_c48130_m.115497, kb8_c8011_m.23114, kb8_rep_c11909_m.34817, kb8_rep_c17165_m.50208, kb8_rep_c18751_m.54664, kb8_…	mf105_c19403|m.35760, mf105_c21877|m.39515, mf105_c22431|m.40311, mf105_c24798|m.43584, mf105_c24798|m.43585, mf105_c28051|m.47690, mf105_c30337|m.50492, mf105_c30337|m.50493, mf105_c30461|m.50646, mf105_c30461|m.50647, mf105_c31098|m.51418, mf105_c36419|m.56906, mf105_c40339|m.60349, mf105_c41576|m.61346, mf105_c41576|m.61348, mf105_c43126|m.62501, mf105_c47253|m.65102, mf105_rep_c11626|m.22810,…	symbB.v1.2.001080.t1|scaffold33.1|size517934|32, symbB.v1.2.001084.t1|scaffold33.1|size517934|36, symbB.v1.2.001086.t1|scaffold33.1|size517934|38, symbB.v1.2.002663.t1|scaffold138.1|size301272|4, symbB.v1.2.004288.t1|scaffold220.1|size262620|12, symbB.v1.2.008698.t1|scaffold543.1|size336731|11, symbB.v1.2.008699.t1|scaffold543.1|size336731|12, symbB.v1.2.012228.t1|scaffold810.1|size160520|1, symb…	s6_1158|m.3260, s6_12840|m.34135, s6_15465|m.40280, s6_16877|m.43359, s6_16887|m.43385, s6_17545|m.44865, s6_18143|m.46220, s6_19131|m.48336, s6_28840|m.64914, s6_35116|m.74426, s6_4345|m.12118, s6_46490|m.89110, s6_5636|m.15522, s6_7645|m.20922, s6_8186|m.22316, s6_8533|m.23217	SymbC1.scaffold10579.1, SymbC1.scaffold1247.1, SymbC1.scaffold17.164, SymbC1.scaffold23532.1, SymbC1.scaffold37.3, SymbC1.scaffold4319.1, SymbC1.scaffold6114.1, SymbC1.scaffold6285.3, SymbC1.scaffold6447.3, SymbC1.scaffold7362.3, SymbC1.scaffold847.12, SymbC1.scaffold8976.1, SymbC1.scaffold8976.3	C1MI_TR110082_c0_g1_i1_m.195138, C1MI_TR110732_c0_g1_i1_m.195977, C1MI_TR110998_c0_g1_i1_m.196365, C1MI_TR112945_c0_g1_i1_m.198515, C1MI_TR15693_c0_g1_i1_m.21701, C1MI_TR18019_c0_g1_i1_m.24069, C1MI_TR24250_c0_g1_i1_m.30480, C1MI_TR25954_c0_g1_i1_m.32995, C1MI_TR31267_c0_g1_i1_m.43516, C1MI_TR32587_c0_g1_i1_m.45737, C1MI_TR32663_c0_g1_i1_m.45896, C1MI_TR42601_c0_g1_i1_m.67453, C1MI_TR42601_c0_g1_…	C1SM_TR103451_c0_g1_i1_m.188276, C1SM_TR106588_c0_g1_i1_m.188908, C1SM_TR121941_c0_g1_i1_m.197719, C1SM_TR121943_c0_g1_i1_m.197724, C1SM_TR123997_c0_g1_i1_m.200144, C1SM_TR126411_c0_g1_i1_m.202245, C1SM_TR128473_c0_g1_i1_m.203634, C1SM_TR16388_c0_g1_i1_m.20199, C1SM_TR31548_c0_g1_i1_m.36591, C1SM_TR38030_c0_g1_i1_m.48130, C1SM_TR46219_c0_g1_i1_m.61673, C1SM_TR46219_c0_g1_i2_m.61677, C1SM_TR46219_…	SCMd_TR38392_c0g1i1_m.39792, SCMd_TR38392_c1g1i1_m.39794, SCMd_TR40331_c0g1i1_m.41872, SCMd_TR40331_c1g1i1_m.41874, SCMd_TR41279_c0g1i1_m.42716, SCMd_TR43043_c0g1i1_m.44622, SCMd_TR44744_c0g1i1_m.46244, SCMd_TR45245_c0g1i1_m.46755, SCMd_TR45245_c1g1i1_m.46759, SCMd_TR52861_c0g1i1_m.54611, SCMd_TR52861_c0g2i1_m.54613, SCMd_TR52861_c1g1i1_m.54615, SCMd_TR55624_c0g1i1_m.57604, SCMd_TR57448_c0g1i1_m.…	c_sym_1594|m.17690, c_sym_18534|m.17080, c_sym_279|m.17794, c_sym_29287|m.2769, c_sym_30200|m.5948, c_sym_31475|m.20505, c_sym_5104|m.11592, c_sym_5346|m.6646, c_sym_61860|m.12795, c_sym_6774|m.12543, c_sym_7551|m.18456, c_sym_78060|m.18255, c_sym_7818|m.23455, c_sym_91063|m.3281, c_sym_93255|m.13261, c_sym_9509|m.2419	s107_g56.t1, s1346_g12.t3, s1385_g24.t1, s1441_g29.t1, s1483_g22.t1, s1714_g10.t1, s1788_g7.t1, s1827_g3.t1, s1827_g8.t1, s1865_g10.t1, s214_g2.t1, s2182_g4.t1, s2182_g4.t2, s2351_g2.t1, s2353_g15.t1, s2577_g5.t1, s2577_g6.t1, s2643_g2.t1, s3139_g2.t1, s3398_g1.t1, s393_g6.t1, s420_g10.t1, s420_g10.t2, s420_g11.t1, s465_g31.t1, s644_g9.t1, s663_g12.t1, s929_g11.t1, s97_g13.t1	d_sym_100415_m.30120, d_sym_104906_m.31631, d_sym_108394_m.32065, d_sym_110565_m.32180, d_sym_120461_m.33621, d_sym_123761_m.35009, d_sym_17003_m.4557, d_sym_18185_m.4692, d_sym_22890_m.5244, d_sym_26694_m.5457, d_sym_29770_m.6252, d_sym_32615_m.9833, d_sym_35941_m.13148, d_sym_36516_m.13626, d_sym_39014_m.15333, d_sym_48352_m.19950, d_sym_50035_m.20482, d_sym_58902_m.22446, d_sym_6740_m.2502, d_…	SymbF.scaffold121.18, SymbF.scaffold1299.4, SymbF.scaffold1876.20, SymbF.scaffold1915.2, SymbF.scaffold2.39, SymbF.scaffold3449.7, SymbF.scaffold3471.2, SymbF.scaffold454.19, SymbF.scaffold663.16, SymbF.scaffold706.8, SymbF.scaffold717.16, SymbF.scaffold835.9, SymbF.scaffold966.34	Fkaw03388, Fkaw03390, Fkaw04371, Fkaw04825, Fkaw08393, Fkaw09951, Fkaw10885, Fkaw10886, Fkaw15897, Fkaw15899, Fkaw15903, Fkaw19012, Fkaw19013, Fkaw24608, Fkaw24609, Fkaw24610, Fkaw25452, Fkaw25453, Fkaw31901, Fkaw34906, Fkaw34908, Fkaw34911, Fkaw35464, Fkaw39368, Fkaw45171	s1117_g3.t1, s1117_g5.t1, s1139_g16.t1, s128_g16.t1, s128_g16.t2, s12_g13.t1, s12_g7.t1, s224_g1.t1, s2406_g4.t1, s2722_g2.t1, s2722_g2.t2, s2722_g2.t3, s2850_g3.t1, s2850_g6.t1, s2850_g7.t1, s2856_g2.t1, s2856_g3.t1, s3879_g11.t1, s4308_g7.t1, s4447_g3.t1, s4447_g5.t1, s4620_g1.t1, s5347_g3.t1, s6582_g2.t1, s720_g7.t1, s7318_g2.t1, s8158_g1.t1, s8972_g1.t1, s920_g16.t3, s920_g7.t1, s98_g35.t1	Smic20142, Smic20382, Smic20385, Smic20388, Smic21267, Smic21268, Smic24442, Smic30495, Smic31549, Smic39200, Smic39784, Smic41323, Smic43654, Smic43820, Smic44159, Smic44518, Smic6575, Smic8040
OG0000038	CAMPEP_0186353998				CAMPEP_0199563338, CAMPEP_0199565728, CAMPEP_0199566736, CAMPEP_0199566924, CAMPEP_0199567498, CAMPEP_0199567720, CAMPEP_0199569620, CAMPEP_0199570076, CAMPEP_0199570896, CAMPEP_0199576802, CAMPEP_0199578100, CAMPEP_0199581476, CAMPEP_0199584326, CAMPEP_0199589768, CAMPEP_0199590326, CAMPEP_0199592536, CAMPEP_0199594336, CAMPEP_0199595828, CAMPEP_0199596342, CAMPEP_0199596358, CAMPEP_0199596606, …	CAMPEP_0192407198, CAMPEP_0192408440, CAMPEP_0192409598, CAMPEP_0192409606, CAMPEP_0192409914, CAMPEP_0192411256, CAMPEP_0192411266, CAMPEP_0192416046, CAMPEP_0192416598, CAMPEP_0192423344, CAMPEP_0192423852, CAMPEP_0192429048, CAMPEP_0192429820, CAMPEP_0192431072, CAMPEP_0192434478, CAMPEP_0192440360, CAMPEP_0192440730, CAMPEP_0192441634, CAMPEP_0192444654, CAMPEP_0192448010, CAMPEP_0192448528, …	CAMPEP_0196906788, CAMPEP_0196908352, CAMPEP_0196910012, CAMPEP_0196915960, CAMPEP_0196925852, CAMPEP_0196937540, CAMPEP_0196941096, CAMPEP_0196944620, CAMPEP_0196952830, CAMPEP_0196957878, CAMPEP_0196960426, CAMPEP_0196962048, CAMPEP_0196962428, CAMPEP_0196965396, CAMPEP_0196987506, CAMPEP_0196991018	CAMPEP_0181401994, CAMPEP_0181403330, CAMPEP_0181410914, CAMPEP_0181421854, CAMPEP_0181422044, CAMPEP_0181422826, CAMPEP_0181423076, CAMPEP_0181425968, CAMPEP_0181426874, CAMPEP_0181427400, CAMPEP_0181430342, CAMPEP_0181430676, CAMPEP_0181430766, CAMPEP_0181434880, CAMPEP_0181435238, CAMPEP_0181435550, CAMPEP_0181438266, CAMPEP_0181439068, CAMPEP_0181440532, CAMPEP_0181441446, CAMPEP_0181447006, …	CAMPEP_0169632522, CAMPEP_0169633204, CAMPEP_0169638076, CAMPEP_0169641534, CAMPEP_0169644820, CAMPEP_0169645060, CAMPEP_0169650836, CAMPEP_0169650972, CAMPEP_0169658316, CAMPEP_0169661958, CAMPEP_0169662998, CAMPEP_0169667820, CAMPEP_0169678126, CAMPEP_0169681490, CAMPEP_0169681812, CAMPEP_0169682480, CAMPEP_0169683082, CAMPEP_0169683154, CAMPEP_0169683162, CAMPEP_0169683200, CAMPEP_0169683308, …	CAMPEP_0192376864, CAMPEP_0192377028, CAMPEP_0192377124, CAMPEP_0192379536, CAMPEP_0192382794, CAMPEP_0192383638, CAMPEP_0192383700, CAMPEP_0192384632, CAMPEP_0192386848, CAMPEP_0192386964, CAMPEP_0192387624, CAMPEP_0192387632, CAMPEP_0192387682, CAMPEP_0192387848, CAMPEP_0192390134, CAMPEP_0192391684, CAMPEP_0192392508, CAMPEP_0192394720, CAMPEP_0192396890, CAMPEP_0192400564	CAMPEP_0192476324, CAMPEP_0192478544, CAMPEP_0192491384, CAMPEP_0192494836, CAMPEP_0192496700, CAMPEP_0192496954, CAMPEP_0192497670, CAMPEP_0192498074, CAMPEP_0192498856, CAMPEP_0192505532, CAMPEP_0192505916, CAMPEP_0192508352, CAMPEP_0192513100, CAMPEP_0192529022, CAMPEP_0192536906, CAMPEP_0192537514, CAMPEP_0192542604, CAMPEP_0192542942, CAMPEP_0192544612, CAMPEP_0192546794, CAMPEP_0192548448, …		m.10273, m.11655, m.11883, m.12432, m.12913, m.13146, m.13963, m.14312, m.14689, m.14986, m.15956, m.16130, m.16560, m.16977, m.17369, m.21431, m.2509, m.28196, m.3001, m.33230, m.5238, m.8294	CAMPEP_0191792170, CAMPEP_0191811008, CAMPEP_0191859594, CAMPEP_0191867544	Skav203113, Skav204980, Skav205248, Skav206202, Skav206203, Skav206204, Skav206205, Skav206884, Skav207130, Skav207546, Skav209601, Skav211130, Skav211148, Skav212239, Skav212240, Skav213401, Skav213468, Skav213861, Skav215935, Skav217865, Skav221279, Skav221420, Skav228534, Skav228729, Skav236297, Skav236481, Skav236482	m.11287, m.14862, m.18295, m.19076, m.24712, m.25634, m.26071, m.26397, m.28177, m.33219, m.33752, m.39621, m.39976, m.42836, m.49592, m.50442, m.5048, m.50992, m.53614, m.58086, m.59508, m.63791, m.6662, m.7238, m.74428, m.75411, m.80940, m.8485, m.84930, m.85517	pmin_comp10734_c0_seq1_45-1391_-_, pmin_comp10959_c0_seq1_569-1900_-_, pmin_comp11007_c0_seq1_389-1687_-_, pmin_comp11134_c0_seq1_527-1831_-_, pmin_comp11452_c0_seq1_524-1855_-_, pmin_comp12100_c0_seq1_229-1515_-_, pmin_comp14668_c0_seq1_59-1363_-_, pmin_comp15360_c0_seq1_29-1270_-_, pmin_comp17774_c0_seq1_1-660_-_, pmin_comp18409_c0_seq1_543-1781_-_, pmin_comp18426_c0_seq1_64-1281_-_, pmin_comp1…	m.12437, m.16964, m.18517, m.18850, m.21018, m.25266, m.29068, m.30764, m.3469, m.39087, m.39824, m.46001, m.48338, m.54476, m.56905, m.58733, m.58739, m.59273, m.60086, m.6183, m.63218, m.6334, m.63648, m.7116, m.75892, m.83738, m.83797, m.83800, m.86968, m.9312, m.9788	kb8_c10663_m.31049, kb8_c13735_m.40196, kb8_c21256_m.61624, kb8_rep_c11584_m.33805, kb8_rep_c12816_m.37484, kb8_rep_c156_m.404, kb8_rep_c1727_m.4817, kb8_rep_c1832_m.5114, kb8_rep_c1860_m.5200, kb8_rep_c20809_m.60443, kb8_rep_c2156_m.6047, kb8_rep_c2293_m.6410, kb8_rep_c2507_m.7005, kb8_rep_c48723_m.116311, kb8_rep_c50747_m.118594, kb8_rep_c513_m.1423, kb8_rep_c51416_m.119390, kb8_rep_c8398_m.242…	mf105_c16146|m.30560, mf105_c21735|m.39296, mf105_c24365|m.42992, mf105_c24732|m.43498, mf105_c26339|m.45546, mf105_c28587|m.48337, mf105_c32117|m.52602, mf105_c33961|m.54523, mf105_c42218|m.61807, mf105_rep_c10662|m.21045, mf105_rep_c15365|m.29290, mf105_rep_c15365|m.29291, mf105_rep_c1689|m.3375, mf105_rep_c1689|m.3376, mf105_rep_c18379|m.34164, mf105_rep_c20436|m.37362, mf105_rep_c2146|m.4357,…	symbB.v1.2.005482.t1|scaffold320.1|size229511|1, symbB.v1.2.005601.t1|scaffold326.1|size228935|23, symbB.v1.2.005602.t1|scaffold326.1|size228935|24, symbB.v1.2.005603.t1|scaffold326.1|size228935|25, symbB.v1.2.006255.t2|scaffold370.1|size393101|21, symbB.v1.2.011062.t1|scaffold728.1|size168468|10, symbB.v1.2.012020.t1|scaffold791.1|size175533|7, symbB.v1.2.016211.t1|scaffold1231.1|size130510|4, s…	s6_10226|m.27561, s6_1026|m.2871, s6_10279|m.27682, s6_14239|m.37446, s6_144|m.382, s6_14638|m.38333, s6_23364|m.56698, s6_28330|m.63814, s6_2993|m.8426, s6_3338|m.9382, s6_3338|m.9383, s6_33832|m.71873, s6_34312|m.72921, s6_35101|m.74408, s6_35149|m.74481, s6_36277|m.75917, s6_40547|m.80212, s6_6383|m.17618, s6_6811|m.18692, s6_6817|m.18710, s6_6841|m.18777, s6_8183|m.22309, s6_8493|m.23128	SymbC1.scaffold10034.2, SymbC1.scaffold10376.2, SymbC1.scaffold11486.1, SymbC1.scaffold11522.1, SymbC1.scaffold1161.9, SymbC1.scaffold12934.2, SymbC1.scaffold1351.2, SymbC1.scaffold1362.14, SymbC1.scaffold13933.1, SymbC1.scaffold1406.1, SymbC1.scaffold1520.3, SymbC1.scaffold2020.2, SymbC1.scaffold3868.1, SymbC1.scaffold4113.4, SymbC1.scaffold481.7, SymbC1.scaffold5718.2, SymbC1.scaffold641.3, Sym…	C1MI_TR111841_c0_g1_i1_m.197327, C1MI_TR20558_c0_g1_i1_m.26689, C1MI_TR2252_c0_g1_i1_m.2681, C1MI_TR26615_c0_g1_i1_m.34410, C1MI_TR26615_c0_g1_i2_m.34411, C1MI_TR34248_c0_g1_i1_m.49358, C1MI_TR34248_c0_g2_i1_m.49361, C1MI_TR41932_c0_g1_i1_m.65738, C1MI_TR41932_c0_g1_i1_m.65741, C1MI_TR41932_c0_g1_i2_m.65744, C1MI_TR41932_c0_g1_i2_m.65747, C1MI_TR42121_c0_g1_i1_m.66280, C1MI_TR49636_c0_g1_i1_m.870…	C1SM_TR116461_c0_g1_i1_m.196331, C1SM_TR121988_c0_g1_i1_m.197790, C1SM_TR130333_c0_g1_i1_m.204590, C1SM_TR14889_c0_g1_i1_m.17422, C1SM_TR31137_c0_g1_i1_m.35931, C1SM_TR31137_c0_g2_i1_m.35934, C1SM_TR32936_c0_g1_i1_m.38952, C1SM_TR47338_c0_g1_i1_m.64183, C1SM_TR47338_c0_g1_i2_m.64184, C1SM_TR50429_c0_g1_i1_m.71317, C1SM_TR50429_c0_g1_i2_m.71320, C1SM_TR54483_c0_g1_i1_m.80392, C1SM_TR56079_c0_g1_i1…	SCMd_TR13529_c0g1i1_m.14204, SCMd_TR13529_c1g1i1_m.14205, SCMd_TR16578_c1g1i1_m.17286, SCMd_TR23251_c1g1i1_m.24010, SCMd_TR25133_c17g1i1_m.25986, SCMd_TR26077_c1g1i1_m.26894, SCMd_TR26077_c1g1i2_m.26897, SCMd_TR26077_c2g1i1_m.26899, SCMd_TR26589_c0g1i1_m.27473, SCMd_TR26589_c1g1i1_m.27474, SCMd_TR34305_c0g1i1_m.35348, SCMd_TR35387_c0g1i1_m.36411, SCMd_TR35432_c0g1i1_m.36490, SCMd_TR37232_c1g1i1_m…	c_sym_28012|m.6805, c_sym_28313|m.6161, c_sym_31255|m.5827, c_sym_31885|m.26923, c_sym_33503|m.11235, c_sym_38070|m.19222, c_sym_78151|m.11463, c_sym_81220|m.11782, c_sym_82839|m.19270, c_sym_82846|m.6537, c_sym_98282|m.10981	s142_g18.t1, s142_g18.t2, s1457_g7.t1, s1500_g5.t1, s1636_g12.t1, s212_g13.t1, s212_g13.t2, s2272_g6.t1, s2366_g2.t1, s2366_g3.t1, s2366_g4.t1, s2366_g5.t1, s2366_g6.t1, s2366_g6.t2, s2366_g6.t3, s2366_g7.t1, s2366_g8.t1, s2366_g9.t1, s3145_g6.t1, s3145_g6.t2, s3161_g5.t1, s3814_g1.t1, s510_g21.t1, s510_g21.t2, s604_g12.t2	d_sym_100414_m.30117, d_sym_120257_m.33364, d_sym_47173_m.19600	SymbF.scaffold100.4, SymbF.scaffold1084.5, SymbF.scaffold1352.2, SymbF.scaffold1352.3, SymbF.scaffold1417.13, SymbF.scaffold1570.8, SymbF.scaffold1722.4, SymbF.scaffold1957.8, SymbF.scaffold198.17, SymbF.scaffold2430.2, SymbF.scaffold379.16, SymbF.scaffold41.33, SymbF.scaffold41.34, SymbF.scaffold41.35, SymbF.scaffold475.7, SymbF.scaffold746.11, SymbF.scaffold830.7	Fkaw00269, Fkaw01707, Fkaw04839, Fkaw04840, Fkaw05268, Fkaw06060, Fkaw07204, Fkaw10421, Fkaw15123, Fkaw18939, Fkaw26391, Fkaw28285, Fkaw28795, Fkaw31368, Fkaw31546, Fkaw31608, Fkaw33805, Fkaw33806, Fkaw36486, Fkaw38246, Fkaw39994, Fkaw43586, Fkaw43748, Fkaw44346, Fkaw44726, Fkaw44727, Fkaw44728, Fkaw44895	s1120_g2.t1, s1298_g9.t1, s1298_g9.t2, s1687_g1.t1, s198_g2.t1, s2389_g4.t1, s2837_g9.t1, s2999_g12.t1, s33_g11.t1, s3589_g11.t1, s4113_g10.t1, s4113_g9.t1, s434_g1.t1, s5659_g3.t1, s5659_g3.t2, s5659_g3.t3, s5659_g3.t4, s5659_g3.t5, s846_g6.t2	Smic19179, Smic25890, Smic2794, Smic31393, Smic41820, Smic507, Smic8531
[truncated: 88,706 more rows]

## Sheet: 5) TopGO_Aiptasia
GO.ID	Term	Annotated	Significant	Expected	raw.p.value
GO:0050790	regulation of catalytic activity	918	150	52.09	< 1e-30
GO:0035556	intracellular signal transduction	987	172	56.01	< 1e-30
GO:0006313	transposition, DNA-mediated	80	31	4.54	9.6e-19
GO:0007417	central nervous system development	323	47	18.33	2.0e-17
GO:0007266	Rho protein signal transduction	51	20	2.89	1.1e-16
GO:0007411	axon guidance	130	32	7.38	6.2e-16
GO:0071896	protein localization to adherens junction	14	13	0.79	7.2e-16
GO:0051056	regulation of small GTPase mediated signal transduction	85	26	4.82	5.0e-15
GO:0006941	striated muscle contraction	51	18	2.89	1.3e-13
GO:0030010	establishment of cell polarity	79	26	4.48	3.4e-12
GO:0055113	epiboly involved in gastrulation with mouth forming second	17	12	0.96	4.6e-12
GO:0001935	endothelial cell proliferation	59	17	3.35	3.2e-11
GO:0034329	cell junction assembly	115	25	6.53	4.4e-11
GO:0071277	cellular response to calcium ion	33	15	1.87	6.6e-11
GO:0044093	positive regulation of molecular function	553	60	31.38	9.1e-11
GO:0001558	regulation of cell growth	128	25	7.26	1.6e-10
GO:0006468	protein phosphorylation	755	80	42.84	1.9e-10
GO:0017158	regulation of calcium ion-dependent exocytosis	14	10	0.79	2.6e-10
GO:0030036	actin cytoskeleton organization	312	54	17.7	8.5e-10
GO:0007155	cell adhesion	422	55	23.95	9.0e-10
GO:0035477	regulation of angioblast cell migration involved in selective angioblast sprouting	6	6	0.34	3.2e-08
GO:0035542	regulation of SNARE complex assembly	9	7	0.51	5.9e-08
GO:0008333	endosome to lysosome transport	21	10	1.19	6.3e-08
GO:0043547	positive regulation of GTPase activity	134	25	7.6	1.0e-07
GO:0046488	phosphatidylinositol metabolic process	132	23	7.49	4.1e-07
GO:0045216	cell-cell junction organization	44	15	2.5	7.5e-07
GO:0032889	regulation of vacuole fusion, non-autophagic	8	6	0.45	8.2e-07
GO:2000353	positive regulation of endothelial cell apoptotic process	6	5	0.34	3.3e-06
GO:0006622	protein targeting to lysosome	10	6	0.57	5.6e-06
GO:0150105	protein localization to cell-cell junction	18	17	1.02	9.2e-06
GO:0043065	positive regulation of apoptotic process	114	23	6.47	1.0e-05
GO:0001920	negative regulation of receptor recycling	4	4	0.23	1.0e-05
GO:0046928	regulation of neurotransmitter secretion	31	11	1.76	1.0e-05
GO:0007172	signal complex assembly	7	5	0.4	1.1e-05
GO:0035293	chitin-based larval cuticle pattern formation	7	5	0.4	1.1e-05
GO:0051281	positive regulation of release of sequestered calcium ion into cytosol	7	5	0.4	1.1e-05
GO:0016197	endosomal transport	100	22	5.67	1.7e-05
GO:0001570	vasculogenesis	23	8	1.31	2.3e-05
GO:0007340	acrosome reaction	8	5	0.45	2.8e-05
GO:0000387	spliceosomal snRNP assembly	18	7	1.02	3.3e-05
GO:0006869	lipid transport	160	20	9.08	4.2e-05
GO:0150011	regulation of neuron projection arborization	5	4	0.28	4.9e-05
GO:1990403	embryonic brain development	5	4	0.28	4.9e-05
GO:0038128	ERBB2 signaling pathway	5	4	0.28	4.9e-05
GO:0071340	skeletal muscle acetylcholine-gated channel clustering	5	4	0.28	4.9e-05
GO:0061817	endoplasmic reticulum-plasma membrane tethering	9	5	0.51	6.0e-05
GO:0031623	receptor internalization	32	9	1.82	6.4e-05
GO:0008586	imaginal disc-derived wing vein morphogenesis	14	6	0.79	6.6e-05
GO:0007165	signal transduction	2158	245	122.45	8.3e-05
GO:0007186	G protein-coupled receptor signaling pathway	370	45	20.99	8.6e-05
GO:0010634	positive regulation of epithelial cell migration	46	9	2.61	0.00010
GO:0045886	negative regulation of synaptic assembly at neuromuscular junction	10	5	0.57	0.00011
GO:0051497	negative regulation of stress fiber assembly	10	5	0.57	0.00011
GO:0060249	anatomical structure homeostasis	127	16	7.21	0.00013
GO:0035372	protein localization to microtubule	6	4	0.34	0.00014
GO:0034316	negative regulation of Arp2/3 complex-mediated actin nucleation	6	4	0.34	0.00014
GO:0030851	granulocyte differentiation	20	7	1.13	0.00016
GO:0045746	negative regulation of Notch signaling pathway	16	6	0.91	0.00016
GO:0006886	intracellular protein transport	389	41	22.07	0.00016
GO:0044088	regulation of vacuole organization	34	12	1.93	0.00017
GO:0010825	positive regulation of centrosome duplication	3	3	0.17	0.00018
GO:0031030	negative regulation of septation initiation signaling	3	3	0.17	0.00018
GO:0016334	establishment or maintenance of polarity of follicular epithelium	3	3	0.17	0.00018
GO:0048633	positive regulation of skeletal muscle tissue growth	3	3	0.17	0.00018
GO:0060307	regulation of ventricular cardiac muscle cell membrane repolarization	3	3	0.17	0.00018
GO:1901075	negative regulation of engulfment of apoptotic cell	3	3	0.17	0.00018
GO:1903265	positive regulation of tumor necrosis factor-mediated signaling pathway	11	5	0.62	0.00020
GO:0048844	artery morphogenesis	23	7	1.31	0.00020
GO:0000281	mitotic cytokinesis	38	9	2.16	0.00021
GO:0042073	intraciliary transport	28	8	1.59	0.00023
GO:0090175	regulation of establishment of planar polarity	31	8	1.76	0.00031
GO:1903672	positive regulation of sprouting angiogenesis	7	4	0.4	0.00031
GO:0060134	prepulse inhibition	7	4	0.4	0.00031
GO:0030865	cortical cytoskeleton organization	43	11	2.44	0.00031
GO:0001525	angiogenesis	217	25	12.31	0.00032
GO:1905515	non-motile cilium assembly	25	7	1.42	0.00033
GO:0060218	hematopoietic stem cell differentiation	49	8	2.78	0.00036
GO:0002244	hematopoietic progenitor cell differentiation	87	16	4.94	0.00037
GO:0031346	positive regulation of cell projection organization	106	13	6.01	0.00058
GO:1905564	positive regulation of vascular endothelial cell proliferation	8	4	0.45	0.00060
GO:0007173	epidermal growth factor receptor signaling pathway	37	8	2.1	0.00063
GO:1903307	positive regulation of regulated secretory pathway	9	6	0.51	0.00068
GO:0002281	macrophage activation involved in immune response	4	3	0.23	0.00070
GO:1903595	positive regulation of histamine secretion by mast cell	4	3	0.23	0.00070
GO:0099575	regulation of protein catabolic process at presynapse, modulating synaptic transmission	4	3	0.23	0.00070
GO:0016567	protein ubiquitination	399	37	22.64	0.00090
GO:0035335	peptidyl-tyrosine dephosphorylation	85	13	4.82	0.00093
GO:0016236	macroautophagy	122	25	6.92	0.00094
GO:0050808	synapse organization	155	24	8.8	0.00096
GO:0050765	negative regulation of phagocytosis	12	7	0.68	0.00100
GO:0045022	early endosome to late endosome transport	16	6	0.91	0.00101
GO:0016042	lipid catabolic process	145	17	8.23	0.00102
GO:0045176	apical protein localization	9	4	0.51	0.00103
GO:0009395	phospholipid catabolic process	19	6	1.08	0.00107
GO:0042149	cellular response to glucose starvation	23	6	1.31	0.00143
GO:0031101	fin regeneration	31	7	1.76	0.00145
GO:0043507	positive regulation of JUN kinase activity	16	5	0.91	0.00149
GO:0046839	phospholipid dephosphorylation	36	9	2.04	0.00162
GO:0045109	intermediate filament organization	5	3	0.28	0.00167
GO:0035332	positive regulation of hippo signaling	5	3	0.28	0.00167
GO:0045571	negative regulation of imaginal disc growth	5	3	0.28	0.00167
GO:0016360	sensory organ precursor cell fate determination	5	3	0.28	0.00167
GO:0070584	mitochondrion morphogenesis	5	3	0.28	0.00167
GO:0007042	lysosomal lumen acidification	5	3	0.28	0.00167
GO:0031340	positive regulation of vesicle fusion	5	3	0.28	0.00167
GO:0032456	endocytic recycling	42	9	2.38	0.00173
GO:0034260	negative regulation of GTPase activity	17	5	0.96	0.00202
GO:0001946	lymphangiogenesis	11	4	0.62	0.00245
GO:0032024	positive regulation of insulin secretion	11	4	0.62	0.00245
GO:0036465	synaptic vesicle recycling	28	7	1.59	0.00263
GO:0048015	phosphatidylinositol-mediated signaling	53	8	3.01	0.00264
GO:0045879	negative regulation of smoothened signaling pathway	26	6	1.48	0.00281
[truncated: 194 more rows]

## Sheet: 6) TopGO_Breviolum sp. B1
GO.ID	Term	Annotated	Significant	Expected	raw.p.value
[truncated: 103 more rows]

[truncated: 14 more sheets: 7) TopGO_Montipora peltiformis, 8) TopGO_Acropora digitifera, 9) TopGO_Porites lutea, 10) TopGOPocillopora damicornis, 11)TopGO_Nematostella vectensis, 12) TopGO_C. goreaui – MI pop., 13) TopGO_C. goreaui – WSY pop., 14) TopGO_B. psygomophilum , 15) TopGO_Breviolum minutum, 16) TopGO_Chlorella sorokiniana, 17) TopGO_Amphidinium massartii, 18) TopGO_Alexandrium temarense, 19) TopGO_Scrippsiella hangoei, 20) TopGO_Plasmodium falciparum]
